# Supplementary material for: De novo Assembly and Analysis of Tissue-Specific Transcriptomes of the Edible Red Sea Urchin Loxechinus albus Using RNA-Seq
Source: Biology (Basel). 2021 Oct 2;10(10):995. doi: 10.3390/biology10100995 (PMC8533317; doi:10.3390/biology10100995)
Supplement: Supplementary file 1 [file biology-10-00995-s001.zip]

Archive with 7 entries (7 files):
- SupplementaryTableS2.xlsx
- suplementaryfigs1.pdf
- supplementaryfigs2.pdf
- supplementaryfigs3.pdf
- supplementaryfigs4.pdf
- supplementaryfigs5.pdf
- SupplementaryTableS1.xlsx
