# Supplementary material for: De novo Assembly and Analysis of Tissue-Specific Transcriptomes of the Edible Red Sea Urchin Loxechinus albus Using RNA-Seq
Source: Biology (Basel). 2021 Oct 2;10(10):995. doi: 10.3390/biology10100995 (PMC8533317; doi:10.3390/biology10100995)
Supplement: Supplementary file 1 [file biology-10-00995-s001.zip › SupplementaryTableS2.xlsx]

## Sheet: coelomocytes vs gonad 
Table S2: The complete list of differentially expressed transcripts in the edible sea urchin (L. albus).
Transcripts ID	Transcripts lenth	Max group mean	Log₂ fold change	Fold change	P-value	FDR p-value	RefSeq S. purpuratus
LOXE_CONTIGS_DN44326_c13_g117_i3	1841	150.608	14.3784	21297.3	1.71062e-07	3.27208e-06	XM_030976665
LOXE_CONTIGS_DN34192_c1_g1_i1	4983	45.2363	14.074	17246.6	3.09825e-07	5.63818e-06	XM_030980242
LOXE_CONTIGS_DN39808_c5_g1_i2	2690	74.9447	13.9153	15450.2	5.81523e-07	9.94778e-06	XM_030993372
LOXE_CONTIGS_DN16805_c1_g1_i3	3788	52.3175	13.8875	15155.3	4.42682e-07	7.7788e-06	XM_779932
LOXE_CONTIGS_DN42777_c1_g111_i4	1536	105.86	13.6102	12505.2	7.47497e-07	1.25161e-05	XM_011673175
LOXE_CONTIGS_DN29326_c0_g2_i2	3975	38.1728	13.5016	11598	9.34639e-07	1.5347e-05	XM_011675920
LOXE_CONTIGS_DN40504_c0_g5_i4	4585	32.2009	13.4704	11350.1	9.82858e-07	1.60654e-05	XM_030986587
LOXE_CONTIGS_DN37821_c0_g1_i5	5603	23.9523	13.3267	10274	1.31216e-06	2.08985e-05	XM_785936
LOXE_CONTIGS_DN29326_c0_g2_i1	4005	26.6345	13.003	8209.2	2.3098e-06	3.49627e-05	XM_011675920
LOXE_CONTIGS_DN39959_c26_g21_i3	1328	75.6625	12.9068	7679.25	2.83897e-06	4.21652e-05	XR_004065553
LOXE_CONTIGS_DN40926_c9_g12_i1	858	114.56	12.8772	7523.37	2.90117e-06	4.2943e-05	XM_786173
LOXE_CONTIGS_DN32562_c1_g8_i3	677	125.724	12.6772	6549.7	4.18647e-06	5.98005e-05	XM_001186224
LOXE_CONTIGS_DN40914_c0_g3_i14	5658	14.774	12.6411	6387.75	4.48037e-06	6.35433e-05	XM_785814
LOXE_CONTIGS_DN43653_c3_g45_i4	2837	28.0586	12.5737	6096.07	6.13052e-06	8.40791e-05	XM_011666551
LOXE_CONTIGS_DN36751_c0_g2_i2	1418	55.7859	12.5611	6043.27	5.15468e-06	7.20316e-05	XM_030988882
LOXE_CONTIGS_DN37000_c1_g3_i3	2156	35.8201	12.5276	5904.56	5.62868e-06	7.79249e-05	XM_030990130
LOXE_CONTIGS_DN39808_c5_g1_i3	1069	70.1226	12.4842	5729.6	5.90541e-06	8.13507e-05	XM_030986991
LOXE_CONTIGS_DN41353_c1_g3_i1	6712	11.0888	12.4839	5728.5	5.93488e-06	8.16891e-05	XM_030984458
LOXE_CONTIGS_DN34456_c1_g1_i2	3612	20.3134	12.4587	5629.17	6.41223e-06	8.74847e-05	XM_789530
LOXE_CONTIGS_DN36715_c3_g7_i1	2400	29.9375	12.4265	5504.77	6.52451e-06	8.88446e-05	XM_030983724
LOXE_CONTIGS_DN40261_c33_g20_i1	674	99.5975	12.3354	5167.91	7.73379e-06	0.000103347	XM_030991748
LOXE_CONTIGS_DN42533_c2_g4_i5	2030	31.6159	12.2645	4920.04	9.18668e-06	0.000120471	NM_001242667
LOXE_CONTIGS_DN36027_c5_g59_i1	482	130.93	12.2381	4831.02	9.10869e-06	0.000119568	XM_030988858
LOXE_CONTIGS_DN32937_c5_g9_i7	3123	19.3742	12.1855	4658.03	1.01471e-05	0.000131644	XM_030978699
LOXE_CONTIGS_DN39808_c5_g1_i1	1382	43.1377	12.1535	4555.81	1.05571e-05	0.000136279	XM_030987209
LOXE_CONTIGS_DN23687_c0_g1_i1	2484	23.8949	12.146	4532.17	1.08633e-05	0.000139842	NM_001040015
LOXE_CONTIGS_DN36030_c0_g1_i4	6168	9.28795	12.1053	4406.16	2.29719e-05	0.000269849	XM_003725319
LOXE_CONTIGS_DN40261_c33_g64_i1	347	160.485	12.0535	4250.63	1.2606e-05	0.000159427	XM_030981551
LOXE_CONTIGS_DN41980_c0_g2_i3	8289	6.64816	12.0374	4203.69	1.29105e-05	0.000162763	NM_001079541
LOXE_CONTIGS_DN37778_c3_g1_i1	4907	11.0003	12.0211	4156.36	1.341e-05	0.000168146	XM_030974033
LOXE_CONTIGS_DN41364_c6_g12_i5	3632	14.7505	11.9976	4089.28	1.42329e-05	0.000177181	XM_030990084
LOXE_CONTIGS_DN43630_c0_g2_i2	1823	28.6178	11.9586	3980.05	1.4837e-05	0.000183715	XM_003727694
LOXE_CONTIGS_DN33732_c0_g1_i1	3539	14.5032	11.934	3912.78	1.53129e-05	0.000188843	XM_001200744
LOXE_CONTIGS_DN44684_c0_g1_i2	19381	2.63818	11.9311	3905.01	1.52478e-05	0.00018818	XM_030998433
LOXE_CONTIGS_DN35493_c0_g1_i2	4147	12.3163	11.9287	3898.48	1.57503e-05	0.00019356	XR_004064583
LOXE_CONTIGS_DN44824_c6_g1_i2	1583	31.1812	11.8854	3783.1	2.52405e-05	0.000293183	XM_030977257
LOXE_CONTIGS_DN37592_c3_g9_i1	849	55.7295	11.8199	3615.32	1.91171e-05	0.000229627	XM_030983929
LOXE_CONTIGS_DN42624_c0_g1_i4	1878	25.2084	11.8174	3609.12	1.90004e-05	0.00022845	XM_030997020
LOXE_CONTIGS_DN33766_c0_g1_i1	2513	18.4971	11.8061	3580.96	1.96665e-05	0.000235379	XM_030994086
LOXE_CONTIGS_DN38607_c4_g1_i1	2681	17.4984	11.8051	3578.3	1.94381e-05	0.000232963	XM_789084
LOXE_CONTIGS_DN40504_c0_g5_i1	4903	9.39946	11.7936	3549.97	1.97363e-05	0.00023606	XM_030986587
LOXE_CONTIGS_DN16805_c1_g1_i1	3622	12.4025	11.7521	3449.36	3.86237e-05	0.000424988	XM_779932
LOXE_CONTIGS_DN43383_c2_g1_i1	6696	6.61306	11.7397	3419.9	2.16214e-05	0.000255886	XM_030980532
LOXE_CONTIGS_DN34107_c2_g1_i2	2076	21.2442	11.7304	3397.81	2.21308e-05	0.000261139	XM_003723297
LOXE_CONTIGS_DN41001_c3_g7_i6	3469	12.7158	11.7261	3387.67	3.92049e-05	0.00043066	XM_011666200
LOXE_CONTIGS_DN44234_c0_g1_i3	5189	8.40439	11.7118	3354.32	4.37486e-05	0.000473564	XM_792658
LOXE_CONTIGS_DN43400_c1_g1_i4	6088	7.10694	11.7042	3336.71	2.29109e-05	0.000269253	NM_001124762
LOXE_CONTIGS_DN16571_c0_g3_i1	270	159.127	11.6896	3303.11	2.34328e-05	0.000274519	XR_004064424
LOXE_CONTIGS_DN42565_c0_g1_i1	5228	8.19987	11.6799	3281.01	3.10108e-05	0.000350582	XM_778562
LOXE_CONTIGS_DN44577_c0_g6_i2	6381	6.45791	11.6366	3183.88	2.55965e-05	0.000296821	XM_003729912
LOXE_CONTIGS_DN36027_c5_g67_i1	291	140.339	11.6206	3148.78	2.63372e-05	0.000304274	XM_030988852
LOXE_CONTIGS_DN44421_c0_g1_i7	12543	3.25824	11.6051	3115.22	2.85261e-05	0.000326213	XM_030984135
LOXE_CONTIGS_DN33809_c0_g1_i1	2096	19.3527	11.5947	3092.84	2.76611e-05	0.000317589	XM_030983514
LOXE_CONTIGS_DN65279_c0_g1_i1	726	55.0155	11.5921	3087.28	2.76223e-05	0.000317203	XM_782091
LOXE_CONTIGS_DN41248_c0_g1_i2	3226	12.469	11.5918	3086.58	2.7462e-05	0.00031556	XM_030994208
LOXE_CONTIGS_DN42291_c1_g1_i3	4325	9.21102	11.5839	3069.67	2.78425e-05	0.000319471	XM_030984523
LOXE_CONTIGS_DN38378_c0_g7_i1	3476	11.3404	11.5771	3055.28	3.38505e-05	0.000378671	XM_791142
LOXE_CONTIGS_DN44759_c2_g5_i1	989	39.9718	11.5751	3051	2.78529e-05	0.00031951	XM_030993370
LOXE_CONTIGS_DN44888_c1_g1_i5	8969	4.40902	11.5592	3017.61	2.96226e-05	0.000337049	XM_030995134
LOXE_CONTIGS_DN42987_c0_g1_i22	11036	3.57206	11.5551	3009.11	3.18751e-05	0.00035898	XM_031000230
LOXE_CONTIGS_DN39562_c0_g1_i1	6102	6.28183	11.5305	2958.25	3.25018e-05	0.000365209	XM_030972867
LOXE_CONTIGS_DN39746_c4_g5_i1	1689	22.8924	11.5267	2950.48	3.06193e-05	0.000346691	XM_785141
LOXE_CONTIGS_DN40261_c33_g50_i1	215	173.14	11.4869	2870.16	3.38783e-05	0.000378912	XM_783250
LOXE_CONTIGS_DN41209_c0_g1_i1	544	68.4159	11.4866	2869.47	3.38296e-05	0.000378459	NM_214536
LOXE_CONTIGS_DN36030_c0_g1_i2	6177	6.06065	11.4792	2854.77	3.46333e-05	0.000386154	XM_003725319
LOXE_CONTIGS_DN41342_c1_g3_i9	2800	13.1955	11.4565	2810.27	3.44242e-05	0.000384174	NM_214619
LOXE_CONTIGS_DN43850_c0_g1_i2	9363	3.94221	11.4565	2810.25	3.3926e-05	0.00037933	XM_031000419
LOXE_CONTIGS_DN39402_c2_g4_i4	2115	17.0167	11.4406	2779.55	3.53498e-05	0.000393283	XM_778978
LOXE_CONTIGS_DN40265_c1_g2_i2	7235	4.96136	11.4355	2769.72	3.48786e-05	0.00038863	XM_011668054
LOXE_CONTIGS_DN42054_c1_g11_i7	2307	15.5253	11.4353	2769.27	3.56239e-05	0.000395852	XM_011673570
LOXE_CONTIGS_DN34918_c1_g1_i3	2412	14.8045	11.4279	2755.08	3.59186e-05	0.000398789	XM_030986395
LOXE_CONTIGS_DN41563_c3_g3_i4	6338	5.62816	11.4194	2738.97	3.69194e-05	0.000408639	XM_003728507
LOXE_CONTIGS_DN36353_c0_g1_i1	2685	12.937	11.3888	2681.47	3.83142e-05	0.000422039	XM_003728128
LOXE_CONTIGS_DN41176_c0_g1_i2	6179	5.61622	11.3879	2679.72	3.84694e-05	0.000423443	XM_782795
LOXE_CONTIGS_DN38402_c2_g4_i1	292	118.817	11.3834	2671.42	3.86872e-05	0.000425636	XM_030998128
LOXE_CONTIGS_DN23716_c0_g1_i1	3425	9.9154	11.3547	2618.83	4.07636e-05	0.000445567	XM_003730973
LOXE_CONTIGS_DN36027_c5_g21_i1	329	104.312	11.3517	2613.35	4.06191e-05	0.000444119	XM_030988852
LOXE_CONTIGS_DN42202_c2_g1_i1	4764	7.18668	11.3506	2611.47	4.06596e-05	0.000444482	XM_030986761
LOXE_CONTIGS_DN43182_c1_g3_i8	4976	6.76015	11.3363	2585.55	5.64308e-05	0.000591604	XM_030975175
LOXE_CONTIGS_DN35474_c1_g1_i2	2336	14.3179	11.334	2581.5	4.44562e-05	0.000479865	XM_003730190
LOXE_CONTIGS_DN37333_c0_g1_i3	2352	14.1564	11.3243	2564.18	4.25733e-05	0.000462317	XM_030976155
LOXE_CONTIGS_DN22765_c0_g4_i1	484	69.1094	11.3157	2548.98	4.33574e-05	0.000469913	XM_030974033
LOXE_CONTIGS_DN41487_c0_g2_i3	6982	4.70419	11.3014	2523.81	6.00353e-05	0.000624572	XM_030988667
LOXE_CONTIGS_DN34918_c1_g1_i2	2428	13.6279	11.3013	2523.72	4.46727e-05	0.000482088	XM_030986395
LOXE_CONTIGS_DN44326_c13_g117_i6	1705	156.985	11.2811	2488.57	0	0	XM_030976665
LOXE_CONTIGS_DN36064_c0_g1_i2	2550	12.5923	11.2687	2467.24	4.66691e-05	0.000500452	XM_011680873
LOXE_CONTIGS_DN37336_c0_g2_i1	334	96.0906	11.2561	2445.77	4.78817e-05	0.000512048	XM_030974908
LOXE_CONTIGS_DN33660_c1_g12_i1	416	76.1383	11.2561	2445.77	4.7718e-05	0.000510536	XM_001185644
LOXE_CONTIGS_DN42965_c1_g1_i1	6680	4.67058	11.2159	2378.64	5.10546e-05	0.000541745	XM_030984087
LOXE_CONTIGS_DN44891_c22_g40_i1	483	63.9893	11.2071	2364.11	5.11535e-05	0.000542606	XM_030989916
LOXE_CONTIGS_DN33660_c1_g35_i1	395	78.1628	11.2067	2363.41	5.00564e-05	0.000532324	XM_775670
LOXE_CONTIGS_DN44547_c1_g1_i2	7871	3.88338	11.1977	2348.83	6.43707e-05	0.000663502	XM_030979632
LOXE_CONTIGS_DN44896_c4_g1_i1	4760	6.37478	11.1843	2327.07	6.37724e-05	0.000658111	XM_011663721
LOXE_CONTIGS_DN35505_c0_g1_i6	2513	11.8362	11.1638	2294.16	5.6408e-05	0.000591414	XM_782084
LOXE_CONTIGS_DN34918_c1_g1_i5	2376	12.5603	11.1625	2292.25	5.50275e-05	0.000578711	XM_030986395
LOXE_CONTIGS_DN32554_c0_g1_i3	1801	16.4354	11.1571	2283.59	5.76162e-05	0.000602654	XM_003728242
LOXE_CONTIGS_DN36027_c5_g127_i1	360	82.3338	11.1454	2265.14	5.65133e-05	0.000592401	XM_030988852
LOXE_CONTIGS_DN42150_c0_g1_i6	4828	6.0876	11.1254	2234.02	5.84081e-05	0.000609754	XM_030998817
LOXE_CONTIGS_DN32715_c0_g3_i1	1717	16.7535	11.1202	2226	5.61371e-05	0.000589165	XR_004065500
LOXE_CONTIGS_DN44443_c0_g208_i5	1315	21.8158	11.1055	2203.33	5.97752e-05	0.000622281	XM_030990337
LOXE_CONTIGS_DN44244_c0_g1_i3	9927	2.8862	11.093	2184.4	6.19985e-05	0.000642336	XM_030994774
LOXE_CONTIGS_DN41118_c7_g1_i4	4952	5.75461	11.0926	2183.79	7.54291e-05	0.000761672	XM_031000447
LOXE_CONTIGS_DN38925_c0_g2_i1	2446	11.5667	11.0862	2174.06	6.65026e-05	0.000682447	XM_776929
LOXE_CONTIGS_DN44055_c0_g1_i14	6626	4.29289	11.0834	2169.86	6.33181e-05	0.000654049	XM_030982009
LOXE_CONTIGS_DN31071_c0_g1_i3	1537	18.11	11.0698	2149.47	6.37684e-05	0.000658107	XM_777399
LOXE_CONTIGS_DN41171_c2_g1_i4	3325	8.36367	11.063	2139.46	9.50999e-05	0.000930753	XM_030989687
LOXE_CONTIGS_DN37848_c1_g1_i2	2171	12.7473	11.06	2134.91	6.64382e-05	0.000681935	XM_030982028
LOXE_CONTIGS_DN34796_c0_g1_i2	3670	7.64871	11.0575	2131.32	6.4972e-05	0.000668723	XM_030979983
LOXE_CONTIGS_DN43311_c8_g1_i5	4888	5.68335	11.048	2117.33	6.6448e-05	0.000681962	XM_030980388
LOXE_CONTIGS_DN26785_c0_g6_i1	610	44.1098	11.0199	2076.45	6.9276e-05	0.000707738	XM_030980695
LOXE_CONTIGS_DN43507_c5_g139_i1	602	44.8087	11.0075	2058.61	7.15485e-05	0.000728236	XM_781371
LOXE_CONTIGS_DN41384_c0_g1_i3	7425	3.56647	10.9788	2018.15	7.39783e-05	0.000749392	XM_030972997
LOXE_CONTIGS_DN40793_c0_g66_i1	1973	13.2809	10.9704	2006.42	7.39784e-05	0.000749392	XM_030975662
LOXE_CONTIGS_DN34918_c1_g1_i4	2392	10.9852	10.9655	1999.6	7.50335e-05	0.000758348	XM_030986395
LOXE_CONTIGS_DN33659_c1_g29_i3	684	37.7266	10.9601	1992.16	7.60531e-05	0.000766934	XM_030988318
LOXE_CONTIGS_DN39652_c1_g1_i1	725	35.9388	10.9541	1983.89	7.60319e-05	0.000766779	XM_030974733
LOXE_CONTIGS_DN36751_c0_g2_i1	1419	18.2933	10.9504	1978.8	7.77494e-05	0.000781375	XM_030988882
LOXE_CONTIGS_DN42202_c2_g1_i3	4724	5.42167	10.9494	1977.46	7.88529e-05	0.000790819	XM_030986761
LOXE_CONTIGS_DN44792_c6_g17_i7	2300	11.2319	10.9395	1963.86	7.78767e-05	0.000782355	XM_030972684
LOXE_CONTIGS_DN39515_c0_g5_i3	2222	11.2857	10.9217	1939.78	8.05906e-05	0.000805823	XM_030985366
LOXE_CONTIGS_DN37336_c0_g8_i1	327	75.7824	10.8982	1908.51	8.3642e-05	0.000832294	XM_011685007
LOXE_CONTIGS_DN41632_c0_g1_i4	5385	4.63128	10.8926	1901.07	8.60059e-05	0.000853224	XM_030976524
LOXE_CONTIGS_DN38200_c4_g20_i4	4106	5.97009	10.8857	1892.02	8.834e-05	0.000873157	XM_030974037
LOXE_CONTIGS_DN36911_c0_g3_i2	2554	9.69402	10.8843	1890.17	8.49737e-05	0.000843806	XM_030998843
LOXE_CONTIGS_DN42727_c0_g2_i2	4328	5.59114	10.8461	1840.72	9.34711e-05	0.00091665	XM_030985285
LOXE_CONTIGS_DN38604_c3_g1_i3	3927	6.05336	10.8418	1835.26	9.24383e-05	0.000908291	XM_030988630
LOXE_CONTIGS_DN37822_c1_g1_i3	3399	7.09555	10.8389	1831.55	9.17469e-05	0.000902553	XM_003726514
LOXE_CONTIGS_DN42940_c0_g3_i7	4557	5.27538	10.8385	1831.08	9.25857e-05	0.000909398	XM_011668732
LOXE_CONTIGS_DN42692_c0_g1_i4	4483	5.22404	10.8137	1799.87	9.32966e-05	0.00091535	XM_030986773
LOXE_CONTIGS_DN40261_c33_g36_i1	332	70.177	10.8126	1798.49	9.76049e-05	0.000951461	XM_030991748
LOXE_CONTIGS_DN37822_c1_g1_i5	3225	7.15636	10.7994	1782.16	0.000102119	0.000989577	XM_003726514
LOXE_CONTIGS_DN37805_c1_g7_i1	968	23.6904	10.7954	1777.2	9.89554e-05	0.000963141	XM_779931
LOXE_CONTIGS_DN42689_c0_g7_i10	4998	4.61623	10.7941	1775.6	9.88011e-05	0.000961894	XM_011685288
LOXE_CONTIGS_DN32184_c0_g7_i1	532	43.1683	10.7843	1763.63	9.89069e-05	0.000962822	XM_778795
LOXE_CONTIGS_DN43112_c1_g2_i1	4498	5.02982	10.7777	1755.48	9.85476e-05	0.000959783	XM_030976582
LOXE_CONTIGS_DN36027_c5_g17_i1	291	199.119	9.91992	968.709	4.996e-14	2.20234e-12	XM_030988852
LOXE_CONTIGS_DN41260_c8_g9_i1	294	191.937	9.8667	933.624	5.66214e-14	2.47989e-12	XM_030999440
LOXE_CONTIGS_DN32554_c0_g1_i2	2511	259.31	9.82391	906.341	0	0	XM_003728242
LOXE_CONTIGS_DN36027_c5_g125_i1	482	109.838	9.77809	878.006	9.79217e-14	4.1887e-12	XM_030988858
LOXE_CONTIGS_DN43630_c0_g2_i3	2466	39.5205	9.73689	853.286	0	0	XM_003727694
LOXE_CONTIGS_DN31703_c4_g35_i1	363	121.436	9.52558	737.031	6.85785e-13	2.70103e-11	XM_777372
LOXE_CONTIGS_DN30550_c0_g43_i1	384	175.481	9.30177	631.12	0	0	XR_143587
LOXE_CONTIGS_DN42242_c2_g1_i1	694	137.154	9.27191	618.19	0	0	XM_030989045
LOXE_CONTIGS_DN43365_c2_g1_i2	1345	47.9786	9.22423	598.096	0	0	XM_791235
LOXE_CONTIGS_DN23717_c0_g1_i1	3912	907.346	9.16642	574.601	0	0	XM_003725376
LOXE_CONTIGS_DN40260_c3_g29_i1	401	82.1621	9.0934	546.242	8.64164e-12	3.00363e-10	XM_030983929
LOXE_CONTIGS_DN15015_c0_g1_i1	370	85.9905	9.04767	529.199	9.6354e-12	3.33387e-10	XM_030998134
LOXE_CONTIGS_DN32804_c2_g3_i1	2385	63.805	9.00392	513.392	0	0	XM_030993344
LOXE_CONTIGS_DN41260_c8_g6_i2	1706	357.759	8.94206	491.846	0	0	XR_004065553
LOXE_CONTIGS_DN34463_c0_g1_i1	2104	57.5561	8.931	488.088	0	0	XM_030995184
LOXE_CONTIGS_DN42672_c4_g57_i1	595	46.3103	8.8272	454.205	3.4256e-11	1.11659e-09	XM_030985674
LOXE_CONTIGS_DN43171_c0_g27_i2	2614	49.3395	8.82189	452.535	0	0	XM_030973858
LOXE_CONTIGS_DN34216_c2_g3_i1	2446	54.0047	8.80169	446.243	0	0	XM_001199810
LOXE_CONTIGS_DN36027_c5_g80_i1	267	177.357	8.78088	439.854	0	0	XM_030988852
LOXE_CONTIGS_DN33057_c1_g17_i1	413	111.243	8.75216	431.183	0	0	XM_777072
LOXE_CONTIGS_DN41260_c8_g95_i1	288	86.4374	8.70402	417.035	7.05856e-11	2.22292e-09	XM_030995624
LOXE_CONTIGS_DN41118_c7_g1_i2	4948	14.6736	8.70225	416.522	0	0	XM_031000447
LOXE_CONTIGS_DN30550_c0_g53_i1	302	207.143	8.66751	406.612	0	0	XR_143587
LOXE_CONTIGS_DN36027_c5_g63_i1	300	78.2544	8.59339	386.25	1.354e-10	4.11839e-09	XM_030988852
LOXE_CONTIGS_DN39806_c0_g50_i1	301	135.51	8.58125	383.014	0	0	XM_011675920
LOXE_CONTIGS_DN34216_c2_g3_i2	1294	30.1206	8.51233	365.147	1.11022e-16	6.09198e-15	XM_001199810
LOXE_CONTIGS_DN41340_c31_g207_i1	425	172.055	8.51132	364.889	0	0	XM_031000162
LOXE_CONTIGS_DN38349_c2_g176_i1	419	51.029	8.48641	358.645	4.30392e-10	1.22422e-08	XM_030992140
LOXE_CONTIGS_DN13748_c0_g3_i1	453	270.747	8.48553	358.425	0	0	XM_030983004
LOXE_CONTIGS_DN42428_c6_g17_i1	527	40.9598	8.48057	357.196	2.83844e-10	8.27398e-09	XR_004065552
LOXE_CONTIGS_DN39806_c0_g11_i1	263	202.406	8.45727	351.473	0	0	not available
LOXE_CONTIGS_DN38295_c6_g1_i4	2173	9.6478	8.44785	349.186	3.74441e-10	1.07407e-08	XM_030989212
LOXE_CONTIGS_DN42428_c6_g32_i1	2340	49.9717	8.41125	340.437	0	0	XM_030991574
LOXE_CONTIGS_DN20580_c0_g1_i1	564	36.5361	8.41068	340.304	4.37814e-10	1.24399e-08	XM_030976120
LOXE_CONTIGS_DN35387_c11_g1_i1	382	92.4476	8.3699	330.819	2.22045e-16	1.19515e-14	XM_030997900
LOXE_CONTIGS_DN13902_c0_g1_i1	260	552.595	8.3632	329.288	0	0	XM_777908
LOXE_CONTIGS_DN35897_c0_g18_i1	534	65.7042	8.35713	327.903	3.33067e-16	1.76987e-14	XM_030978403
LOXE_CONTIGS_DN37099_c8_g15_i1	272	69.777	8.31916	319.387	7.6056e-10	2.09104e-08	XM_792706
LOXE_CONTIGS_DN37121_c3_g63_i1	2004	16.8841	8.30382	316.008	4.44089e-16	2.32612e-14	XM_030997667
LOXE_CONTIGS_DN39232_c5_g3_i1	702	47.5063	8.27189	309.092	6.66134e-16	3.44102e-14	XM_030974129
LOXE_CONTIGS_DN34756_c1_g1_i8	2071	8.59164	8.2231	298.813	1.46127e-09	3.86067e-08	XM_003731248
LOXE_CONTIGS_DN44146_c1_g1_i2	1084	28.6149	8.18702	291.434	7.77156e-16	3.99988e-14	XM_030989405
LOXE_CONTIGS_DN42273_c1_g31_i1	1237	47.2716	8.18462	290.948	0	0	XM_011684963
LOXE_CONTIGS_DN44780_c2_g16_i2	2012	42.529	8.18321	290.664	0	0	NM_214597
LOXE_CONTIGS_DN42326_c6_g9_i1	2305	31.0837	8.17664	289.344	0	0	XM_030976768
LOXE_CONTIGS_DN39555_c2_g8_i1	563	30.9993	8.16166	286.354	1.93065e-09	5.02763e-08	XM_030974927
LOXE_CONTIGS_DN36027_c5_g53_i1	275	63.1464	8.15853	285.734	1.91001e-09	4.97951e-08	XM_030988852
LOXE_CONTIGS_DN41340_c31_g253_i1	387	148.296	8.14886	283.825	0	0	XR_004064013
LOXE_CONTIGS_DN18092_c1_g1_i1	1033	29.3543	8.14242	282.56	1.77636e-15	8.87361e-14	XM_011667695
LOXE_CONTIGS_DN44891_c22_g18_i1	400	74.9962	8.12934	280.011	2.10942e-15	1.04718e-13	XM_775268
LOXE_CONTIGS_DN43743_c1_g20_i2	581	28.4942	8.11567	277.37	2.25297e-09	5.81168e-08	XM_011662497
LOXE_CONTIGS_DN36027_c5_g11_i1	267	60.7939	8.08476	271.491	2.72813e-09	6.95616e-08	XM_030988852
LOXE_CONTIGS_DN36027_c5_g131_i1	280	58.5667	8.07619	269.883	2.59101e-09	6.62772e-08	XM_030988852
LOXE_CONTIGS_DN42587_c0_g1_i1	738	21.6642	8.05468	265.888	2.64712e-09	6.76276e-08	XM_782276
LOXE_CONTIGS_DN15408_c0_g1_i1	1303	40.682	8.04779	264.622	0	0	XM_030997744
LOXE_CONTIGS_DN26487_c0_g1_i3	582	48.3118	8.04392	263.914	4.55191e-15	2.19263e-13	XM_030989568
LOXE_CONTIGS_DN38955_c0_g2_i2	3109	61.8251	8.03849	262.922	0	0	XM_030990698
LOXE_CONTIGS_DN37656_c3_g13_i3	2784	116.476	8.03513	262.31	0	0	XM_011675802
LOXE_CONTIGS_DN40261_c33_g86_i1	832	162.42	8.02181	259.9	0	0	XM_030974544
LOXE_CONTIGS_DN44122_c8_g1_i4	841	177.996	8.01434	258.558	0	0	XM_011674263
LOXE_CONTIGS_DN37967_c0_g1_i1	4687	18.7022	7.99776	255.603	0	0	XM_003723236
LOXE_CONTIGS_DN41643_c2_g1_i1	1158	12.9808	7.96574	249.992	4.35184e-09	1.07553e-07	XM_030989717
LOXE_CONTIGS_DN41738_c2_g5_i5	1463	10.3876	7.96139	249.24	4.55576e-09	1.12275e-07	XM_030981911
LOXE_CONTIGS_DN35679_c1_g1_i2	1296	20.321	7.9498	247.246	1.17684e-14	5.4663e-13	XM_779894
LOXE_CONTIGS_DN39900_c5_g7_i1	960	15.4535	7.93486	244.698	5.17619e-09	1.26343e-07	XM_030987290
LOXE_CONTIGS_DN4288_c0_g1_i1	778	63.0049	7.92848	243.619	0	0	XM_779686
LOXE_CONTIGS_DN36027_c5_g114_i1	883	275.835	7.92728	243.416	0	0	XM_030988852
LOXE_CONTIGS_DN35141_c4_g4_i4	1054	13.7919	7.90425	239.561	5.95275e-09	1.43918e-07	XM_030984549
LOXE_CONTIGS_DN41260_c8_g93_i1	225	211.342	7.88357	236.152	0	0	XM_011664044
LOXE_CONTIGS_DN32022_c1_g4_i1	1561	9.01687	7.87095	234.095	7.44112e-09	1.774e-07	XM_030984089
LOXE_CONTIGS_DN37937_c0_g4_i3	1807	13.7674	7.86934	233.834	3.41949e-14	1.52609e-12	XM_030990666
LOXE_CONTIGS_DN44114_c0_g4_i3	7731	14.5156	7.8514	230.945	0	0	XM_030997397
LOXE_CONTIGS_DN40001_c0_g8_i1	3604	22.0825	7.84953	230.646	0	0	XM_030986175
LOXE_CONTIGS_DN38916_c8_g40_i1	1572	212.865	7.83476	228.296	0	0	XM_030988584
LOXE_CONTIGS_DN30786_c9_g2_i1	227	60.5886	7.83279	227.985	8.79589e-09	2.0746e-07	XM_030992809
LOXE_CONTIGS_DN41999_c0_g1_i2	1640	8.40783	7.8208	226.097	9.19556e-09	2.16497e-07	XR_004066801
LOXE_CONTIGS_DN44891_c22_g49_i3	5897	50.4273	7.81619	225.377	0	0	XM_030973105
LOXE_CONTIGS_DN40905_c0_g1_i6	4621	5.21139	7.81042	224.477	3.95239e-14	1.75495e-12	XM_030996274
LOXE_CONTIGS_DN44443_c0_g208_i1	1313	34.5847	7.79689	222.381	0	0	XM_030990337
LOXE_CONTIGS_DN37795_c5_g13_i5	2024	11.7208	7.7901	221.337	4.51861e-14	1.99621e-12	XM_786222
LOXE_CONTIGS_DN38295_c4_g4_i1	287	46.5507	7.78583	220.683	1.12578e-08	2.61887e-07	XM_030977923
LOXE_CONTIGS_DN36454_c0_g1_i1	3873	19.3399	7.77341	218.791	0	0	NM_001079553
LOXE_CONTIGS_DN34189_c19_g1_i1	1109	131.913	7.76512	217.537	0	0	XM_774941
LOXE_CONTIGS_DN40793_c0_g104_i1	514	25.7723	7.7616	217.007	1.3413e-08	3.08542e-07	XR_004065653
LOXE_CONTIGS_DN17663_c0_g1_i2	806	15.8294	7.74501	214.526	1.89241e-08	4.25962e-07	XM_030988858
LOXE_CONTIGS_DN43298_c8_g30_i1	431	329.302	7.72174	211.093	0	0	XR_004062025
LOXE_CONTIGS_DN39473_c0_g57_i1	377	33.0823	7.71684	210.378	1.91658e-08	4.30979e-07	XM_030978386
LOXE_CONTIGS_DN32961_c3_g5_i1	1262	10.1077	7.71082	209.502	1.87865e-08	4.23136e-07	XR_004066233
LOXE_CONTIGS_DN35022_c1_g2_i1	1849	17.4408	7.6991	207.807	0	0	XM_030998533
LOXE_CONTIGS_DN36027_c5_g26_i1	282	43.8596	7.69132	206.689	2.05135e-08	4.59651e-07	XM_030988852
LOXE_CONTIGS_DN38717_c4_g12_i1	1066	20.4997	7.68366	205.594	2.33147e-13	9.62727e-12	XM_030976290
LOXE_CONTIGS_DN33580_c2_g1_i1	1867	6.61205	7.66947	203.582	2.94283e-08	6.43293e-07	XM_030990736
LOXE_CONTIGS_DN38629_c6_g23_i1	477	25.3275	7.65906	202.119	2.30196e-08	5.11741e-07	XM_030986943
LOXE_CONTIGS_DN42326_c6_g23_i1	1252	24.7925	7.65751	201.901	0	0	XM_030983193
LOXE_CONTIGS_DN39806_c0_g8_i1	273	149.923	7.65618	201.716	0	0	XM_011675920
LOXE_CONTIGS_DN33378_c0_g1_i1	1870	21.5962	7.65523	201.582	0	0	XM_030976154
LOXE_CONTIGS_DN31703_c4_g59_i1	341	35.1368	7.64691	200.423	2.48356e-08	5.49063e-07	XM_030978075
LOXE_CONTIGS_DN27270_c0_g3_i1	526	58.8999	7.63907	199.337	0	0	NM_001170817
LOXE_CONTIGS_DN40261_c33_g66_i1	276	43.2623	7.62984	198.066	4.85274e-08	1.02217e-06	XM_030991748
LOXE_CONTIGS_DN30550_c0_g61_i1	343	196.51	7.62565	197.492	0	0	XR_143587
LOXE_CONTIGS_DN35889_c2_g12_i1	597	20.1254	7.62216	197.015	2.63676e-08	5.8082e-07	XM_794870
LOXE_CONTIGS_DN41071_c1_g78_i1	475	24.7568	7.61442	195.961	2.79784e-08	6.13593e-07	XM_030991503
LOXE_CONTIGS_DN44817_c2_g1_i3	11207	8.83174	7.6123	195.673	0	0	XM_011673239
LOXE_CONTIGS_DN44753_c10_g37_i1	416	50.2298	7.60123	194.178	3.69371e-13	1.49593e-11	not available
LOXE_CONTIGS_DN41097_c1_g4_i5	4544	8.50101	7.59062	192.754	0	0	XM_030975935
LOXE_CONTIGS_DN29768_c0_g1_i1	1582	13.1651	7.58578	192.109	4.92606e-13	1.96893e-11	XM_030975193
LOXE_CONTIGS_DN40592_c3_g7_i1	1229	9.2911	7.58349	191.805	3.44557e-08	7.45196e-07	XM_030997880
LOXE_CONTIGS_DN36027_c5_g52_i1	267	42.4269	7.57601	190.812	3.76259e-08	8.08231e-07	XM_030988852
LOXE_CONTIGS_DN39473_c0_g95_i1	526	89.6033	7.57593	190.802	0	0	XM_030978415
LOXE_CONTIGS_DN44060_c2_g8_i5	1026	11.0911	7.57541	190.733	3.58371e-08	7.72884e-07	XM_030982189
LOXE_CONTIGS_DN44674_c0_g6_i20	5043	2.30995	7.57349	190.479	3.89756e-08	8.35268e-07	XM_030971983
LOXE_CONTIGS_DN40308_c29_g75_i1	327	65.326	7.57253	190.353	1.02596e-12	3.96755e-11	XM_030983929
LOXE_CONTIGS_DN39522_c7_g2_i2	1451	59.7585	7.55299	187.792	0	0	XM_030989818
LOXE_CONTIGS_DN42429_c0_g5_i1	582	19.0426	7.54769	187.103	4.31863e-08	9.18209e-07	XM_030990479
LOXE_CONTIGS_DN40257_c0_g5_i6	1288	8.60991	7.54483	186.733	3.56321e-08	7.68646e-07	XM_030986144
LOXE_CONTIGS_DN43415_c1_g81_i1	486	40.634	7.54141	186.29	9.81992e-13	3.80877e-11	XM_030994574
LOXE_CONTIGS_DN29872_c0_g26_i1	310	36.5464	7.53633	185.636	4.36435e-08	9.27283e-07	XM_030990307
LOXE_CONTIGS_DN41340_c31_g86_i1	613	32.3426	7.53628	185.629	1.07092e-12	4.13358e-11	XM_781657
LOXE_CONTIGS_DN43171_c0_g32_i1	495	39.7365	7.53311	185.222	8.84626e-13	3.4457e-11	XM_030973858
LOXE_CONTIGS_DN35267_c0_g1_i7	1067	10.4028	7.5212	183.699	4.69243e-08	9.91687e-07	XM_030989307
LOXE_CONTIGS_DN44199_c1_g1_i10	7809	1.42869	7.51557	182.983	5.55636e-08	1.15941e-06	XM_030974053
LOXE_CONTIGS_DN44753_c10_g17_i1	406	26.9739	7.50701	181.901	4.97077e-08	1.04511e-06	not available
LOXE_CONTIGS_DN35824_c0_g1_i2	5183	3.46988	7.49252	180.083	5.37918e-09	1.31001e-07	XM_030976923
LOXE_CONTIGS_DN44692_c2_g1_i7	5030	2.14072	7.48279	178.873	2.26878e-08	5.04795e-07	XM_792972
LOXE_CONTIGS_DN42960_c0_g2_i2	4595	5.89626	7.46796	177.043	0	0	XM_780733
LOXE_CONTIGS_DN39806_c0_g26_i1	218	47.7684	7.46628	176.838	1.37327e-07	2.67509e-06	not available
LOXE_CONTIGS_DN38349_c2_g11_i1	238	79.4291	7.46529	176.716	1.91369e-12	7.17218e-11	XM_030992140
LOXE_CONTIGS_DN69934_c0_g1_i1	246	177.102	7.45604	175.587	0	0	XM_030984563
LOXE_CONTIGS_DN44536_c0_g5_i6	4447	2.38602	7.45415	175.356	1.09192e-07	2.16613e-06	XM_003729974
LOXE_CONTIGS_DN42704_c0_g22_i1	638	42.0945	7.4413	173.802	0	0	XM_011670640
LOXE_CONTIGS_DN34311_c1_g1_i2	1282	20.7511	7.44058	173.715	0	0	XR_972664
LOXE_CONTIGS_DN38925_c0_g2_i3	2493	7.39244	7.41758	170.968	2.05036e-12	7.6609e-11	XM_776929
LOXE_CONTIGS_DN36027_c5_g65_i1	274	65.9525	7.41099	170.188	2.81553e-12	1.03657e-10	XM_030988852
LOXE_CONTIGS_DN41340_c31_g40_i1	290	62.4167	7.38341	166.966	2.81475e-12	1.03649e-10	XM_030985197
LOXE_CONTIGS_DN43970_c1_g2_i3	4380	21.4352	7.37701	166.227	0	0	XM_030991782
LOXE_CONTIGS_DN34838_c0_g1_i2	3429	9.7073	7.37512	166.01	0	0	XM_011664034
LOXE_CONTIGS_DN40972_c0_g1_i1	1812	5.48272	7.36941	165.353	8.87797e-08	1.78808e-06	XM_030990133
LOXE_CONTIGS_DN39806_c0_g40_i1	260	98.1715	7.36903	165.31	1.11022e-16	6.09198e-15	XM_030990900
LOXE_CONTIGS_DN38295_c4_g41_i1	269	37.3223	7.36225	164.535	9.67598e-08	1.93838e-06	NM_214482
LOXE_CONTIGS_DN40154_c1_g4_i2	1495	6.46676	7.35581	163.802	1.01772e-07	2.02991e-06	XM_030989844
LOXE_CONTIGS_DN44301_c6_g33_i8	763	32.7756	7.34568	162.656	1.11022e-16	6.09198e-15	XM_793907
LOXE_CONTIGS_DN35306_c3_g62_i1	481	19.8924	7.34133	162.166	1.09876e-07	2.17923e-06	XM_003728242
LOXE_CONTIGS_DN44887_c9_g1_i1	1593	48.9405	7.33938	161.948	0	0	XM_030997744
LOXE_CONTIGS_DN44735_c5_g5_i1	1400	6.9143	7.32954	160.846	1.10642e-07	2.19299e-06	XM_003727219
LOXE_CONTIGS_DN38402_c2_g15_i1	268	91.2271	7.32926	160.815	7.77156e-16	3.99988e-14	XM_030998128
LOXE_CONTIGS_DN42835_c1_g8_i1	1158	14.9813	7.31936	159.716	4.52072e-12	1.61885e-10	XM_030982660
LOXE_CONTIGS_DN35810_c2_g1_i1	1722	14.2739	7.31589	159.332	2.22045e-16	1.19515e-14	XM_030997257
LOXE_CONTIGS_DN44661_c9_g14_i3	460	21.1201	7.31188	158.889	1.23761e-07	2.43009e-06	XR_004064049
LOXE_CONTIGS_DN43134_c1_g3_i5	1946	23.9993	7.31174	158.874	0	0	XM_030999261
LOXE_CONTIGS_DN41780_c1_g1_i1	968	17.3557	7.30895	158.567	5.2004e-12	1.84816e-10	XM_030981236
LOXE_CONTIGS_DN35387_c13_g1_i1	1148	343.002	7.29649	157.204	0	0	XM_030995630
LOXE_CONTIGS_DN42429_c0_g11_i1	482	19.4436	7.2923	156.748	1.25853e-07	2.46809e-06	XM_790245
LOXE_CONTIGS_DN40492_c1_g12_i1	429	56.6432	7.29114	156.622	2.22045e-16	1.19515e-14	NM_001124761
LOXE_CONTIGS_DN35387_c13_g2_i1	496	48.7296	7.2901	156.509	2.22045e-16	1.19515e-14	XM_030995630
LOXE_CONTIGS_DN38776_c1_g44_i1	315	30.2249	7.28131	155.558	1.41508e-07	2.75038e-06	XM_030981948
LOXE_CONTIGS_DN35705_c0_g1_i5	756	12.2711	7.27196	154.553	1.35055e-07	2.6339e-06	XM_030981462
LOXE_CONTIGS_DN41148_c3_g4_i2	1477	47.9772	7.2635	153.65	0	0	XM_778901
LOXE_CONTIGS_DN41307_c4_g14_i3	1187	7.78639	7.2571	152.97	1.34861e-07	2.6304e-06	XM_003725208
LOXE_CONTIGS_DN36107_c0_g5_i1	3219	51.6623	7.24896	152.109	0	0	XM_781228
LOXE_CONTIGS_DN32562_c1_g4_i1	516	31.0242	7.23524	150.669	8.53329e-12	2.96934e-10	XM_001186224
LOXE_CONTIGS_DN32900_c1_g1_i1	747	12.2739	7.23169	150.299	1.63204e-07	3.13159e-06	XM_780727
LOXE_CONTIGS_DN42092_c0_g1_i7	7838	2.01805	7.20921	147.975	1.20945e-11	4.14873e-10	XM_011664099
LOXE_CONTIGS_DN42577_c4_g2_i4	529	29.8469	7.20118	147.154	1.3502e-11	4.60053e-10	XR_004064797
LOXE_CONTIGS_DN38402_c2_g46_i3	1087	709.067	7.20032	147.066	0	0	XM_011674392
LOXE_CONTIGS_DN34292_c5_g17_i1	302	187.807	7.19905	146.937	0	0	XM_030983005
LOXE_CONTIGS_DN36694_c0_g1_i2	2853	10.297	7.19668	146.696	0	0	XM_030980623
LOXE_CONTIGS_DN34208_c1_g1_i2	2517	385.365	7.19256	146.277	0	0	XM_030973631
LOXE_CONTIGS_DN41340_c31_g202_i1	613	25.5758	7.18956	145.974	1.13463e-11	3.90227e-10	XM_030983929
LOXE_CONTIGS_DN31703_c4_g30_i1	365	61.4978	7.18753	145.768	1.22125e-15	6.18314e-14	XM_030978075
LOXE_CONTIGS_DN43215_c2_g8_i1	301	28.6557	7.1854	145.553	2.28272e-07	4.26585e-06	not available
LOXE_CONTIGS_DN31795_c0_g1_i1	1156	7.43736	7.1809	145.1	2.36475e-07	4.40547e-06	XM_003724765
LOXE_CONTIGS_DN44932_c14_g4_i2	1169	7.56212	7.17635	144.643	2.19793e-07	4.1224e-06	XM_030982230
LOXE_CONTIGS_DN40564_c0_g3_i3	5625	5.78669	7.17586	144.594	4.21885e-15	2.03701e-13	XM_030998560
LOXE_CONTIGS_DN34023_c2_g1_i1	2327	9.55771	7.17088	144.096	1.33227e-15	6.73594e-14	XM_030982080
LOXE_CONTIGS_DN40769_c0_g15_i1	722	30.7594	7.16963	143.971	1.9984e-15	9.94758e-14	XM_030988584
LOXE_CONTIGS_DN13902_c0_g4_i1	349	102.606	7.16457	143.466	0	0	XM_030983005
LOXE_CONTIGS_DN36853_c8_g2_i1	2064	2365.2	7.15739	142.755	0	0	XM_030983798
LOXE_CONTIGS_DN44891_c22_g63_i1	276	31.2808	7.15249	142.271	2.78995e-07	5.12804e-06	XM_030978688
LOXE_CONTIGS_DN40308_c29_g28_i1	274	31.6304	7.14948	141.973	2.74994e-07	5.06059e-06	XM_030983929
LOXE_CONTIGS_DN39878_c0_g1_i1	6090	19.9658	7.14771	141.799	0	0	XM_030974267
LOXE_CONTIGS_DN44551_c1_g1_i1	2523	45.7129	7.14768	141.797	0	0	XM_030988466
LOXE_CONTIGS_DN44047_c0_g7_i5	3048	2.68118	7.13865	140.912	1.827e-06	2.82422e-05	XM_030980088
LOXE_CONTIGS_DN43743_c1_g46_i1	465	18.0976	7.1384	140.888	2.40029e-07	4.46237e-06	XR_004064797
LOXE_CONTIGS_DN29326_c0_g2_i3	3990	539.224	7.11684	138.797	0	0	XM_011675920
LOXE_CONTIGS_DN30786_c11_g21_i1	462	32.3061	7.11581	138.698	2.06182e-11	6.8996e-10	XM_030990918
LOXE_CONTIGS_DN44857_c1_g2_i2	2019	8.08695	7.11549	138.668	3.74041e-10	1.07326e-08	XM_779327
LOXE_CONTIGS_DN34407_c1_g6_i1	429	64.1919	7.1079	137.94	0	0	XM_030997877
LOXE_CONTIGS_DN39379_c1_g3_i4	4252	3.46274	7.10656	137.813	2.42096e-11	8.03254e-10	NM_214505
LOXE_CONTIGS_DN35843_c0_g1_i3	1619	5.01254	7.09982	137.17	4.04903e-07	7.18865e-06	XM_789358
LOXE_CONTIGS_DN44423_c1_g1_i2	4833	3.06385	7.09715	136.916	7.79818e-11	2.44326e-09	XM_030999493
LOXE_CONTIGS_DN39522_c7_g3_i1	507	66.7892	7.08255	135.538	0	0	XM_030976420
LOXE_CONTIGS_DN43383_c1_g1_i2	2339	47.9832	7.08205	135.491	0	0	XM_030982044
LOXE_CONTIGS_DN38177_c0_g1_i1	862	46.8653	7.08159	135.448	0	0	XM_776172
LOXE_CONTIGS_DN43608_c1_g10_i1	775	43.7368	7.08143	135.433	0	0	XM_783703
LOXE_CONTIGS_DN39806_c0_g34_i1	278	29.7426	7.08098	135.39	3.62651e-07	6.50972e-06	XM_030990900
LOXE_CONTIGS_DN43655_c0_g3_i1	4027	6.73817	7.08067	135.361	0	0	XM_776143
LOXE_CONTIGS_DN44464_c0_g1_i3	1098	7.25899	7.07868	135.175	3.5051e-07	6.31218e-06	XM_030988001
LOXE_CONTIGS_DN38735_c1_g5_i2	751	10.7988	7.07422	134.757	3.32629e-07	6.01955e-06	XR_004065552
LOXE_CONTIGS_DN38402_c2_g30_i1	293	243.654	7.07106	134.463	0	0	XM_030998128
LOXE_CONTIGS_DN34292_c5_g2_i1	302	52.0915	7.06821	134.197	1.39108e-09	3.69064e-08	XM_030983005
LOXE_CONTIGS_DN35141_c4_g14_i2	679	11.9339	7.06304	133.718	3.52e-07	6.33652e-06	XM_030974537
LOXE_CONTIGS_DN38143_c0_g3_i2	3073	24.8488	7.06177	133.599	0	0	XM_011673120
LOXE_CONTIGS_DN39806_c0_g15_i1	260	103.749	7.05635	133.098	0	0	not available
LOXE_CONTIGS_DN38402_c2_g31_i1	307	162.919	7.0529	132.781	0	0	XM_030998128
LOXE_CONTIGS_DN39469_c1_g2_i1	343	23.1266	7.04948	132.466	4.66769e-07	8.15284e-06	XM_030975113
LOXE_CONTIGS_DN38798_c0_g1_i5	3393	6.73238	7.04856	132.382	6.31717e-14	2.75101e-12	XM_030985493
LOXE_CONTIGS_DN33422_c0_g1_i1	2958	10.9496	7.0377	131.389	0	0	XM_003727723
LOXE_CONTIGS_DN43298_c8_g11_i1	643	473.505	7.03704	131.329	0	0	XM_011666174
LOXE_CONTIGS_DN38264_c1_g1_i1	1192	6.59564	7.03628	131.26	4.28242e-07	7.55401e-06	XM_030983638
LOXE_CONTIGS_DN39282_c2_g11_i1	390	19.9922	7.03518	131.16	4.08798e-07	7.24798e-06	XM_030982328
LOXE_CONTIGS_DN44075_c0_g3_i2	5460	2.59664	7.03514	131.156	4.1054e-11	1.32755e-09	XM_030976568
LOXE_CONTIGS_DN41260_c8_g12_i1	291	70.2864	7.03281	130.945	1.86517e-14	8.51052e-13	XM_787917
LOXE_CONTIGS_DN40597_c0_g1_i1	811	17.4132	7.02831	130.536	3.05618e-11	1.00115e-09	XM_030996867
LOXE_CONTIGS_DN39232_c5_g8_i1	1213	76.8525	7.02683	130.403	0	0	XM_011671298
LOXE_CONTIGS_DN42035_c1_g2_i1	292	26.7901	7.02424	130.169	4.44158e-07	7.80099e-06	XM_011662515
LOXE_CONTIGS_DN43630_c0_g2_i1	3903	61.6269	7.02389	130.137	0	0	XM_003727694
LOXE_CONTIGS_DN44731_c0_g13_i1	453	98.3579	7.01902	129.698	0	0	XM_030981176
LOXE_CONTIGS_DN38295_c6_g2_i1	546	25.4651	7.01888	129.686	5.81553e-11	1.85052e-09	XM_030988778
LOXE_CONTIGS_DN38647_c0_g3_i2	4041	3.28371	7.01738	129.551	3.45467e-08	7.46989e-07	XM_030983422
LOXE_CONTIGS_DN35212_c6_g48_i1	464	43.3373	7.01462	129.303	1.33227e-14	6.15862e-13	XM_030983373
LOXE_CONTIGS_DN31703_c4_g5_i1	341	59.1739	7.01289	129.149	1.83187e-14	8.36895e-13	XM_030978075
LOXE_CONTIGS_DN35493_c0_g1_i1	4149	5.84427	7.00998	128.889	1.9984e-15	9.94758e-14	XR_004064583
LOXE_CONTIGS_DN42013_c0_g8_i6	3161	11.7721	7.00314	128.279	1.11022e-13	4.72814e-12	NM_001123517
LOXE_CONTIGS_DN35387_c16_g15_i1	265	29.3153	7.00169	128.15	6.23594e-07	1.06037e-05	XM_793157
LOXE_CONTIGS_DN30550_c0_g76_i1	290	25.8489	6.99869	127.884	1.21728e-06	1.95264e-05	XR_143587
LOXE_CONTIGS_DN6132_c0_g1_i1	2357	69.3377	6.98902	127.03	0	0	XM_795140
LOXE_CONTIGS_DN44788_c20_g115_i1	336	22.3767	6.98597	126.762	6.15479e-07	1.04788e-05	XM_030995946
LOXE_CONTIGS_DN43605_c2_g8_i1	540	13.9233	6.98511	126.686	6.64176e-07	1.12266e-05	XM_030995651
LOXE_CONTIGS_DN33186_c1_g2_i2	2818	126.739	6.97768	126.035	0	0	XM_030993257
LOXE_CONTIGS_DN44396_c0_g5_i1	615	12.5062	6.97136	125.484	6.36045e-07	1.07979e-05	XM_030994595
LOXE_CONTIGS_DN33487_c2_g1_i1	785	61.8899	6.97018	125.381	0	0	XM_030999889
LOXE_CONTIGS_DN42673_c1_g7_i8	1236	6.00243	6.96573	124.995	6.23796e-07	1.06046e-05	XM_030983123
LOXE_CONTIGS_DN36828_c24_g5_i1	215	358.021	6.95627	124.178	0	0	XM_030981477
LOXE_CONTIGS_DN35233_c0_g3_i2	3489	39.0245	6.95252	123.856	0	0	XM_030986908
LOXE_CONTIGS_DN43608_c1_g35_i1	470	15.9105	6.942	122.956	6.976e-07	1.17558e-05	XM_030991782
LOXE_CONTIGS_DN29872_c0_g33_i1	299	24.9555	6.94172	122.932	5.35952e-07	9.2476e-06	XM_030990307
LOXE_CONTIGS_DN41340_c31_g13_i1	340	38.6667	6.93869	122.674	9.83836e-11	3.04193e-09	XM_030983123
LOXE_CONTIGS_DN38295_c4_g26_i1	308	42.7896	6.93868	122.674	1.00095e-10	3.09276e-09	NM_214482
LOXE_CONTIGS_DN39101_c3_g32_i1	2198	37.1735	6.9301	121.946	0	0	XM_030997919
LOXE_CONTIGS_DN37962_c2_g3_i2	1425	5.12885	6.92687	121.674	6.85777e-07	1.15672e-05	XM_030974191
LOXE_CONTIGS_DN44550_c19_g11_i1	226	57.7516	6.92377	121.413	1.23972e-10	3.79093e-09	XM_011676007
LOXE_CONTIGS_DN34292_c5_g57_i1	305	192.194	6.92293	121.341	0	0	XM_030982998
LOXE_CONTIGS_DN33422_c0_g1_i2	2957	12.1367	6.92171	121.239	0	0	XM_003727723
LOXE_CONTIGS_DN39800_c5_g286_i1	309	23.773	6.92134	121.208	7.08298e-07	1.19207e-05	XR_004062025
LOXE_CONTIGS_DN39746_c4_g5_i5	445	28.8551	6.92042	121.13	1.50365e-10	4.55322e-09	XM_785141
LOXE_CONTIGS_DN42973_c0_g1_i2	2463	3.00339	6.91429	120.617	5.50273e-07	9.46974e-06	XM_030988341
LOXE_CONTIGS_DN31703_c4_g56_i1	341	21.3694	6.91368	120.566	1.11213e-06	1.7994e-05	XM_030978075
LOXE_CONTIGS_DN42508_c0_g1_i3	6608	4.24964	6.91247	120.465	2.74236e-12	1.01146e-10	XM_030974640
LOXE_CONTIGS_DN28768_c1_g112_i1	291	25.1272	6.91217	120.44	9.34514e-07	1.5347e-05	XM_030975522
LOXE_CONTIGS_DN42577_c4_g10_i1	318	22.3184	6.91062	120.311	8.24163e-07	1.3675e-05	XR_004064797
LOXE_CONTIGS_DN44500_c10_g24_i1	495	14.6718	6.90098	119.509	1.0283e-06	1.67544e-05	XM_782710
LOXE_CONTIGS_DN34844_c0_g3_i1	873	21.0382	6.89769	119.237	5.31797e-14	2.33696e-12	XM_030975591
LOXE_CONTIGS_DN40492_c1_g5_i1	619	93.4186	6.89444	118.969	0	0	NM_001124761
LOXE_CONTIGS_DN39433_c6_g257_i1	328	38.9167	6.89349	118.89	1.70556e-10	5.1223e-09	XM_030994240
LOXE_CONTIGS_DN28028_c2_g1_i1	211	34.0024	6.88686	118.345	5.54776e-07	9.53739e-06	XM_030979009
LOXE_CONTIGS_DN36270_c12_g46_i1	414	111.55	6.88467	118.166	0	0	not available
LOXE_CONTIGS_DN30829_c0_g1_i1	1755	7.19535	6.88465	118.164	1.86649e-10	5.57094e-09	NM_214534
LOXE_CONTIGS_DN37204_c0_g1_i13	2570	2.71757	6.87724	117.559	8.53045e-07	1.41159e-05	XM_030982751
LOXE_CONTIGS_DN43415_c1_g111_i1	520	55.9608	6.87723	117.558	0	0	XM_030985510
LOXE_CONTIGS_DN43183_c1_g12_i1	978	35.7915	6.87653	117.501	0	0	XM_780577
LOXE_CONTIGS_DN37336_c0_g73_i1	615	143.497	6.87552	117.419	0	0	XR_004066678
LOXE_CONTIGS_DN44936_c1_g1_i1	426	29.611	6.87099	117.05	1.2278e-10	3.75698e-09	XM_030982496
LOXE_CONTIGS_DN39502_c1_g9_i4	1656	4.3537	6.86988	116.96	5.3981e-07	9.30715e-06	XM_030972717
LOXE_CONTIGS_DN33882_c1_g9_i1	343	196.756	6.8681	116.816	0	0	XM_777092
LOXE_CONTIGS_DN44020_c1_g1_i1	701	10.023	6.8654	116.598	8.75599e-07	1.44539e-05	XM_011663197
LOXE_CONTIGS_DN43298_c8_g14_i1	368	48.7766	6.85869	116.057	8.81517e-14	3.79023e-12	XM_030983481
LOXE_CONTIGS_DN29453_c1_g9_i1	2939	7.94567	6.8578	115.986	0	0	XM_030983157
LOXE_CONTIGS_DN41260_c8_g85_i1	249	27.4884	6.85482	115.746	1.12415e-06	1.81645e-05	XM_030995624
LOXE_CONTIGS_DN37215_c0_g1_i1	1786	3.92077	6.85006	115.365	3.83375e-07	6.85022e-06	XM_030989478
LOXE_CONTIGS_DN31288_c0_g1_i2	1592	17.9923	6.84974	115.339	0	0	XM_011667579
LOXE_CONTIGS_DN41260_c8_g23_i1	260	26.1405	6.84199	114.721	1.26755e-06	2.02637e-05	XM_030995624
LOXE_CONTIGS_DN31823_c0_g1_i3	1550	227.19	6.8387	114.46	0	0	XM_011666835
LOXE_CONTIGS_DN41847_c6_g100_i1	292	23.8488	6.83803	114.407	1.01505e-06	1.65548e-05	XM_790103
LOXE_CONTIGS_DN41260_c8_g19_i1	272	43.4522	6.8274	113.567	1.79308e-09	4.69136e-08	XM_030995624
LOXE_CONTIGS_DN35387_c16_g8_i1	527	63.5359	6.82717	113.549	0	0	XM_030990105
LOXE_CONTIGS_DN41340_c28_g4_i1	294	59.9273	6.82508	113.384	1.88183e-13	7.83409e-12	XM_030996022
LOXE_CONTIGS_DN39034_c0_g1_i2	1003	6.92479	6.82422	113.317	1.66911e-06	2.59943e-05	XM_030979170
LOXE_CONTIGS_DN43630_c0_g2_i4	557	40.8562	6.82387	113.289	0	0	XM_003727694
LOXE_CONTIGS_DN44732_c6_g6_i2	1089	30.6257	6.82291	113.214	0	0	XM_030990124
LOXE_CONTIGS_DN36799_c0_g4_i6	1510	4.47814	6.82134	113.091	1.1136e-06	1.80145e-05	XM_794785
LOXE_CONTIGS_DN43175_c1_g3_i4	1378	4.88351	6.82104	113.068	1.07638e-06	1.74711e-05	XM_779098
LOXE_CONTIGS_DN35387_c16_g13_i1	708	355.222	6.81761	112.799	0	0	XM_030993915
LOXE_CONTIGS_DN37937_c0_g4_i2	2307	13.4994	6.81679	112.734	0	0	XM_030990666
LOXE_CONTIGS_DN39580_c1_g50_i1	359	18.5771	6.81334	112.465	1.1228e-06	1.81458e-05	XR_004061800
LOXE_CONTIGS_DN35493_c0_g1_i3	4151	15.6551	6.81295	112.435	0	0	XR_004064583
LOXE_CONTIGS_DN39806_c0_g53_i2	335	119.611	6.81106	112.288	0	0	not available
LOXE_CONTIGS_DN41434_c0_g3_i1	451	14.9783	6.8081	112.058	1.09783e-06	1.77817e-05	XM_030997113
LOXE_CONTIGS_DN41968_c0_g50_i1	476	24.7617	6.80201	111.586	1.79881e-10	5.38295e-09	NM_214543
LOXE_CONTIGS_DN28014_c0_g3_i1	1683	7.22709	6.80141	111.54	3.98336e-10	1.13976e-08	XM_030989034
LOXE_CONTIGS_DN41402_c4_g26_i1	481	24.4184	6.79057	110.704	3.5162e-10	1.01193e-08	XM_030996447
LOXE_CONTIGS_DN44200_c0_g3_i1	398	17.0614	6.7902	110.676	1.39647e-06	2.20955e-05	XM_030997456
LOXE_CONTIGS_DN36865_c0_g1_i1	4189	2.78652	6.78736	110.459	5.47126e-11	1.74643e-09	XM_011683783
LOXE_CONTIGS_DN44704_c8_g11_i2	600	10.8139	6.78577	110.337	1.22388e-06	1.96221e-05	XM_030985873
LOXE_CONTIGS_DN44326_c13_g28_i1	262	24.8861	6.78573	110.334	1.55938e-06	2.44432e-05	XM_001178673
LOXE_CONTIGS_DN40261_c33_g12_i1	273	24.5609	6.78413	110.211	1.41697e-06	2.23869e-05	XM_030991748
LOXE_CONTIGS_DN36715_c3_g3_i2	732	8.80369	6.77539	109.546	1.25915e-06	2.01452e-05	XM_030983717
LOXE_CONTIGS_DN29437_c0_g1_i1	1242	5.34027	6.77164	109.262	1.25518e-06	2.00852e-05	XM_030986969
LOXE_CONTIGS_DN44772_c1_g3_i3	836	7.68095	6.76827	109.006	1.29109e-06	2.06076e-05	XM_788246
LOXE_CONTIGS_DN41685_c0_g4_i1	443	14.7626	6.76337	108.637	1.27516e-06	2.03729e-05	XM_030980966
LOXE_CONTIGS_DN36497_c2_g25_i1	433	51.0141	6.76267	108.584	0	0	XM_031000544
LOXE_CONTIGS_DN36090_c4_g18_i1	591	19.9102	6.76154	108.499	5.10119e-10	1.43608e-08	XM_030996753
LOXE_CONTIGS_DN39758_c1_g2_i8	2633	6.31481	6.76116	108.471	2.82219e-13	1.15521e-11	XM_030994134
LOXE_CONTIGS_DN35188_c1_g10_i5	2155	10.0204	6.75826	108.253	1.11022e-16	6.09198e-15	XM_787175
LOXE_CONTIGS_DN41403_c4_g3_i1	1087	6.08058	6.7576	108.203	1.31504e-06	2.09389e-05	XM_030978425
LOXE_CONTIGS_DN39203_c0_g9_i1	1182	5.56495	6.75759	108.203	1.64779e-06	2.56863e-05	XR_004062788
LOXE_CONTIGS_DN35734_c0_g2_i1	958	48.7585	6.75578	108.066	0	0	XM_030987581
LOXE_CONTIGS_DN39555_c2_g24_i1	502	12.6389	6.75287	107.849	1.3158e-06	2.09492e-05	XM_030974927
LOXE_CONTIGS_DN44144_c6_g10_i5	4571	2.48119	6.74616	107.348	5.09761e-11	1.63142e-09	XM_030993275
LOXE_CONTIGS_DN28026_c0_g1_i2	2177	5.28159	6.73913	106.827	5.04184e-10	1.42002e-08	XM_785269
LOXE_CONTIGS_DN44661_c9_g14_i1	489	33.8661	6.73647	106.63	2.83107e-13	1.15859e-11	XR_004064049
LOXE_CONTIGS_DN34658_c3_g4_i1	689	9.35412	6.73335	106.399	1.43198e-06	2.26027e-05	XM_011673572
LOXE_CONTIGS_DN44458_c2_g5_i1	378	43.3503	6.73239	106.329	5.07927e-13	2.02752e-11	XM_030983929
LOXE_CONTIGS_DN35572_c2_g2_i2	1642	43.4296	6.73116	106.238	0	0	XM_001201811
LOXE_CONTIGS_DN30550_c0_g59_i1	291	141.312	6.72926	106.099	0	0	XR_143587
LOXE_CONTIGS_DN39976_c1_g28_i1	503	22.3135	6.72723	105.949	5.85811e-10	1.6376e-08	XR_972520
LOXE_CONTIGS_DN41260_c8_g84_i1	267	23.6692	6.72405	105.716	1.44855e-06	2.28425e-05	XM_030995624
LOXE_CONTIGS_DN41340_c31_g233_i1	613	26.7813	6.72355	105.679	4.08118e-13	1.6445e-11	XM_030983929
LOXE_CONTIGS_DN34403_c0_g33_i3	908	121.776	6.72161	105.537	0	0	XR_004066104
LOXE_CONTIGS_DN38744_c2_g37_i1	412	26.987	6.71945	105.379	1.06082e-09	2.86347e-08	not available
LOXE_CONTIGS_DN40926_c9_g70_i1	318	20.2034	6.71709	105.207	1.75126e-06	2.714e-05	XM_030981176
LOXE_CONTIGS_DN12509_c0_g1_i1	373	56.4779	6.71601	105.129	0	0	XM_030988778
LOXE_CONTIGS_DN44255_c5_g67_i1	383	16.695	6.71121	104.779	1.54176e-06	2.41959e-05	XM_030989333
LOXE_CONTIGS_DN38349_c2_g140_i1	309	51.7087	6.70863	104.592	6.65579e-13	2.62539e-11	XM_030992140
LOXE_CONTIGS_DN39806_c0_g32_i1	274	76.9458	6.7058	104.387	7.77156e-16	3.99988e-14	not available
LOXE_CONTIGS_DN39232_c5_g13_i1	2516	410.098	6.70475	104.311	0	0	XM_011671298
LOXE_CONTIGS_DN11666_c0_g1_i1	380	158.419	6.70435	104.283	0	0	XM_030986327
LOXE_CONTIGS_DN41444_c1_g2_i2	1879	76.5254	6.70246	104.146	0	0	XM_030976003
LOXE_CONTIGS_DN43298_c8_g7_i1	344	18.5681	6.69855	103.864	1.66476e-06	2.59332e-05	XM_030983481
LOXE_CONTIGS_DN40972_c0_g1_i4	1655	6.76982	6.6957	103.659	7.59805e-10	2.08928e-08	XM_030990133
LOXE_CONTIGS_DN44202_c2_g1_i5	2971	11.939	6.6941	103.544	0	0	XM_003724071
LOXE_CONTIGS_DN39522_c7_g7_i1	259	23.9086	6.69316	103.476	1.61172e-06	2.51817e-05	XR_004062082
LOXE_CONTIGS_DN11062_c0_g1_i1	559	36.5696	6.67657	102.293	4.44089e-16	2.32612e-14	XR_143726
LOXE_CONTIGS_DN36853_c9_g1_i1	522	67.229	6.67652	102.29	0	0	XM_030977124
LOXE_CONTIGS_DN30550_c0_g98_i1	260	23.0714	6.67422	102.127	3.24316e-06	4.74952e-05	XR_143587
LOXE_CONTIGS_DN40934_c5_g7_i1	561	11.1214	6.67154	101.938	2.07025e-06	3.16528e-05	XR_004061800
LOXE_CONTIGS_DN37600_c6_g1_i2	3244	1.91826	6.67152	101.936	1.20301e-06	1.9311e-05	XM_030997491
LOXE_CONTIGS_DN27395_c0_g7_i1	840	12.8108	6.66549	101.511	7.54806e-10	2.07677e-08	XM_030974990
LOXE_CONTIGS_DN18545_c0_g1_i1	429	47.0371	6.66253	101.303	8.88178e-16	4.54577e-14	XM_030997639
LOXE_CONTIGS_DN40757_c36_g105_i1	263	22.7517	6.6599	101.119	2.1465e-06	3.2677e-05	XM_030983929
LOXE_CONTIGS_DN43175_c1_g3_i2	1141	9.35169	6.6558	100.831	8.97118e-10	2.44668e-08	XM_779098
LOXE_CONTIGS_DN28014_c0_g6_i1	569	27.7012	6.65512	100.784	6.31495e-13	2.49578e-11	XM_030997880
LOXE_CONTIGS_DN40793_c0_g159_i1	902	59.4897	6.65462	100.749	0	0	XR_004065653
LOXE_CONTIGS_DN37464_c2_g1_i2	1920	3.08017	6.6507	100.476	2.0934e-06	3.19535e-05	XM_030990289
LOXE_CONTIGS_DN36039_c0_g1_i1	3239	408.318	6.64281	99.9274	0	0	XM_789227
LOXE_CONTIGS_DN40914_c0_g3_i4	5655	11.7609	6.64111	99.8098	0	0	XM_785814
LOXE_CONTIGS_DN33487_c4_g1_i1	866	332.85	6.64044	99.7637	0	0	XM_030990105
LOXE_CONTIGS_DN41433_c0_g3_i1	1552	19.0247	6.63998	99.7319	0	0	XM_030996264
LOXE_CONTIGS_DN44122_c8_g1_i3	549	110.801	6.63946	99.6957	0	0	XM_781702
LOXE_CONTIGS_DN44895_c33_g50_i1	268	22.623	6.63831	99.6164	2.25976e-06	3.4259e-05	XM_779594
LOXE_CONTIGS_DN34292_c5_g62_i1	281	20.9836	6.63701	99.5268	1.40887e-05	0.000175671	XM_030983005
LOXE_CONTIGS_DN34292_c5_g10_i1	323	423.159	6.63489	99.3807	0	0	XM_030983005
LOXE_CONTIGS_DN31140_c12_g8_i1	287	37.344	6.63264	99.2256	1.07303e-09	2.89415e-08	XM_030991866
LOXE_CONTIGS_DN39379_c1_g3_i3	4263	2.4628	6.63197	99.1796	1.41634e-09	3.75115e-08	NM_214505
LOXE_CONTIGS_DN41340_c31_g182_i1	319	77.5619	6.63045	99.0751	0	0	XM_011677954
LOXE_CONTIGS_DN33682_c0_g5_i1	295	52.2778	6.62741	98.8663	8.19567e-13	3.20181e-11	XM_789227
LOXE_CONTIGS_DN16741_c0_g1_i1	3009	394.367	6.62686	98.8289	0	0	NM_214534
LOXE_CONTIGS_DN26436_c0_g1_i1	674	8.94829	6.62195	98.4933	2.79685e-06	4.15968e-05	XM_011675661
LOXE_CONTIGS_DN21704_c0_g1_i2	2344	16.3255	6.62092	98.4227	0	0	XR_970324
LOXE_CONTIGS_DN36990_c0_g1_i1	1755	3.2972	6.61952	98.3272	2.85441e-06	4.23396e-05	XM_011670080
LOXE_CONTIGS_DN44600_c2_g1_i1	423	36.2711	6.61858	98.2633	5.19473e-13	2.07271e-11	XR_004063693
LOXE_CONTIGS_DN43700_c5_g11_i1	707	21.4482	6.61633	98.11	6.30718e-13	2.49325e-11	XM_030990668
LOXE_CONTIGS_DN42512_c4_g2_i1	2277	18.7448	6.61292	97.8784	0	0	XM_001183018
LOXE_CONTIGS_DN34292_c5_g59_i1	321	559.744	6.60591	97.404	0	0	XM_030983560
LOXE_CONTIGS_DN37825_c0_g15_i1	615	9.59856	6.60461	97.3163	2.59776e-06	3.89422e-05	XM_780701
LOXE_CONTIGS_DN38735_c1_g1_i2	590	9.92261	6.60402	97.2768	2.56805e-06	3.85504e-05	XR_004065552
LOXE_CONTIGS_DN43243_c0_g1_i4	3276	5.89724	6.5981	96.8779	9.99201e-16	5.09551e-14	XM_030997409
LOXE_CONTIGS_DN40123_c1_g1_i7	399	37.9198	6.59541	96.6976	1.11733e-12	4.29733e-11	XM_030990337
LOXE_CONTIGS_DN27427_c1_g4_i1	396	346.336	6.59194	96.4654	0	0	XM_791598
LOXE_CONTIGS_DN35889_c2_g21_i1	462	41.5969	6.59154	96.4384	1.55431e-15	7.81336e-14	XM_778257
LOXE_CONTIGS_DN44546_c21_g103_i1	2124	92.5731	6.59042	96.3639	0	0	XR_004066104
LOXE_CONTIGS_DN29531_c0_g1_i1	1955	93.6802	6.58795	96.1991	0	0	XM_030981137
LOXE_CONTIGS_DN42017_c1_g1_i1	286	161.929	6.58749	96.1686	0	0	XM_030986327
LOXE_CONTIGS_DN39433_c6_g34_i1	313	18.3707	6.58646	96.0994	2.89355e-06	4.28509e-05	XM_778991
LOXE_CONTIGS_DN37932_c0_g1_i1	1057	48.2194	6.5843	95.9556	0	0	XM_030984267
LOXE_CONTIGS_DN39806_c0_g33_i1	232	24.7494	6.58302	95.8705	3.71828e-06	5.3783e-05	not available
LOXE_CONTIGS_DN42760_c4_g39_i1	466	21.6853	6.58276	95.8532	1.24707e-09	3.32832e-08	XM_030973667
LOXE_CONTIGS_DN38349_c2_g144_i1	293	19.8259	6.57995	95.6667	3.66357e-06	5.3042e-05	XM_030992135
LOXE_CONTIGS_DN42242_c2_g1_i5	3557	42.237	6.57926	95.6215	0	0	XM_030989045
LOXE_CONTIGS_DN39433_c6_g205_i1	233	43.4695	6.57865	95.581	2.02676e-09	5.26369e-08	XM_030994733
LOXE_CONTIGS_DN44191_c0_g2_i2	5192	1.82775	6.57643	95.4338	7.64195e-07	1.27747e-05	XM_030981820
LOXE_CONTIGS_DN35306_c3_g12_i1	533	18.812	6.57132	95.0965	2.92583e-09	7.42103e-08	XM_011667995
LOXE_CONTIGS_DN35592_c8_g12_i1	432	44.6566	6.56797	94.8762	5.55112e-15	2.65719e-13	XM_030998244
LOXE_CONTIGS_DN39333_c1_g5_i1	1427	22.9673	6.56493	94.676	0	0	XM_788204
LOXE_CONTIGS_DN42798_c3_g26_i6	1982	5.20351	6.56439	94.6409	2.1753e-09	5.62319e-08	XM_030989719
LOXE_CONTIGS_DN41836_c2_g76_i1	348	16.6574	6.563	94.5495	3.17166e-06	4.65596e-05	XM_011679236
LOXE_CONTIGS_DN36421_c0_g3_i1	3671	31.5003	6.56238	94.5091	0	0	XM_001177888
LOXE_CONTIGS_DN41225_c1_g12_i11	697	8.01352	6.55958	94.3258	3.19163e-06	4.68116e-05	XM_030988313
LOXE_CONTIGS_DN34637_c1_g2_i2	1030	5.40696	6.5593	94.3073	3.61773e-06	5.24279e-05	XM_030992140
LOXE_CONTIGS_DN25965_c1_g4_i1	462	204.048	6.55806	94.2267	0	0	XM_030976570
LOXE_CONTIGS_DN35036_c1_g3_i1	3770	74.319	6.55628	94.1103	0	0	XM_780333
LOXE_CONTIGS_DN37825_c0_g10_i1	284	35.3725	6.55394	93.9579	1.98259e-09	5.15556e-08	XM_011672949
LOXE_CONTIGS_DN41552_c3_g6_i1	539	10.1966	6.55318	93.908	6.75222e-06	9.16732e-05	XM_030975919
LOXE_CONTIGS_DN42242_c2_g1_i2	3525	56.6638	6.55052	93.7351	0	0	XM_030989045
LOXE_CONTIGS_DN31703_c4_g52_i1	904	11.1178	6.55021	93.7152	1.66386e-09	4.36823e-08	XM_030988584
LOXE_CONTIGS_DN22744_c0_g1_i2	655	15.0961	6.54701	93.5077	2.41466e-09	6.19998e-08	XM_030996633
LOXE_CONTIGS_DN40096_c2_g1_i1	901	20.6407	6.54499	93.3768	5.66214e-15	2.7068e-13	XM_778979
LOXE_CONTIGS_DN40837_c6_g17_i1	443	12.4828	6.54235	93.2057	3.34386e-06	4.88101e-05	XM_011677191
LOXE_CONTIGS_DN33057_c1_g26_i1	414	86.9772	6.53926	93.0066	0	0	XM_777072
LOXE_CONTIGS_DN39300_c0_g2_i1	909	6.17812	6.53537	92.7561	3.53902e-06	5.13725e-05	XM_030987824
LOXE_CONTIGS_DN44120_c0_g1_i6	3163	8.3526	6.52996	92.4092	3.33067e-16	1.76987e-14	XM_030974441
LOXE_CONTIGS_DN35233_c0_g5_i1	503	149.214	6.52651	92.1879	0	0	XM_030973255
LOXE_CONTIGS_DN41847_c6_g84_i1	312	17.5068	6.52358	92.0011	4.26544e-06	6.08433e-05	XR_004066439
LOXE_CONTIGS_DN44731_c0_g5_i1	394	36.3965	6.51731	91.6024	1.86862e-12	7.00897e-11	XM_030981176
LOXE_CONTIGS_DN31258_c1_g1_i5	1249	4.42583	6.51725	91.5983	4.80323e-06	6.7615e-05	XM_030991695
LOXE_CONTIGS_DN42431_c0_g1_i1	332	16.4543	6.51611	91.5263	3.96647e-06	5.69641e-05	XM_030972313
LOXE_CONTIGS_DN35144_c1_g134_i2	351	15.3783	6.51498	91.4544	2.19704e-06	3.33854e-05	XM_030993953
LOXE_CONTIGS_DN29525_c2_g1_i1	2017	2.70268	6.5078	91.0002	4.13526e-06	5.91566e-05	XM_030975544
LOXE_CONTIGS_DN42213_c6_g31_i1	426	12.682	6.50695	90.9466	3.31897e-06	4.84969e-05	XM_030977170
LOXE_CONTIGS_DN43298_c8_g6_i1	489	324.182	6.49805	90.3875	0	0	XM_030983481
LOXE_CONTIGS_DN44720_c0_g5_i4	2201	2.50629	6.49321	90.0848	4.33499e-06	6.17211e-05	XM_030996898
LOXE_CONTIGS_DN29994_c0_g1_i1	955	10.0375	6.49158	89.9833	2.04857e-09	5.31432e-08	XM_031000007
LOXE_CONTIGS_DN4821_c0_g1_i1	1403	33.9723	6.48989	89.8777	0	0	XM_792979
LOXE_CONTIGS_DN44546_c21_g60_i1	223	60.9492	6.48947	89.8512	2.21045e-11	7.37144e-10	XM_030987629
LOXE_CONTIGS_DN36270_c12_g7_i1	455	252.007	6.48091	89.32	0	0	not available
LOXE_CONTIGS_DN35034_c0_g1_i1	381	68.5048	6.47688	89.071	0	0	XM_030979056
LOXE_CONTIGS_DN34403_c0_g12_i1	287	18.4984	6.47449	88.9233	5.48193e-06	7.61462e-05	XR_004066104
LOXE_CONTIGS_DN39806_c0_g30_i1	227	24.0177	6.47406	88.8969	4.90769e-06	6.89584e-05	not available
LOXE_CONTIGS_DN43970_c0_g1_i2	3474	21.7552	6.4661	88.4078	0	0	XM_030991779
LOXE_CONTIGS_DN38952_c0_g12_i1	295	18.4492	6.46466	88.3192	4.90258e-06	6.88972e-05	XM_780668
LOXE_CONTIGS_DN31140_c13_g5_i1	590	57.8652	6.46299	88.2175	0	0	XM_030997456
LOXE_CONTIGS_DN26785_c0_g2_i1	743	28.973	6.46149	88.1259	5.55112e-16	2.8854e-14	XM_030980695
LOXE_CONTIGS_DN39806_c0_g28_i1	228	187.989	6.45489	87.7233	0	0	not available
LOXE_CONTIGS_DN38935_c3_g7_i1	1388	6.84623	6.45267	87.5886	3.96657e-09	9.86431e-08	XM_030996299
LOXE_CONTIGS_DN22854_c2_g2_i1	378	46.0723	6.45239	87.5716	2.60902e-14	1.17641e-12	XR_973251
LOXE_CONTIGS_DN44250_c0_g10_i1	1621	3.19996	6.45173	87.5312	5.04017e-06	7.05928e-05	XM_030989629
LOXE_CONTIGS_DN36728_c2_g43_i3	940	18.7727	6.45164	87.526	8.10463e-15	3.81575e-13	XM_030993484
LOXE_CONTIGS_DN40914_c0_g3_i6	974	9.51002	6.45163	87.5255	3.31349e-09	8.31687e-08	XM_785814
LOXE_CONTIGS_DN43298_c8_g9_i1	298	44.6732	6.44765	87.2845	7.04281e-12	2.47702e-10	XM_030978680
LOXE_CONTIGS_DN43311_c5_g2_i1	308	16.6896	6.44757	87.2792	6.01632e-06	8.26744e-05	XR_004064797
LOXE_CONTIGS_DN29872_c0_g67_i1	304	147.838	6.44737	87.2671	0	0	XR_004064424
LOXE_CONTIGS_DN28014_c0_g3_i2	495	19.0602	6.44458	87.0989	4.54812e-09	1.12102e-07	XM_030997880
LOXE_CONTIGS_DN41698_c4_g8_i1	583	9.0449	6.44445	87.0908	7.62834e-06	0.000102087	XM_030972270
LOXE_CONTIGS_DN34292_c5_g24_i2	880	200.499	6.44365	87.0425	0	0	XM_030982998
LOXE_CONTIGS_DN41464_c5_g1_i4	4446	3.99524	6.44346	87.0313	2.88658e-14	1.29678e-12	XM_030989082
LOXE_CONTIGS_DN44721_c0_g2_i1	3969	1.31135	6.44257	86.9774	6.40509e-06	8.74068e-05	XM_030998897
LOXE_CONTIGS_DN33762_c0_g4_i1	491	10.8155	6.436	86.5821	4.86833e-06	6.84684e-05	XM_030976431
LOXE_CONTIGS_DN37086_c1_g1_i5	1574	3.36352	6.43597	86.5807	5.20669e-06	7.2703e-05	XM_776890
LOXE_CONTIGS_DN40757_c36_g170_i1	273	107.599	6.43422	86.4754	0	0	XM_030983929
LOXE_CONTIGS_DN43608_c1_g7_i1	726	46.4143	6.43335	86.4234	0	0	XM_783703
LOXE_CONTIGS_DN36715_c3_g3_i12	1724	7.75144	6.43177	86.3287	1.42771e-11	4.85203e-10	XM_030983724
LOXE_CONTIGS_DN43802_c0_g1_i5	1347	6.7765	6.43131	86.3013	3.7252e-09	9.30063e-08	XM_030979485
LOXE_CONTIGS_DN25352_c0_g7_i1	458	20.5306	6.43083	86.2727	4.31117e-09	1.06634e-07	not available
LOXE_CONTIGS_DN39940_c0_g5_i2	506	10.436	6.42748	86.0723	5.78235e-06	7.98054e-05	XM_030978199
LOXE_CONTIGS_DN44712_c0_g58_i1	254	20.8619	6.42715	86.053	5.49968e-06	7.63407e-05	XM_030992961
LOXE_CONTIGS_DN39836_c2_g3_i3	1580	23.5885	6.42216	85.7557	0	0	NM_214599
LOXE_CONTIGS_DN39433_c6_g19_i1	293	31.8933	6.41956	85.601	3.51272e-09	8.79888e-08	XM_030980672
LOXE_CONTIGS_DN42918_c1_g5_i2	2118	4.37592	6.4132	85.2248	4.9532e-09	1.21271e-07	XM_030998611
LOXE_CONTIGS_DN43897_c0_g20_i1	270	80.7229	6.41299	85.2123	3.33067e-16	1.76987e-14	XM_030979964
LOXE_CONTIGS_DN37534_c1_g1_i1	821	6.08377	6.41259	85.1889	6.13194e-06	8.40859e-05	XM_030976290
LOXE_CONTIGS_DN44141_c0_g9_i2	3040	1.64814	6.41118	85.1053	7.86776e-06	0.000104912	XM_030987951
LOXE_CONTIGS_DN43499_c1_g14_i3	2461	6.90203	6.40608	84.8054	3.58602e-14	1.59769e-12	XM_030985779
LOXE_CONTIGS_DN33555_c1_g1_i1	1108	8.23702	6.406	84.8006	4.34939e-09	1.07507e-07	XM_030997222
LOXE_CONTIGS_DN38509_c4_g50_i1	338	15.1282	6.40564	84.7791	5.92216e-06	8.15385e-05	XM_030987840
LOXE_CONTIGS_DN39806_c0_g6_i1	260	50.6581	6.40434	84.7031	1.12848e-11	3.88257e-10	XM_030990900
LOXE_CONTIGS_DN41123_c0_g1_i3	507	9.86098	6.40364	84.662	5.66417e-06	7.8363e-05	XM_030991835
LOXE_CONTIGS_DN36311_c0_g1_i6	1132	8.02349	6.40093	84.5032	4.09401e-09	1.01564e-07	XM_780176
LOXE_CONTIGS_DN42760_c4_g32_i1	563	15.8389	6.40008	84.4534	4.05038e-09	1.00563e-07	XM_030974927
LOXE_CONTIGS_DN40123_c1_g1_i1	3001	21.8795	6.39893	84.3857	0	0	XM_030990337
LOXE_CONTIGS_DN41364_c5_g45_i1	656	13.9983	6.39579	84.2023	5.11806e-09	1.25007e-07	XM_030998424
LOXE_CONTIGS_DN29872_c0_g30_i1	292	17.0822	6.39434	84.118	5.98434e-06	8.22834e-05	XM_030990307
LOXE_CONTIGS_DN30718_c0_g1_i1	4697	164.213	6.38876	83.7934	0	0	XM_003724664
LOXE_CONTIGS_DN41830_c1_g4_i4	3485	4.37178	6.3866	83.6679	4.12062e-09	1.02155e-07	XM_030975388
LOXE_CONTIGS_DN30095_c0_g9_i1	660	7.61403	6.3861	83.6385	5.90998e-06	8.14075e-05	XM_030975989
LOXE_CONTIGS_DN41444_c1_g2_i1	1865	55.2976	6.38312	83.466	0	0	XM_030976003
LOXE_CONTIGS_DN43495_c0_g5_i1	441	20.6508	6.37983	83.2759	7.53062e-09	1.79313e-07	XM_030993325
LOXE_CONTIGS_DN38349_c2_g106_i1	565	8.96021	6.37726	83.1279	6.345e-06	8.66835e-05	XM_030999397
LOXE_CONTIGS_DN41260_c8_g65_i1	310	291.309	6.37159	82.802	0	0	XM_011664044
LOXE_CONTIGS_DN43196_c0_g8_i3	3984	4.18925	6.37156	82.8	3.15303e-14	1.41129e-12	XM_030975942
LOXE_CONTIGS_DN39806_c0_g54_i1	258	107.572	6.37038	82.7325	0	0	XM_030990901
LOXE_CONTIGS_DN40926_c9_g69_i1	362	24.888	6.36784	82.5868	7.25502e-09	1.73301e-07	XM_030988508
LOXE_CONTIGS_DN39806_c0_g10_i1	246	35.7151	6.3664	82.5045	5.53447e-09	1.34426e-07	not available
LOXE_CONTIGS_DN33417_c1_g4_i2	2766	148.953	6.3654	82.4473	0	0	XM_030981300
LOXE_CONTIGS_DN37417_c2_g1_i1	716	93.4544	6.36501	82.4249	0	0	XM_030991180
LOXE_CONTIGS_DN43630_c0_g1_i2	409	21.1783	6.36252	82.2828	1.07297e-08	2.50398e-07	XM_011663016
LOXE_CONTIGS_DN40525_c0_g1_i8	1847	2.61734	6.36215	82.2617	1.00803e-05	0.000130861	XM_030984734
LOXE_CONTIGS_DN33135_c1_g8_i2	445	19.462	6.3593	82.0996	5.47415e-09	1.33067e-07	XM_030997880
LOXE_CONTIGS_DN41260_c8_g90_i1	259	48.0813	6.35415	81.8067	2.52329e-11	8.35543e-10	XM_011664044
LOXE_CONTIGS_DN44066_c2_g4_i1	7122	29.6621	6.35272	81.7259	0	0	XM_030993109
LOXE_CONTIGS_DN31703_c4_g27_i1	296	16.9018	6.34924	81.529	8.34157e-06	0.00011059	XM_001200546
LOXE_CONTIGS_DN43313_c1_g4_i7	2669	1.79755	6.34915	81.5237	8.23919e-06	0.000109383	XM_030997751
LOXE_CONTIGS_DN42453_c0_g1_i2	3231	6.31754	6.34751	81.4311	2.22045e-16	1.19515e-14	XM_030991824
LOXE_CONTIGS_DN39433_c6_g229_i1	281	17.2568	6.34568	81.3281	7.20463e-06	9.71322e-05	XM_030996763
LOXE_CONTIGS_DN33310_c1_g10_i1	414	20.7508	6.34561	81.3241	1.14083e-08	2.65154e-07	XM_030975647
LOXE_CONTIGS_DN39086_c1_g2_i1	2103	11.9469	6.34194	81.1175	0	0	XM_030988631
LOXE_CONTIGS_DN39806_c7_g1_i1	1377	781.736	6.34005	81.0112	0	0	XM_030972313
LOXE_CONTIGS_DN39515_c0_g5_i5	2739	7.37915	6.33938	80.9734	4.44089e-16	2.32612e-14	XM_030985366
LOXE_CONTIGS_DN38402_c2_g14_i1	735	1197.35	6.33812	80.9031	0	0	XM_030998134
LOXE_CONTIGS_DN38402_c2_g59_i1	317	232.575	6.33633	80.8025	0	0	XM_030997670
LOXE_CONTIGS_DN41087_c1_g5_i2	959	4.94202	6.33388	80.6658	7.60567e-06	0.000101828	XM_030984018
LOXE_CONTIGS_DN34920_c0_g1_i1	1593	3.12143	6.33311	80.6223	7.52714e-06	0.000100916	XM_030980324
LOXE_CONTIGS_DN39806_c0_g38_i1	265	61.3117	6.33205	80.5632	2.44249e-14	1.10349e-12	XM_030990900
LOXE_CONTIGS_DN38402_c2_g41_i1	313	351.657	6.32929	80.4091	0	0	XM_030998134
LOXE_CONTIGS_DN33378_c0_g1_i2	1882	18.4918	6.32896	80.3906	0	0	XM_030976154
LOXE_CONTIGS_DN36476_c1_g4_i2	3998	9.24367	6.32844	80.3618	0	0	XM_031000471
LOXE_CONTIGS_DN40565_c1_g1_i3	3778	4.28444	6.32591	80.2213	4.31877e-14	1.91115e-12	XM_789782
LOXE_CONTIGS_DN42854_c4_g19_i1	635	13.2622	6.32167	79.9857	1.1811e-09	3.16283e-08	XM_011678318
LOXE_CONTIGS_DN33973_c0_g1_i2	3370	5.11106	6.31846	79.8077	1.16296e-12	4.46253e-11	XM_030995349
LOXE_CONTIGS_DN38349_c2_g164_i1	283	30.4497	6.31776	79.7694	8.23874e-09	1.94996e-07	XM_030992135
LOXE_CONTIGS_DN35233_c0_g1_i1	527	166.38	6.31483	79.6072	0	0	XM_030973255
LOXE_CONTIGS_DN38349_c2_g167_i2	3139	55.0446	6.31482	79.607	0	0	XM_030991180
LOXE_CONTIGS_DN36761_c1_g1_i3	1562	5.4574	6.311	79.3965	6.45673e-09	1.55386e-07	XM_030996817
LOXE_CONTIGS_DN41364_c6_g12_i1	3629	23.9001	6.30936	79.3063	0	0	XM_030990084
LOXE_CONTIGS_DN40618_c0_g1_i4	1801	2.69399	6.30703	79.1783	5.81128e-06	8.01744e-05	XM_030982275
LOXE_CONTIGS_DN43298_c8_g11_i2	1461	273.729	6.30629	79.1376	0	0	XR_004062025
LOXE_CONTIGS_DN11930_c0_g14_i1	325	14.5286	6.305	79.0669	8.55605e-06	0.000113094	XM_030983929
LOXE_CONTIGS_DN39473_c0_g4_i1	330	36.3839	6.30466	79.0481	3.0922e-11	1.01259e-09	XM_030978411
LOXE_CONTIGS_DN32662_c0_g2_i1	291	16.1144	6.30417	79.0212	8.64202e-06	0.000114046	XM_030973404
LOXE_CONTIGS_DN38295_c6_g1_i5	2445	18.5874	6.3038	79.0009	0	0	XM_030989212
LOXE_CONTIGS_DN30684_c0_g4_i1	606	13.9751	6.29934	78.757	7.93966e-09	1.88428e-07	XM_011664950
LOXE_CONTIGS_DN37466_c1_g2_i4	963	8.9132	6.29637	78.5953	1.26797e-08	2.92737e-07	XM_030984682
LOXE_CONTIGS_DN42241_c2_g44_i1	421	11.3042	6.29587	78.5678	8.78331e-06	0.000115719	XM_030987791
LOXE_CONTIGS_DN44581_c1_g1_i1	7336	34.4314	6.2953	78.5367	0	0	XM_030996160
LOXE_CONTIGS_DN30550_c0_g108_i1	290	93.3763	6.29482	78.5108	0	0	XR_143587
LOXE_CONTIGS_DN39101_c3_g28_i1	444	18.7018	6.29256	78.388	1.10356e-08	2.57045e-07	XM_030997919
LOXE_CONTIGS_DN39975_c0_g11_i1	436	18.8757	6.29031	78.2658	3.15247e-08	6.86095e-07	XM_030986913
LOXE_CONTIGS_DN43953_c0_g1_i1	369	22.3268	6.28765	78.1216	1.15478e-08	2.68226e-07	XM_793133
LOXE_CONTIGS_DN43415_c1_g107_i1	300	15.981	6.287	78.0862	1.02807e-05	0.000133179	XM_030994574
LOXE_CONTIGS_DN42777_c1_g15_i1	319	14.8316	6.28525	77.9917	9.26817e-06	0.000121418	XM_030986482
LOXE_CONTIGS_DN36192_c4_g1_i1	3627	97.6246	6.28455	77.9541	0	0	XM_030977020
LOXE_CONTIGS_DN32562_c1_g8_i2	415	37.5398	6.28359	77.9022	5.29576e-14	2.32776e-12	XM_782904
LOXE_CONTIGS_DN30840_c1_g57_i1	408	74.5882	6.28352	77.8983	0	0	XM_030984389
LOXE_CONTIGS_DN39806_c0_g49_i1	264	295.612	6.27427	77.4003	0	0	XM_030990901
LOXE_CONTIGS_DN39333_c0_g1_i1	1299	6.32141	6.27352	77.3602	1.04185e-08	2.43538e-07	XM_011666774
LOXE_CONTIGS_DN42242_c1_g61_i1	303	27.17	6.26903	77.1197	9.56976e-09	2.24816e-07	XR_004063625
LOXE_CONTIGS_DN22703_c0_g1_i1	490	9.70825	6.26805	77.0675	1.03798e-05	0.000134321	XM_781419
LOXE_CONTIGS_DN43298_c8_g44_i1	269	30.1105	6.26311	76.8042	1.46782e-08	3.35374e-07	XM_030978680
LOXE_CONTIGS_DN37102_c3_g6_i2	638	7.20136	6.26287	76.7912	1.00455e-05	0.000130464	XM_030997681
LOXE_CONTIGS_DN29410_c0_g1_i1	943	4.76371	6.26279	76.7868	1.01666e-05	0.000131878	XM_776471
LOXE_CONTIGS_DN38765_c0_g29_i1	490	9.16771	6.26183	76.7359	1.09938e-05	0.000141319	XM_030978074
LOXE_CONTIGS_DN31018_c0_g1_i2	1667	4.69269	6.26049	76.6645	2.58467e-07	4.77753e-06	XM_030981384
LOXE_CONTIGS_DN37656_c1_g2_i1	347	24.1738	6.26033	76.656	1.23568e-08	2.85786e-07	XM_030991959
LOXE_CONTIGS_DN25852_c0_g2_i3	1698	51.5919	6.25492	76.3692	0	0	XM_030982334
LOXE_CONTIGS_DN44891_c22_g62_i1	313	71.496	6.25411	76.3262	0	0	XM_030989916
LOXE_CONTIGS_DN33882_c0_g1_i1	285	175.065	6.2498	76.0986	0	0	XM_030997507
LOXE_CONTIGS_DN44529_c2_g4_i5	1373	5.89142	6.24463	75.8267	7.12277e-09	1.70475e-07	XM_030998399
LOXE_CONTIGS_DN43415_c1_g116_i1	241	34.095	6.24431	75.8097	2.36802e-08	5.25154e-07	XM_030994574
LOXE_CONTIGS_DN36421_c0_g3_i2	3653	79.3085	6.24178	75.6767	0	0	XM_001177888
LOXE_CONTIGS_DN44891_c22_g14_i1	269	16.692	6.24101	75.6365	1.10268e-05	0.000141693	XM_030978863
LOXE_CONTIGS_DN30029_c0_g1_i2	1251	15.2808	6.24095	75.6332	2.88658e-15	1.41422e-13	XM_030977334
LOXE_CONTIGS_DN44458_c2_g2_i1	378	40.1213	6.23956	75.5606	7.59393e-14	3.28284e-12	XM_030983929
LOXE_CONTIGS_DN40289_c5_g3_i7	1795	8.35158	6.23657	75.4039	7.73825e-14	3.34051e-12	XM_011666426
LOXE_CONTIGS_DN44300_c0_g2_i6	3365	2.43565	6.23517	75.3311	7.22428e-09	1.72589e-07	XM_030977728
LOXE_CONTIGS_DN43415_c1_g102_i1	292	15.832	6.23406	75.2729	1.24158e-05	0.000157261	XM_030994574
LOXE_CONTIGS_DN38323_c1_g17_i2	581	7.90437	6.23256	75.1946	1.13064e-05	0.00014486	XR_004066104
LOXE_CONTIGS_DN28354_c1_g1_i1	602	13.3445	6.23243	75.1879	7.93321e-09	1.88324e-07	XM_030984007
LOXE_CONTIGS_DN39257_c0_g1_i5	5923	2.45162	6.23236	75.1845	3.58724e-12	1.30109e-10	XM_030972309
LOXE_CONTIGS_DN35124_c0_g1_i1	3976	10.8592	6.23218	75.1751	0	0	XM_011677244
LOXE_CONTIGS_DN36421_c0_g13_i2	1053	31.344	6.23135	75.1316	0	0	XM_030980484
LOXE_CONTIGS_DN35141_c4_g6_i2	795	10.3358	6.22999	75.0609	1.2298e-08	2.84571e-07	XM_030984549
LOXE_CONTIGS_DN30785_c0_g1_i1	2207	3.7084	6.22996	75.0595	1.07119e-08	2.50013e-07	XM_031000366
LOXE_CONTIGS_DN38955_c0_g3_i1	696	92.8408	6.22925	75.0226	0	0	XM_781975
LOXE_CONTIGS_DN44025_c0_g4_i13	2643	1.66889	6.22891	75.0048	1.35616e-05	0.000169838	XM_030994840
LOXE_CONTIGS_DN41778_c2_g132_i1	487	9.04337	6.22692	74.9015	1.30601e-05	0.000164343	XM_030999921
LOXE_CONTIGS_DN43653_c3_g30_i1	487	16.4052	6.2264	74.8746	1.87162e-08	4.21646e-07	not available
LOXE_CONTIGS_DN41340_c28_g6_i1	314	25.392	6.22613	74.8604	1.39075e-08	3.18876e-07	XM_030996692
LOXE_CONTIGS_DN42608_c1_g1_i1	1033	18.2537	6.22575	74.8407	1.11022e-16	6.09198e-15	XM_011679197
LOXE_CONTIGS_DN39433_c6_g288_i1	406	28.7374	6.22361	74.7298	4.78011e-11	1.5349e-09	XR_004066104
LOXE_CONTIGS_DN36497_c1_g4_i1	911	12.7358	6.2223	74.6617	7.6951e-11	2.41302e-09	XM_030975977
LOXE_CONTIGS_DN39836_c2_g3_i2	1883	20.9385	6.22221	74.6574	0	0	NM_214599
LOXE_CONTIGS_DN42211_c3_g9_i1	291	15.7514	6.22202	74.6476	1.38559e-05	0.000173168	XM_030981830
LOXE_CONTIGS_DN9916_c1_g2_i1	362	12.3401	6.21974	74.5294	1.21117e-05	0.000153866	XM_795447
LOXE_CONTIGS_DN44895_c31_g2_i1	1820	54.7452	6.21944	74.5142	0	0	XM_030988110
LOXE_CONTIGS_DN41910_c0_g1_i2	3511	1.25843	6.21914	74.4984	1.2087e-05	0.000153616	XM_030978144
LOXE_CONTIGS_DN37656_c3_g13_i1	1318	16.5674	6.21678	74.3767	1.11022e-16	6.09198e-15	XM_030986959
LOXE_CONTIGS_DN42251_c2_g1_i1	4968	9.64352	6.21658	74.3662	0	0	XM_011672528
LOXE_CONTIGS_DN11930_c0_g19_i1	296	39.8998	6.21635	74.3546	9.80525e-11	3.03271e-09	XM_030983929
LOXE_CONTIGS_DN40790_c1_g3_i1	292	75.0722	6.21493	74.2813	0	0	XM_030987629
LOXE_CONTIGS_DN44546_c21_g19_i1	597	7.63128	6.21293	74.1784	1.39823e-05	0.000174499	XM_030972603
LOXE_CONTIGS_DN39886_c5_g8_i1	2324	9.52459	6.2102	74.0382	0	0	XM_030994400
LOXE_CONTIGS_DN31288_c0_g1_i1	864	5.19459	6.20995	74.0252	1.24193e-05	0.000157294	XM_030977660
LOXE_CONTIGS_DN41740_c40_g69_i1	313	14.3391	6.20995	74.0252	1.24301e-05	0.00015742	XM_003726242
LOXE_CONTIGS_DN25965_c1_g3_i1	462	334.51	6.20984	74.0201	0	0	XM_030976570
LOXE_CONTIGS_DN40492_c1_g24_i1	432	10.201	6.20851	73.9515	1.24772e-05	0.000157973	NM_001124761
LOXE_CONTIGS_DN37290_c1_g16_i6	589	7.39909	6.20765	73.9073	1.30047e-05	0.000163765	XM_030991297
LOXE_CONTIGS_DN41447_c0_g33_i1	507	22.7614	6.20682	73.8649	5.17908e-11	1.65547e-09	XM_030995469
LOXE_CONTIGS_DN34292_c5_g9_i1	305	316.819	6.2066	73.8536	0	0	XM_030983560
LOXE_CONTIGS_DN38402_c2_g19_i1	335	429.181	6.20429	73.7355	0	0	XM_030998128
LOXE_CONTIGS_DN43653_c3_g45_i5	472	16.8634	6.20374	73.7074	1.4224e-08	3.25644e-07	XM_779834
LOXE_CONTIGS_DN42256_c2_g1_i6	3851	1.99721	6.20165	73.6007	5.39752e-08	1.12914e-06	XM_030977093
LOXE_CONTIGS_DN37912_c0_g1_i2	1145	19.0279	6.20139	73.5874	0	0	XM_003728563
LOXE_CONTIGS_DN23947_c0_g1_i1	917	4.92761	6.19882	73.4567	1.38982e-05	0.000173603	XM_030983478
LOXE_CONTIGS_DN22832_c0_g6_i1	424	10.2896	6.19696	73.3617	1.08013e-05	0.000139136	XM_030988778
LOXE_CONTIGS_DN36421_c0_g14_i1	447	33.2766	6.19623	73.3248	2.86104e-13	1.17034e-11	XR_004063798
LOXE_CONTIGS_DN44857_c1_g6_i1	399	10.7714	6.19607	73.3166	1.17321e-05	0.000149728	XM_030973219
LOXE_CONTIGS_DN39959_c24_g37_i1	358	12.5121	6.19297	73.1592	1.42066e-05	0.000176914	XM_030985306
LOXE_CONTIGS_DN42924_c2_g1_i2	1417	1109.2	6.19281	73.1512	0	0	XM_001182123
LOXE_CONTIGS_DN44546_c21_g10_i1	621	18.1347	6.19118	73.0687	6.83615e-11	2.15695e-09	XM_030972603
LOXE_CONTIGS_DN41071_c1_g33_i1	370	21.3622	6.1909	73.0546	1.9032e-08	4.28181e-07	XM_030991503
LOXE_CONTIGS_DN22433_c0_g1_i1	907	8.6786	6.19087	73.0532	2.04722e-08	4.58838e-07	XM_030980484
LOXE_CONTIGS_DN44326_c13_g116_i1	294	38.0445	6.18534	72.7732	9.6148e-11	2.97632e-09	XM_001178673
LOXE_CONTIGS_DN39337_c5_g11_i1	441	17.4176	6.1814	72.5751	1.9875e-08	4.46053e-07	XM_030979895
LOXE_CONTIGS_DN40579_c4_g2_i1	961	14.9757	6.17963	72.4861	9.21485e-15	4.31629e-13	XM_030978980
LOXE_CONTIGS_DN39029_c0_g1_i2	3693	27.4704	6.17744	72.3761	0	0	XM_030990098
LOXE_CONTIGS_DN40655_c0_g1_i1	642	32.8852	6.17092	72.0497	0	0	XM_030976269
LOXE_CONTIGS_DN44546_c21_g131_i4	773	36.3246	6.17059	72.0331	0	0	XM_030989568
LOXE_CONTIGS_DN39433_c4_g2_i2	1752	71.953	6.16939	71.9732	0	0	XM_030990932
LOXE_CONTIGS_DN40201_c2_g1_i2	2021	5.57932	6.16931	71.9696	2.20246e-10	6.50594e-09	XM_794210
LOXE_CONTIGS_DN41340_c31_g119_i1	307	180.332	6.16915	71.9612	0	0	XM_011671981
LOXE_CONTIGS_DN27209_c0_g1_i1	1821	58.02	6.16859	71.9335	0	0	XM_780371
LOXE_CONTIGS_DN34403_c0_g10_i1	267	16.5939	6.16806	71.9068	1.51569e-05	0.000187259	XR_004065677
LOXE_CONTIGS_DN38402_c2_g50_i1	277	85.0499	6.16626	71.8174	0	0	XM_030998128
LOXE_CONTIGS_DN37333_c0_g1_i2	2363	10.3449	6.16308	71.659	0	0	XM_030976155
LOXE_CONTIGS_DN38295_c6_g1_i2	2436	19.6454	6.16276	71.6431	0	0	XM_030989212
LOXE_CONTIGS_DN40379_c4_g7_i2	590	7.46235	6.16067	71.5395	1.69771e-05	0.000206862	XM_030985360
LOXE_CONTIGS_DN30964_c0_g2_i1	4217	73.6214	6.15974	71.4937	0	0	XM_003726751
LOXE_CONTIGS_DN22972_c0_g1_i1	1047	20.1141	6.15947	71.48	0	0	XM_030990502
LOXE_CONTIGS_DN30284_c0_g1_i2	1234	6.23997	6.15906	71.4598	2.98337e-08	6.51612e-07	XM_030991976
LOXE_CONTIGS_DN36741_c0_g1_i1	3311	10.41	6.15885	71.4496	0	0	XM_011674306
LOXE_CONTIGS_DN214_c0_g1_i1	643	6.84726	6.15851	71.4327	1.43675e-05	0.000178601	XM_030979157
LOXE_CONTIGS_DN44017_c1_g6_i2	2675	7.92487	6.15782	71.3983	2.22045e-16	1.19515e-14	XM_003726995
LOXE_CONTIGS_DN29199_c0_g1_i1	3920	7.05654	6.15428	71.2233	0	0	XM_030999493
LOXE_CONTIGS_DN43023_c0_g2_i5	3621	4.30297	6.15377	71.1981	2.99947e-11	9.83805e-10	XM_030992457
LOXE_CONTIGS_DN42847_c0_g3_i1	326	13.0421	6.15233	71.1273	1.56219e-05	0.000192292	XR_004062141
LOXE_CONTIGS_DN41440_c0_g10_i1	1094	59.2663	6.15186	71.1043	0	0	XM_030979765
LOXE_CONTIGS_DN27613_c1_g5_i1	1225	6.17024	6.15079	71.0514	2.61407e-08	5.76097e-07	XM_030972626
LOXE_CONTIGS_DN40504_c0_g5_i6	4778	15.2397	6.14705	70.8672	0	0	XM_030986587
LOXE_CONTIGS_DN44063_c5_g78_i1	527	27.4526	6.14672	70.851	1.85851e-13	7.7423e-12	XM_030974569
LOXE_CONTIGS_DN42045_c1_g26_i1	520	14.5135	6.14418	70.7264	3.79341e-08	8.14375e-07	XM_030986658
LOXE_CONTIGS_DN26995_c0_g1_i1	654	6.53322	6.14175	70.6075	1.59826e-05	0.000196113	XM_030974740
LOXE_CONTIGS_DN42813_c0_g1_i9	7670	0.911373	6.14031	70.5369	1.19314e-05	0.000151917	XM_030990341
LOXE_CONTIGS_DN17148_c0_g1_i1	1017	105.066	6.13724	70.3873	0	0	XM_011665029
LOXE_CONTIGS_DN38378_c0_g6_i5	4761	7.45228	6.13716	70.383	0	0	XM_030975487
LOXE_CONTIGS_DN43233_c0_g2_i3	4603	13.1097	6.13615	70.3338	0	0	XM_030997088
LOXE_CONTIGS_DN31823_c0_g1_i1	1675	318.587	6.13223	70.143	0	0	XM_011666835
LOXE_CONTIGS_DN43463_c2_g29_i4	1103	15.8179	6.13131	70.0983	5.88418e-15	2.80856e-13	XM_030984748
LOXE_CONTIGS_DN42242_c1_g1_i1	277	38.3962	6.13129	70.0974	1.33167e-10	4.05788e-09	XR_004063625
LOXE_CONTIGS_DN8471_c0_g2_i1	365	20.946	6.13062	70.0649	8.48659e-08	1.71415e-06	XM_030997456
LOXE_CONTIGS_DN34907_c0_g1_i1	1116	6.60052	6.12324	69.7076	1.08068e-08	2.52068e-07	XM_011675610
LOXE_CONTIGS_DN40123_c1_g2_i1	259	16.4997	6.11899	69.5024	2.22323e-05	0.000262168	XM_030999264
LOXE_CONTIGS_DN41865_c1_g6_i1	1230	5.9794	6.11703	69.4082	1.50386e-08	3.43223e-07	XM_779955
LOXE_CONTIGS_DN39473_c0_g70_i1	282	15.4279	6.11649	69.3818	3.31696e-05	0.000371938	XM_030978411
LOXE_CONTIGS_DN44039_c3_g147_i1	440	23.9504	6.11546	69.3327	1.52643e-10	4.62063e-09	XM_030992156
LOXE_CONTIGS_DN40757_c36_g27_i1	318	63.7241	6.11482	69.3017	1.11022e-16	6.09198e-15	XM_030983929
LOXE_CONTIGS_DN42577_c4_g2_i1	1097	215.701	6.11353	69.2399	0	0	XR_004064797
LOXE_CONTIGS_DN43056_c0_g4_i6	5574	22.1683	6.11058	69.0985	6.6922e-09	1.60757e-07	XM_778785
LOXE_CONTIGS_DN41340_c28_g1_i1	361	47.7051	6.11	69.0707	1.95399e-14	8.90691e-13	XM_030996692
LOXE_CONTIGS_DN19587_c0_g1_i1	544	85.2191	6.10895	69.0201	0	0	XM_011663654
LOXE_CONTIGS_DN38150_c0_g1_i4	2572	4.46045	6.10734	68.9433	1.83264e-09	4.7853e-08	XM_780089
LOXE_CONTIGS_DN38295_c4_g52_i1	283	36.9359	6.10639	68.8979	2.32832e-10	6.86115e-09	XM_030989215
LOXE_CONTIGS_DN37333_c0_g1_i1	2197	16.5357	6.10612	68.8851	0	0	XM_030976155
LOXE_CONTIGS_DN34403_c0_g2_i1	304	34.8278	6.10531	68.8462	2.03987e-10	6.05786e-09	not available
LOXE_CONTIGS_DN43796_c1_g1_i4	2811	4.00987	6.10277	68.7252	1.83785e-09	4.79821e-08	XM_030979442
LOXE_CONTIGS_DN31703_c2_g1_i1	651	624.881	6.10257	68.7159	0	0	not available
LOXE_CONTIGS_DN38798_c0_g1_i6	3399	5.20415	6.10252	68.7136	1.55033e-11	5.2483e-10	XM_030985493
LOXE_CONTIGS_DN71035_c0_g1_i1	471	36.0045	6.10052	68.6184	3.55271e-15	1.72491e-13	XM_030973211
LOXE_CONTIGS_DN43507_c5_g124_i1	292	14.4517	6.10013	68.5996	1.98995e-05	0.000237763	XM_791654
LOXE_CONTIGS_DN44235_c0_g1_i9	3930	1.01223	6.09712	68.4565	1.34273e-05	0.000168294	XM_030977434
LOXE_CONTIGS_DN43497_c2_g4_i1	459	9.03134	6.09473	68.3432	1.84705e-05	0.000222956	XM_030983373
LOXE_CONTIGS_DN43415_c1_g93_i1	295	24.7749	6.09216	68.2216	3.74856e-08	8.05313e-07	XM_030994574
LOXE_CONTIGS_DN33754_c0_g3_i2	1644	14.2116	6.09181	68.2052	0	0	XM_001192880
LOXE_CONTIGS_DN31703_c4_g40_i1	918	644.076	6.09162	68.1963	0	0	XM_011674157
LOXE_CONTIGS_DN43211_c1_g8_i1	348	29.8501	6.08943	68.0928	3.17039e-10	9.18177e-09	XM_030995587
LOXE_CONTIGS_DN42096_c0_g23_i1	1813	145.513	6.08877	68.0616	0	0	XM_030982952
LOXE_CONTIGS_DN30417_c0_g5_i1	428	61.2985	6.08862	68.0545	0	0	not available
LOXE_CONTIGS_DN39515_c0_g2_i1	763	22.0285	6.08368	67.8221	5.66214e-15	2.7068e-13	XM_030994082
LOXE_CONTIGS_DN24578_c1_g5_i1	299	13.88	6.08338	67.8076	2.02987e-05	0.000241981	XM_030995595
LOXE_CONTIGS_DN36282_c0_g1_i2	1584	4.64525	6.08311	67.7952	5.70225e-08	1.18693e-06	XM_791240
LOXE_CONTIGS_DN42577_c4_g8_i1	276	37.8752	6.07839	67.5736	2.09098e-10	6.19961e-09	XR_004064797
LOXE_CONTIGS_DN33556_c0_g1_i1	4429	505.552	6.07801	67.5561	0	0	XM_030978064
LOXE_CONTIGS_DN42924_c4_g4_i1	446	23.4385	6.07787	67.5492	1.61836e-10	4.88039e-09	XM_778250
LOXE_CONTIGS_DN14915_c0_g5_i1	214	19.5927	6.077	67.5084	2.90625e-05	0.000331419	XM_031000054
LOXE_CONTIGS_DN41063_c0_g2_i4	4968	5.59549	6.07592	67.4581	0	0	XM_003728705
LOXE_CONTIGS_DN43665_c6_g200_i1	338	21.1303	6.07301	67.3221	2.67524e-07	4.934e-06	XM_796918
LOXE_CONTIGS_DN40261_c33_g40_i1	349	238.79	6.07213	67.2809	0	0	XM_030981551
LOXE_CONTIGS_DN36419_c3_g1_i2	1030	6.93593	6.0705	67.205	7.13617e-08	1.45874e-06	XM_011680973
LOXE_CONTIGS_DN34292_c5_g47_i1	434	1611.1	6.06704	67.0442	0	0	XM_030983560
LOXE_CONTIGS_DN39806_c0_g9_i1	279	69.223	6.0662	67.0052	1.66533e-15	8.35314e-14	XM_030990900
LOXE_CONTIGS_DN40926_c9_g42_i1	318	92.7502	6.06615	67.0029	0	0	XM_030981176
LOXE_CONTIGS_DN15827_c0_g2_i1	844	4.66118	6.06587	66.9896	2.15285e-05	0.000254918	XM_030996071
LOXE_CONTIGS_DN10737_c0_g2_i1	380	10.3527	6.06544	66.9701	2.38384e-05	0.000278955	XR_004064797
LOXE_CONTIGS_DN38402_c2_g23_i1	324	167.539	6.06476	66.9382	0	0	XM_030998128
LOXE_CONTIGS_DN32703_c0_g1_i1	1726	53.6367	6.06458	66.9298	0	0	XM_011676212
LOXE_CONTIGS_DN42017_c5_g2_i6	1712	294.237	6.0643	66.9169	0	0	XM_011664754
LOXE_CONTIGS_DN42181_c0_g6_i1	2029	3.4672	6.0629	66.8519	5.6417e-08	1.17526e-06	XM_030997836
LOXE_CONTIGS_DN29162_c0_g1_i2	1014	4.07012	6.05988	66.7123	2.31955e-05	0.000272144	XM_030989676
LOXE_CONTIGS_DN43824_c2_g4_i1	898	4.55968	6.05895	66.6693	2.41121e-05	0.000281792	XM_030993137
LOXE_CONTIGS_DN38645_c0_g1_i1	974	7.27769	6.05752	66.603	8.31264e-08	1.68198e-06	XM_780223
LOXE_CONTIGS_DN42469_c2_g1_i3	2017	12.7021	6.05533	66.5021	9.88098e-15	4.613e-13	XM_030979582
LOXE_CONTIGS_DN41260_c8_g76_i1	283	14.842	6.05402	66.442	4.6612e-05	0.000499927	XM_030995624
LOXE_CONTIGS_DN43834_c0_g1_i9	1604	20.8669	6.05384	66.4336	0	0	XM_030987258
LOXE_CONTIGS_DN43507_c5_g40_i1	333	31.0687	6.05236	66.3655	4.06019e-10	1.16066e-08	XM_788017
LOXE_CONTIGS_DN37099_c8_g60_i1	328	22.08	6.05072	66.2899	7.09304e-08	1.45041e-06	XM_030999730
LOXE_CONTIGS_DN43223_c7_g48_i1	291	23.9912	6.05018	66.2653	5.51912e-08	1.1526e-06	XR_004062248
LOXE_CONTIGS_DN38349_c2_g7_i1	283	36.407	6.05013	66.263	2.2183e-10	6.55062e-09	XM_030975194
LOXE_CONTIGS_DN41865_c1_g9_i1	842	4.60629	6.04883	66.2032	2.40417e-05	0.000281084	XM_030995794
LOXE_CONTIGS_DN37543_c1_g2_i3	1073	6.47427	6.04825	66.1766	6.12525e-08	1.26635e-06	XM_030978044
LOXE_CONTIGS_DN30786_c9_g6_i1	227	483.3	6.04638	66.0908	0	0	XM_030992809
LOXE_CONTIGS_DN40971_c1_g3_i1	576	7.004	6.04613	66.0797	1.56079e-05	0.000192145	XM_011674061
LOXE_CONTIGS_DN43415_c1_g23_i1	270	26.788	6.04611	66.0784	6.90073e-08	1.41408e-06	XM_030994574
LOXE_CONTIGS_DN41531_c1_g2_i2	989	7.20978	6.04503	66.0289	3.85398e-08	8.26509e-07	XM_030989240
LOXE_CONTIGS_DN40227_c0_g2_i3	1989	8.27941	6.04486	66.0215	3.33067e-16	1.76987e-14	XR_004066104
LOXE_CONTIGS_DN41340_c31_g131_i1	712	250.678	6.0443	65.9955	0	0	XM_031000162
LOXE_CONTIGS_DN24278_c0_g1_i1	340	11.4831	6.04408	65.9857	2.04716e-05	0.000243789	XM_030973997
LOXE_CONTIGS_DN15497_c0_g3_i1	615	31.32	6.04272	65.9237	1.11022e-16	6.09198e-15	XM_795431
LOXE_CONTIGS_DN38739_c0_g1_i1	1508	6.63964	6.04214	65.8968	3.35008e-10	9.67465e-09	XM_011682458
LOXE_CONTIGS_DN39515_c0_g3_i2	1492	15.2408	6.03926	65.7654	0	0	XM_030984191
LOXE_CONTIGS_DN29736_c4_g1_i1	1338	157.866	6.0373	65.6764	0	0	XR_004066401
LOXE_CONTIGS_DN36853_c8_g3_i1	225	57.963	6.03586	65.6108	1.07581e-12	4.15069e-11	XM_778411
LOXE_CONTIGS_DN39263_c2_g2_i3	686	14.8504	6.03512	65.577	3.35903e-10	9.69776e-09	XM_030999488
LOXE_CONTIGS_DN26785_c0_g5_i1	838	300.477	6.03413	65.5323	0	0	XM_030980695
LOXE_CONTIGS_DN30926_c0_g6_i1	570	17.6444	6.03324	65.4917	1.94285e-10	5.7838e-09	XM_030975161
LOXE_CONTIGS_DN44927_c6_g48_i1	446	8.8739	6.03292	65.4772	2.14744e-05	0.00025436	not available
LOXE_CONTIGS_DN31443_c1_g1_i1	581	17.6426	6.02949	65.3216	2.15378e-10	6.37036e-09	XM_030997275
LOXE_CONTIGS_DN44146_c2_g5_i1	1988	9.81001	6.02625	65.1749	0	0	XM_784883
LOXE_CONTIGS_DN40297_c2_g4_i1	856	25.7939	6.02557	65.1445	0	0	XR_973080
LOXE_CONTIGS_DN43507_c5_g30_i1	387	34.3734	6.02486	65.1122	5.72875e-13	2.27686e-11	XM_030982671
LOXE_CONTIGS_DN41413_c2_g4_i2	1830	3.50668	6.02465	65.103	2.63446e-05	0.000304302	XR_004063624
LOXE_CONTIGS_DN32937_c5_g34_i1	1053	38.6135	6.02435	65.0893	0	0	XR_004065553
LOXE_CONTIGS_DN42750_c0_g2_i2	2179	3.09733	6.02324	65.0395	3.59655e-07	6.46353e-06	XM_030997220
LOXE_CONTIGS_DN38349_c2_g74_i1	299	23.0254	6.02207	64.9864	6.94909e-08	1.42336e-06	XM_030992135
LOXE_CONTIGS_DN42235_c1_g1_i2	3310	18.5463	6.02115	64.9452	0	0	XM_030983236
LOXE_CONTIGS_DN43223_c7_g20_i1	292	23.299	6.02068	64.9238	7.35485e-08	1.50043e-06	XR_004062248
LOXE_CONTIGS_DN39824_c0_g2_i4	1426	7.06278	6.02022	64.9033	3.68287e-10	1.05725e-08	XM_030974882
LOXE_CONTIGS_DN31881_c0_g6_i1	462	15.299	6.01819	64.8122	7.02524e-08	1.43735e-06	XM_030990668
LOXE_CONTIGS_DN21797_c0_g1_i1	2207	1.7144	6.01786	64.7973	2.18817e-05	0.000258583	XM_030985004
LOXE_CONTIGS_DN41386_c1_g2_i1	2304	15.8754	6.01727	64.7708	0	0	XR_970693
LOXE_CONTIGS_DN37336_c0_g28_i1	328	40.3871	6.01725	64.77	2.13352e-12	7.96349e-11	XM_003727932
LOXE_CONTIGS_DN44499_c4_g4_i1	2235	5.9116	6.01408	64.6277	1.43907e-12	5.46147e-11	XM_030985674
LOXE_CONTIGS_DN38238_c0_g1_i1	2504	8.73629	6.01306	64.5821	0	0	XM_030986612
LOXE_CONTIGS_DN39232_c5_g16_i1	730	168.125	6.01046	64.4657	0	0	XM_787994
LOXE_CONTIGS_DN21581_c0_g3_i1	527	13.2591	6.00855	64.3804	8.3317e-08	1.68565e-06	XM_030980484
LOXE_CONTIGS_DN44443_c0_g332_i1	276	14.3913	6.00673	64.2993	2.36092e-05	0.00027645	XM_003726552
LOXE_CONTIGS_DN38295_c4_g35_i1	290	23.2984	6.00482	64.2142	1.02497e-07	2.04349e-06	XM_030989215
LOXE_CONTIGS_DN43614_c0_g2_i6	461	8.56609	6.00394	64.1751	2.53796e-05	0.00029451	XM_030984897
LOXE_CONTIGS_DN19009_c0_g4_i1	314	11.983	6.00336	64.1493	2.66372e-05	0.000307141	XM_030997456
LOXE_CONTIGS_DN42089_c1_g1_i3	4157	19.9259	6.00225	64.0998	0	0	XM_030983822
LOXE_CONTIGS_DN40208_c0_g14_i1	456	15.389	6.00156	64.0691	6.56439e-08	1.35135e-06	XR_004065124
LOXE_CONTIGS_DN44439_c6_g5_i1	569	6.61278	6.00146	64.0647	2.52442e-05	0.000293198	XM_777444
LOXE_CONTIGS_DN41118_c7_g1_i5	2993	13.2129	6.00024	64.0106	0	0	XM_030982970
LOXE_CONTIGS_DN27966_c1_g5_i3	492	8.00707	5.99639	63.84	2.45382e-05	0.000286212	XM_003723726
LOXE_CONTIGS_DN33474_c0_g2_i1	890	4.24371	5.99375	63.7234	2.22747e-05	0.000262601	XM_030990819
LOXE_CONTIGS_DN37766_c0_g1_i3	3952	10.0423	5.99368	63.7203	0	0	XM_003727810
LOXE_CONTIGS_DN43764_c1_g12_i1	202	18.6171	5.99346	63.7106	2.36086e-05	0.00027645	XM_011663051
LOXE_CONTIGS_DN35141_c4_g14_i4	560	6.71544	5.9932	63.699	2.32029e-05	0.000272213	XM_030986349
LOXE_CONTIGS_DN39760_c3_g3_i1	679	5.5345	5.99181	63.6375	2.67945e-05	0.000308708	XM_030984924
LOXE_CONTIGS_DN18092_c0_g2_i1	1073	12.0762	5.99097	63.6008	4.5951e-12	1.64356e-10	XM_030985909
LOXE_CONTIGS_DN27966_c0_g1_i1	912	7.32755	5.99035	63.5735	9.43738e-08	1.89223e-06	XM_030976176
LOXE_CONTIGS_DN29049_c1_g1_i1	1216	570.374	5.9901	63.5624	0	0	XM_030977956
LOXE_CONTIGS_DN43556_c0_g2_i1	433	15.9921	5.98941	63.5319	7.63547e-08	1.55422e-06	XM_030999875
LOXE_CONTIGS_DN34041_c0_g2_i1	5253	119.758	5.98859	63.4959	0	0	XR_972664
LOXE_CONTIGS_DN28768_c1_g40_i1	261	26.6113	5.98688	63.4206	7.82668e-08	1.59102e-06	XM_030975522
LOXE_CONTIGS_DN34133_c4_g3_i1	264	171.213	5.98303	63.2515	0	0	XM_785141
LOXE_CONTIGS_DN41457_c0_g4_i3	784	4.78205	5.9807	63.1494	2.62322e-05	0.000303271	XM_030979726
LOXE_CONTIGS_DN40872_c1_g2_i6	2255	4.3711	5.97947	63.0956	4.56046e-10	1.29178e-08	XM_030974242
LOXE_CONTIGS_DN43426_c0_g51_i1	623	10.7571	5.97944	63.0942	2.10592e-07	3.96494e-06	XM_030992216
LOXE_CONTIGS_DN17392_c2_g9_i1	432	22.9343	5.97906	63.078	5.15758e-10	1.45039e-08	XM_003727828
LOXE_CONTIGS_DN38402_c2_g64_i1	265	24.5659	5.97794	63.0287	3.98089e-07	7.08137e-06	XM_030998128
LOXE_CONTIGS_DN40955_c1_g1_i6	4890	1.35054	5.97724	62.9983	9.22442e-08	1.85274e-06	XM_003726703
LOXE_CONTIGS_DN38619_c3_g45_i1	764	51.6356	5.97654	62.9676	0	0	XM_030994760
LOXE_CONTIGS_DN36028_c0_g2_i1	1112	13.8911	5.97536	62.9163	2.18714e-14	9.92526e-13	XM_030975037
LOXE_CONTIGS_DN39836_c2_g3_i4	2161	27.641	5.97155	62.7502	0	0	NM_214599
LOXE_CONTIGS_DN38934_c0_g9_i1	1433	748.479	5.96812	62.6011	0	0	XM_003730231
LOXE_CONTIGS_DN30139_c4_g21_i1	500	7.47523	5.96808	62.5996	2.55993e-05	0.000296834	XM_030974785
LOXE_CONTIGS_DN15256_c0_g1_i1	1077	3.44021	5.9675	62.5744	2.33685e-05	0.000273894	XM_783540
LOXE_CONTIGS_DN44792_c6_g17_i1	3541	11.3811	5.96675	62.5417	0	0	XM_030997263
LOXE_CONTIGS_DN43223_c3_g1_i1	1174	58.6445	5.96339	62.3961	0	0	XM_030974920
LOXE_CONTIGS_DN39433_c6_g295_i1	407	51.6001	5.96174	62.3252	7.77156e-16	3.99988e-14	XR_004066104
LOXE_CONTIGS_DN44311_c1_g24_i2	659	10.2898	5.96057	62.2743	1.04001e-07	2.07122e-06	XM_030994029
LOXE_CONTIGS_DN44326_c13_g53_i1	295	22.9863	5.96004	62.2518	1.06729e-07	2.1221e-06	XM_775719
LOXE_CONTIGS_DN31443_c1_g12_i1	646	10.3458	5.95837	62.1795	8.71454e-08	1.75652e-06	XM_030997275
LOXE_CONTIGS_DN43134_c1_g3_i3	2605	28.3868	5.95665	62.1053	0	0	XM_030999261
LOXE_CONTIGS_DN44607_c1_g13_i1	593	6.39314	5.95651	62.0994	2.79281e-05	0.000320273	XM_011670955
LOXE_CONTIGS_DN31911_c0_g1_i3	1084	3.51049	5.95619	62.0859	3.03915e-05	0.000344415	XM_030984385
LOXE_CONTIGS_DN33805_c22_g6_i1	365	25.7764	5.95532	62.0484	7.28066e-10	2.00772e-08	XM_030999888
LOXE_CONTIGS_DN29616_c0_g2_i1	617	10.5423	5.95529	62.0472	6.00198e-08	1.24241e-06	XM_790360
LOXE_CONTIGS_DN31666_c0_g7_i2	521	7.12063	5.95505	62.0369	2.6607e-05	0.000306811	XM_030973355
LOXE_CONTIGS_DN42577_c4_g15_i1	279	44.4138	5.95467	62.0205	5.77238e-12	2.04431e-10	XR_004064797
LOXE_CONTIGS_DN39433_c6_g145_i1	262	13.9115	5.95389	61.987	2.89216e-05	0.000330057	XM_030995522
LOXE_CONTIGS_DN36028_c1_g3_i1	1954	3.2734	5.94531	61.6192	7.12171e-07	1.19791e-05	XM_011678724
LOXE_CONTIGS_DN43346_c0_g26_i1	521	12.659	5.94344	61.5394	8.38114e-08	1.69547e-06	XM_030997667
LOXE_CONTIGS_DN36201_c0_g6_i3	837	4.30444	5.9426	61.5035	3.35775e-05	0.000376029	XM_030981722
LOXE_CONTIGS_DN37956_c0_g1_i1	1475	2.50503	5.94253	61.5008	4.07867e-05	0.000445689	XM_030993446
LOXE_CONTIGS_DN38008_c1_g4_i1	939	13.006	5.9425	61.4992	1.29674e-12	4.95308e-11	XR_972520
LOXE_CONTIGS_DN26194_c0_g1_i1	1987	4.73634	5.9423	61.4908	4.2035e-10	1.19789e-08	XM_030992098
LOXE_CONTIGS_DN34125_c0_g15_i1	409	8.96288	5.94188	61.4729	2.78527e-05	0.00031951	not available
LOXE_CONTIGS_DN39544_c2_g1_i1	423	8.6278	5.94159	61.4606	2.81649e-05	0.000322638	XM_781133
LOXE_CONTIGS_DN42712_c28_g1_i6	1059	3.41553	5.94101	61.4358	2.86195e-05	0.000327097	XM_030989681
LOXE_CONTIGS_DN43638_c0_g13_i7	3055	1.2117	5.94041	61.4101	6.14095e-05	0.000636933	XM_030973630
LOXE_CONTIGS_DN40497_c1_g2_i1	434	15.1702	5.93661	61.2487	1.00086e-07	1.9989e-06	XM_790360
LOXE_CONTIGS_DN37031_c0_g1_i1	4531	18.5514	5.93631	61.236	0	0	XM_030991169
LOXE_CONTIGS_DN39422_c1_g2_i4	2707	10.5784	5.93469	61.1673	0	0	XM_030988658
LOXE_CONTIGS_DN38295_c4_g68_i1	287	13.1859	5.93459	61.163	2.97902e-05	0.000338599	XM_030977923
LOXE_CONTIGS_DN32030_c0_g1_i2	933	13.404	5.9327	61.0831	8.45335e-12	2.94303e-10	XM_030991439
LOXE_CONTIGS_DN42096_c0_g1_i1	1594	65.7748	5.93203	61.0548	0	0	XM_003725721
LOXE_CONTIGS_DN39836_c2_g3_i1	419	8.52749	5.92719	60.8501	3.03695e-05	0.000344252	XM_030988778
LOXE_CONTIGS_DN29586_c1_g4_i1	541	6.9438	5.92471	60.7458	3.23663e-05	0.000363842	XM_783252
LOXE_CONTIGS_DN42760_c3_g1_i1	1777	46.8217	5.92093	60.5869	0	0	XM_783693
LOXE_CONTIGS_DN39433_c5_g5_i1	404	136.414	5.92065	60.5752	0	0	XR_004065552
LOXE_CONTIGS_DN44930_c4_g1_i1	13024	22.048	5.91992	60.5445	0	0	XM_030990756
LOXE_CONTIGS_DN28017_c0_g1_i2	828	17.9121	5.91978	60.5386	9.04832e-14	3.88592e-12	XM_030988630
LOXE_CONTIGS_DN40793_c0_g6_i1	2083	31.8247	5.91886	60.5	0	0	XM_030975662
LOXE_CONTIGS_DN42380_c1_g1_i9	1677	7.33292	5.91416	60.3031	1.53138e-11	5.18702e-10	XM_030983478
LOXE_CONTIGS_DN23878_c0_g1_i1	1002	6.58964	5.91399	60.296	2.40706e-07	4.47313e-06	XM_003725898
LOXE_CONTIGS_DN35913_c2_g3_i6	4113	2.9482	5.91365	60.2819	7.4607e-13	2.92652e-11	XM_011666197
LOXE_CONTIGS_DN36090_c4_g27_i2	1122	63.3467	5.91165	60.1981	0	0	XM_030994733
LOXE_CONTIGS_DN44670_c3_g2_i3	2204	8.01787	5.90874	60.0771	1.25455e-14	5.81844e-13	XM_030998358
LOXE_CONTIGS_DN42242_c1_g232_i1	286	12.2254	5.90857	60.0698	3.18924e-05	0.000359154	XM_030995164
LOXE_CONTIGS_DN39855_c0_g16_i1	413	29.0309	5.90751	60.0256	8.22264e-12	2.86941e-10	XM_030974681
LOXE_CONTIGS_DN43609_c2_g3_i1	1533	6.06523	5.90738	60.0203	8.07263e-10	2.21049e-08	XM_030997480
LOXE_CONTIGS_DN40926_c9_g24_i1	321	20.3945	5.90497	59.92	4.45779e-07	7.82347e-06	XM_030980484
LOXE_CONTIGS_DN35381_c1_g4_i1	2100	557.193	5.90468	59.9081	0	0	XM_796678
LOXE_CONTIGS_DN44889_c6_g2_i3	632	5.56883	5.90405	59.882	3.50332e-05	0.00039021	XM_030995489
LOXE_CONTIGS_DN12506_c0_g1_i1	404	9.13252	5.90392	59.8764	3.4648e-05	0.000386285	not available
LOXE_CONTIGS_DN44895_c33_g239_i1	349	34.0441	5.9033	59.8508	1.15233e-11	3.96242e-10	XM_030974252
LOXE_CONTIGS_DN42253_c1_g4_i1	3050	15.0458	5.90276	59.8287	0	0	XM_031000486
LOXE_CONTIGS_DN37075_c1_g3_i1	770	26.3348	5.89925	59.683	0	0	NM_001011728
LOXE_CONTIGS_DN41644_c0_g2_i1	1675	3.84776	5.89863	59.6574	1.5524e-07	2.98908e-06	XM_030975591
LOXE_CONTIGS_DN36497_c2_g75_i1	330	36.0761	5.89831	59.6444	3.17368e-12	1.15866e-10	XM_030974680
LOXE_CONTIGS_DN40225_c9_g22_i6	972	41.1127	5.89763	59.6161	0	0	XM_030977324
LOXE_CONTIGS_DN39473_c0_g71_i2	850	66.8568	5.89683	59.583	0	0	XM_030978415
LOXE_CONTIGS_DN36830_c23_g102_i1	398	15.785	5.89635	59.5631	1.01051e-07	2.01684e-06	XM_030998129
LOXE_CONTIGS_DN34403_c0_g38_i1	306	20.4776	5.89607	59.5516	1.15123e-07	2.27396e-06	not available
LOXE_CONTIGS_DN39433_c6_g279_i1	266	13.8196	5.89606	59.5511	4.16417e-05	0.000453731	XM_030995522
LOXE_CONTIGS_DN37962_c2_g3_i1	2315	15.0653	5.89512	59.5126	0	0	XM_030974191
LOXE_CONTIGS_DN44695_c5_g3_i1	384	16.8156	5.89483	59.5005	1.53132e-07	2.95315e-06	NM_214599
LOXE_CONTIGS_DN24488_c0_g2_i1	1377	6.54673	5.89391	59.4627	1.08671e-10	3.34365e-09	XM_011664454
LOXE_CONTIGS_DN44891_c22_g48_i1	632	86.555	5.89093	59.3397	0	0	XM_030978688
LOXE_CONTIGS_DN25229_c1_g4_i1	847	20.6916	5.89091	59.3389	2.66454e-15	1.30928e-13	XR_004065553
LOXE_CONTIGS_DN34189_c19_g5_i2	263	433.978	5.89087	59.3372	1.02705e-10	3.1654e-09	XM_030981477
LOXE_CONTIGS_DN36123_c5_g26_i1	266	13.1116	5.88993	59.2988	9.95273e-05	0.000967937	XM_030980711
LOXE_CONTIGS_DN44674_c0_g21_i1	549	26.5906	5.88889	59.2561	5.59552e-14	2.45188e-12	XM_030994548
LOXE_CONTIGS_DN13790_c0_g1_i1	392	15.9557	5.88821	59.2282	1.15343e-07	2.27805e-06	XM_774941
LOXE_CONTIGS_DN39433_c6_g299_i1	284	12.5167	5.88804	59.2211	3.15368e-05	0.000355607	XM_011679872
LOXE_CONTIGS_DN35913_c2_g3_i5	1386	10.6685	5.88698	59.1777	2.79776e-14	1.25934e-12	XM_011666200
LOXE_CONTIGS_DN31679_c0_g1_i1	1962	7.4108	5.88676	59.1686	3.33067e-16	1.76987e-14	XM_030974224
LOXE_CONTIGS_DN29872_c0_g84_i1	299	77.8342	5.88553	59.1182	0	0	XM_030990307
LOXE_CONTIGS_DN30786_c9_g3_i2	227	139.842	5.8855	59.1168	0	0	XM_030974033
LOXE_CONTIGS_DN44693_c0_g5_i5	8337	20.7712	5.88424	59.0654	1.11022e-16	6.09198e-15	XM_030976921
LOXE_CONTIGS_DN41340_c31_g10_i1	446	39.0722	5.88381	59.0479	2.9976e-15	1.46588e-13	XR_004064013
LOXE_CONTIGS_DN34292_c5_g61_i1	393	22.9213	5.8834	59.0309	1.01578e-09	2.74821e-08	XM_030983560
LOXE_CONTIGS_DN36435_c2_g3_i2	2628	49.153	5.88234	58.9875	0	0	XM_030983929
LOXE_CONTIGS_DN42211_c3_g4_i1	347	10.3926	5.88006	58.8944	3.88351e-05	0.000427058	XM_030981830
LOXE_CONTIGS_DN37274_c0_g1_i5	5353	3.22681	5.87688	58.7648	2.22045e-16	1.19515e-14	XM_030973927
LOXE_CONTIGS_DN10956_c0_g18_i1	357	10.147	5.87677	58.7605	3.72905e-05	0.000412272	XM_030998916
LOXE_CONTIGS_DN42775_c0_g29_i1	536	17.3104	5.87551	58.7092	1.31154e-09	3.49073e-08	XM_030989363
LOXE_CONTIGS_DN26785_c0_g4_i1	838	50.7884	5.87467	58.6747	0	0	XM_030980695
LOXE_CONTIGS_DN38927_c1_g14_i4	1873	6.20391	5.87382	58.6403	1.74515e-11	5.88393e-10	XR_004064739
LOXE_CONTIGS_DN40308_c29_g46_i1	311	47.3253	5.87327	58.618	6.02851e-14	2.63218e-12	XM_030983929
LOXE_CONTIGS_DN33494_c2_g2_i1	273	22.7817	5.87321	58.6153	1.72132e-07	3.29084e-06	XR_004066093
LOXE_CONTIGS_DN39330_c2_g3_i5	3600	3.96343	5.87306	58.6095	3.05078e-12	1.11623e-10	XM_030985800
LOXE_CONTIGS_DN44500_c10_g56_i1	495	18.3911	5.87068	58.5126	2.42458e-09	6.22372e-08	XM_030999921
LOXE_CONTIGS_DN38234_c0_g1_i1	532	6.79134	5.87019	58.4931	4.89877e-05	0.00052217	not available
LOXE_CONTIGS_DN41481_c1_g3_i4	3544	11.1459	5.86993	58.4823	0	0	XM_030985069
LOXE_CONTIGS_DN37581_c0_g3_i4	2395	4.97308	5.86941	58.4612	7.59826e-12	2.66369e-10	XM_791392
LOXE_CONTIGS_DN36421_c0_g13_i1	2137	58.2756	5.86817	58.4112	0	0	XM_011665535
LOXE_CONTIGS_DN30964_c0_g1_i1	572	15.5175	5.8674	58.38	1.29893e-09	3.45869e-08	XM_003726751
LOXE_CONTIGS_DN35022_c1_g3_i1	1894	15.0569	5.86723	58.3729	0	0	XM_030974033
LOXE_CONTIGS_DN34292_c5_g16_i1	325	142.7	5.86284	58.1955	0	0	XM_780630
LOXE_CONTIGS_DN31703_c4_g10_i1	1131	542.05	5.86214	58.1675	0	0	XM_775274
LOXE_CONTIGS_DN44273_c2_g3_i4	1804	3.37586	5.86203	58.1629	1.5429e-07	2.97299e-06	XM_030975245
LOXE_CONTIGS_DN42672_c4_g328_i1	326	28.054	5.8613	58.1337	1.06252e-09	2.86748e-08	XM_030996049
LOXE_CONTIGS_DN42806_c1_g21_i1	455	7.69053	5.86034	58.0947	3.45441e-05	0.00038531	XM_030997562
LOXE_CONTIGS_DN43766_c2_g1_i1	1763	11.3255	5.85967	58.0678	0	0	XM_030976743
LOXE_CONTIGS_DN35387_c16_g26_i1	273	23.2109	5.85774	57.9905	3.1012e-07	5.64299e-06	XM_030985706
LOXE_CONTIGS_DN24742_c0_g1_i1	1687	3.62243	5.8573	57.9726	1.53122e-07	2.95315e-06	XM_030999005
LOXE_CONTIGS_DN8480_c0_g1_i1	545	6.30865	5.85494	57.8779	4.3833e-05	0.000474423	not available
LOXE_CONTIGS_DN36406_c3_g1_i3	2526	5.76687	5.85327	57.8108	5.15143e-14	2.26704e-12	XM_030976889
LOXE_CONTIGS_DN70531_c0_g1_i1	671	9.04477	5.85264	57.7857	1.69524e-07	3.24471e-06	XM_791339
LOXE_CONTIGS_DN39836_c2_g6_i1	535	11.4618	5.84979	57.6717	1.44285e-07	2.79783e-06	XM_030989215
LOXE_CONTIGS_DN38647_c0_g3_i8	4016	9.91213	5.84697	57.5591	3.06666e-12	1.12159e-10	XM_030983422
LOXE_CONTIGS_DN33553_c0_g1_i1	240	14.0465	5.84695	57.5582	4.72135e-05	0.000505698	XM_030973573
LOXE_CONTIGS_DN38368_c3_g20_i1	844	10.4235	5.84637	57.535	6.00098e-10	1.67448e-08	XM_788391
LOXE_CONTIGS_DN42056_c0_g5_i1	420	8.304	5.84631	57.5326	3.55426e-05	0.000395021	XR_004064924
LOXE_CONTIGS_DN44868_c6_g5_i1	379	8.84663	5.84545	57.4984	4.09104e-05	0.000446825	XM_030984365
LOXE_CONTIGS_DN44862_c5_g10_i9	543	6.24334	5.84456	57.4629	3.91621e-05	0.000430216	XM_011668113
LOXE_CONTIGS_DN40959_c1_g28_i1	533	6.26897	5.84395	57.4386	4.06835e-05	0.000444717	XM_793492
LOXE_CONTIGS_DN32937_c5_g9_i3	2101	134.458	5.84339	57.4163	0	0	XM_011674157
LOXE_CONTIGS_DN44950_c0_g1_i2	37663	7.40431	5.8433	57.4127	1.0778e-12	4.15665e-11	XM_030981169
LOXE_CONTIGS_DN24586_c0_g3_i1	542	16.0852	5.83943	57.2589	2.78904e-09	7.09963e-08	XM_011662165
LOXE_CONTIGS_DN39232_c5_g15_i1	703	134.553	5.83671	57.1512	0	0	XM_030974129
LOXE_CONTIGS_DN30119_c1_g1_i2	1270	4.86146	5.83622	57.1317	1.26312e-07	2.47628e-06	XM_003728374
LOXE_CONTIGS_DN31703_c4_g33_i1	335	73.7122	5.83605	57.1249	0	0	XM_030995651
LOXE_CONTIGS_DN38717_c4_g4_i1	390	29.9528	5.83529	57.0948	1.15262e-11	3.96267e-10	XM_030976290
LOXE_CONTIGS_DN41433_c2_g1_i3	1588	15.6021	5.83223	56.9738	0	0	XM_030989909
LOXE_CONTIGS_DN42543_c0_g2_i1	531	6.51583	5.83211	56.9692	4.04886e-05	0.000442877	XM_030998508
LOXE_CONTIGS_DN43299_c2_g115_i1	300	11.3163	5.8312	56.9334	3.61964e-05	0.000401605	XM_031000412
LOXE_CONTIGS_DN44891_c22_g47_i1	349	56.2066	5.83061	56.9099	1.44329e-15	7.2752e-14	XM_030989916
LOXE_CONTIGS_DN35144_c1_g38_i1	451	7.32463	5.83008	56.8892	7.25309e-05	0.000736764	XM_030993953
LOXE_CONTIGS_DN43067_c0_g9_i6	752	11.7771	5.82803	56.8082	4.36666e-09	1.07876e-07	XM_030983183
LOXE_CONTIGS_DN36421_c0_g13_i5	1299	14.4736	5.82711	56.772	9.54792e-15	4.46546e-13	XR_004065553
LOXE_CONTIGS_DN33359_c0_g1_i1	3147	22.24	5.82414	56.6555	0	0	XM_011685099
LOXE_CONTIGS_DN40331_c0_g2_i2	1526	3.88875	5.82392	56.6467	3.13243e-07	5.69531e-06	XM_030995853
LOXE_CONTIGS_DN43507_c5_g114_i1	534	16.2132	5.82251	56.5914	2.345e-09	6.0321e-08	XM_030980484
LOXE_CONTIGS_DN44893_c4_g2_i3	645	13.6184	5.82195	56.5695	2.44666e-09	6.27688e-08	XR_004064551
LOXE_CONTIGS_DN38349_c2_g116_i1	285	58.5848	5.82156	56.5541	2.35367e-14	1.0652e-12	XM_030992140
LOXE_CONTIGS_DN39433_c6_g59_i1	279	68.7958	5.82126	56.5423	1.11022e-16	6.09198e-15	XM_030994733
LOXE_CONTIGS_DN43512_c0_g9_i1	404	67.8977	5.82035	56.5066	0	0	XM_790176
LOXE_CONTIGS_DN43012_c2_g1_i6	1445	4.22301	5.81998	56.4921	1.29216e-07	2.52862e-06	XM_030987907
LOXE_CONTIGS_DN43223_c7_g3_i1	717	15.8001	5.8195	56.4733	2.32643e-11	7.73989e-10	XM_030973291
LOXE_CONTIGS_DN27078_c0_g4_i1	358	9.76862	5.8192	56.4615	4.33556e-05	0.000469913	XM_030985873
LOXE_CONTIGS_DN44062_c0_g1_i8	6204	3.67368	5.81846	56.4326	2.33147e-15	1.15366e-13	XM_030988676
LOXE_CONTIGS_DN38934_c1_g44_i1	439	7.85511	5.81832	56.4273	7.04358e-05	0.000718187	XR_004062141
LOXE_CONTIGS_DN41081_c2_g2_i1	3173	15.3267	5.81761	56.3996	0	0	XM_011678612
LOXE_CONTIGS_DN42809_c0_g2_i1	500	6.73421	5.8166	56.3601	4.31195e-05	0.000467583	XM_030993487
LOXE_CONTIGS_DN43800_c1_g25_i1	271	12.1848	5.8157	56.3247	7.55201e-05	0.000762439	XM_030989553
LOXE_CONTIGS_DN29326_c0_g1_i1	301	19.3437	5.81532	56.3101	7.70562e-07	1.28683e-05	XM_030990900
LOXE_CONTIGS_DN44920_c0_g8_i1	303	10.8443	5.81514	56.3032	4.5606e-05	0.000490342	XM_786626
LOXE_CONTIGS_DN37360_c0_g1_i1	1908	4.59164	5.81476	56.2881	1.18649e-09	3.17636e-08	XM_030980571
LOXE_CONTIGS_DN38375_c0_g1_i9	4569	1.34729	5.81282	56.2124	2.13722e-07	4.01604e-06	XM_030984772
LOXE_CONTIGS_DN34189_c19_g2_i1	2670	3410.61	5.81085	56.1359	0	0	XM_774941
LOXE_CONTIGS_DN42627_c5_g4_i1	358	24.3487	5.80943	56.0807	1.08047e-09	2.91164e-08	XM_030998932
LOXE_CONTIGS_DN32734_c3_g5_i1	810	7.29865	5.80911	56.0683	2.41932e-07	4.4941e-06	XM_030996972
LOXE_CONTIGS_DN29866_c0_g1_i1	2317	8.3077	5.80848	56.0437	0	0	XM_030973682
LOXE_CONTIGS_DN35381_c1_g2_i1	285	132.105	5.80771	56.0139	0	0	XM_796678
LOXE_CONTIGS_DN42786_c0_g1_i1	1171	5.13886	5.8077	56.0134	4.31769e-07	7.6067e-06	XM_030979866
LOXE_CONTIGS_DN28174_c2_g19_i1	572	5.95169	5.80328	55.8421	4.3925e-05	0.000475278	XM_030985873
LOXE_CONTIGS_DN37121_c3_g77_i1	299	11.0596	5.80153	55.7743	4.74209e-05	0.000507712	XM_786173
LOXE_CONTIGS_DN42577_c4_g16_i1	284	40.0329	5.80037	55.7294	2.2007e-11	7.34156e-10	XR_004064797
LOXE_CONTIGS_DN33385_c0_g2_i1	656	4.94175	5.80036	55.7293	3.1225e-05	0.000352569	XM_030993344
LOXE_CONTIGS_DN39900_c5_g10_i5	2546	6.38401	5.8	55.7151	3.10862e-15	1.51814e-13	XM_030987290
LOXE_CONTIGS_DN42577_c4_g14_i1	288	103.216	5.7992	55.6842	0	0	XR_004064797
LOXE_CONTIGS_DN39761_c3_g6_i1	639	5.04778	5.7988	55.6688	4.4116e-05	0.000476979	XM_030980884
LOXE_CONTIGS_DN31597_c0_g2_i1	2766	73.972	5.79448	55.5025	0	0	XM_792742
LOXE_CONTIGS_DN41947_c4_g8_i3	918	6.4149	5.79291	55.4422	3.17295e-07	5.76269e-06	XM_030994691
LOXE_CONTIGS_DN41097_c1_g4_i12	2956	6.39335	5.79163	55.393	5.88418e-15	2.80856e-13	XM_030975935
LOXE_CONTIGS_DN40275_c0_g3_i2	810	4.12849	5.78832	55.266	4.71278e-05	0.000504869	XM_030988397
LOXE_CONTIGS_DN40914_c0_g3_i1	5655	14.7028	5.78792	55.2508	0	0	XM_785814
LOXE_CONTIGS_DN43058_c0_g6_i1	489	6.67238	5.78686	55.2101	5.43192e-05	0.000572051	XM_011682120
LOXE_CONTIGS_DN25992_c0_g1_i2	1783	7.63814	5.7866	55.2002	1.91513e-13	7.96912e-12	XM_030989198
LOXE_CONTIGS_DN33660_c1_g8_i1	281	20.5832	5.78614	55.1824	2.37821e-07	4.42626e-06	XM_011681954
LOXE_CONTIGS_DN42046_c0_g1_i1	201	15.9901	5.78599	55.1767	4.68956e-05	0.000502636	XM_783768
LOXE_CONTIGS_DN33682_c0_g15_i1	264	12.2076	5.78542	55.1549	6.09875e-05	0.000633436	XM_030996326
LOXE_CONTIGS_DN37336_c0_g68_i1	285	11.2202	5.78453	55.1211	4.83123e-05	0.000515781	XM_030995300
LOXE_CONTIGS_DN36221_c1_g2_i6	932	6.20152	5.78357	55.0845	1.98828e-07	3.75773e-06	XM_030978829
LOXE_CONTIGS_DN37074_c3_g1_i1	1022	5.6554	5.78331	55.0745	2.04712e-07	3.86217e-06	XM_003728374
LOXE_CONTIGS_DN38307_c0_g1_i1	3277	16.872	5.77945	54.9272	0	0	XM_030974890
LOXE_CONTIGS_DN44891_c22_g52_i1	358	66.5544	5.77827	54.8823	0	0	XM_030978863
LOXE_CONTIGS_DN31703_c4_g57_i1	341	55.531	5.77517	54.7646	1.11022e-16	6.09198e-15	XM_030978075
LOXE_CONTIGS_DN44674_c0_g25_i2	686	8.38491	5.77507	54.7609	3.0946e-07	5.63211e-06	XM_030994548
LOXE_CONTIGS_DN41393_c0_g3_i3	1495	5.66482	5.77439	54.735	1.92754e-09	5.02024e-08	XM_030996753
LOXE_CONTIGS_DN42854_c4_g5_i2	546	6.13338	5.77412	54.7245	4.24596e-05	0.000461359	XM_030992537
LOXE_CONTIGS_DN41401_c0_g2_i2	2001	2.87459	5.77149	54.6251	3.61102e-07	6.48573e-06	XM_030984276
LOXE_CONTIGS_DN43524_c3_g1_i6	5385	5.78557	5.77011	54.5727	0	0	XM_030979284
LOXE_CONTIGS_DN35430_c0_g2_i13	3770	4.37835	5.7694	54.546	3.58602e-14	1.59769e-12	XM_030982010
LOXE_CONTIGS_DN44441_c5_g53_i1	595	5.60552	5.76815	54.4986	5.85992e-05	0.000611575	XR_004066733
LOXE_CONTIGS_DN35212_c6_g76_i1	549	24.9189	5.76764	54.4795	7.17204e-14	3.10926e-12	XM_030983373
LOXE_CONTIGS_DN34879_c0_g4_i1	1533	3.88428	5.7651	54.3837	2.91238e-07	5.33222e-06	XM_030974003
LOXE_CONTIGS_DN42674_c51_g1_i1	1555	619.967	5.76339	54.319	0	0	XM_030979046
LOXE_CONTIGS_DN25965_c1_g6_i1	625	2113.06	5.76248	54.2849	0	0	XM_780090
LOXE_CONTIGS_DN40906_c4_g3_i3	1689	7.96937	5.76221	54.2746	2.03171e-13	8.43315e-12	XM_001198780
LOXE_CONTIGS_DN44706_c8_g151_i1	469	6.74893	5.76161	54.2523	5.5317e-05	0.000581457	XM_030976153
LOXE_CONTIGS_DN22854_c0_g1_i1	493	79.1497	5.76154	54.2496	0	0	XR_004063101
LOXE_CONTIGS_DN31140_c13_g2_i1	319	57.8932	5.76148	54.2472	0	0	XM_030993953
LOXE_CONTIGS_DN38955_c0_g2_i1	3123	85.5667	5.76091	54.2258	0	0	XM_030990698
LOXE_CONTIGS_DN40574_c2_g2_i1	851	22.0756	5.7609	54.2255	0	0	XM_030976904
LOXE_CONTIGS_DN44732_c6_g20_i4	333	9.77785	5.758	54.1167	4.30309e-05	0.000466769	XM_030996619
LOXE_CONTIGS_DN41341_c2_g1_i7	2067	4.51403	5.75793	54.114	3.44131e-08	7.44451e-07	XM_790245
LOXE_CONTIGS_DN44753_c10_g44_i1	343	24.4004	5.75683	54.0728	1.91795e-09	4.99666e-08	XM_011678956
LOXE_CONTIGS_DN41055_c6_g19_i1	382	8.55028	5.75659	54.0636	8.51572e-05	0.000845491	XM_030980484
LOXE_CONTIGS_DN41998_c1_g4_i4	3717	5.87218	5.75487	53.9994	2.10942e-15	1.04718e-13	XM_011673420
LOXE_CONTIGS_DN41844_c0_g1_i1	899	14.8218	5.74999	53.8171	1.73639e-12	6.52903e-11	XM_003729006
LOXE_CONTIGS_DN35710_c5_g44_i1	592	31.0265	5.74945	53.7968	7.54952e-15	3.5663e-13	XM_030981059
LOXE_CONTIGS_DN37279_c0_g2_i3	995	8.28545	5.74938	53.7943	7.02539e-10	1.94259e-08	XR_004065552
LOXE_CONTIGS_DN39800_c5_g224_i1	318	17.8326	5.74925	53.7894	4.0226e-07	7.14587e-06	XR_004062025
LOXE_CONTIGS_DN38349_c2_g168_i1	295	62.1325	5.74892	53.7771	3.87468e-14	1.72169e-12	XM_030992140
LOXE_CONTIGS_DN17919_c0_g1_i1	483	11.6594	5.74879	53.7722	2.53354e-07	4.68964e-06	XM_030995490
LOXE_CONTIGS_DN35103_c9_g7_i3	661	16.2451	5.74676	53.6965	9.23215e-11	2.86561e-09	XR_004064420
LOXE_CONTIGS_DN44693_c0_g5_i2	221	14.1967	5.74582	53.6615	5.64095e-05	0.000591414	XM_030976921
LOXE_CONTIGS_DN27657_c0_g20_i1	346	9.58672	5.74556	53.6519	7.66151e-05	0.000771668	XM_030983929
LOXE_CONTIGS_DN41287_c2_g2_i1	415	7.73975	5.74234	53.5325	5.15221e-05	0.000546042	XM_030985260
LOXE_CONTIGS_DN16805_c0_g1_i1	1572	2.02257	5.74202	53.5205	4.94245e-05	0.000526367	XM_030975329
LOXE_CONTIGS_DN40033_c1_g10_i3	3260	29.1691	5.74192	53.5168	0	0	XM_030989215
LOXE_CONTIGS_DN44854_c3_g50_i1	380	22.0193	5.74018	53.4523	1.44319e-09	3.81676e-08	XM_030986305
LOXE_CONTIGS_DN37336_c0_g107_i1	355	37.7714	5.74001	53.4459	8.25007e-13	3.221e-11	XM_003727932
LOXE_CONTIGS_DN39101_c3_g7_i3	652	16.8195	5.73994	53.4433	1.88035e-10	5.60866e-09	XM_778282
LOXE_CONTIGS_DN39806_c0_g13_i1	218	28.7162	5.73953	53.4282	3.00426e-06	4.4315e-05	not available
LOXE_CONTIGS_DN39391_c0_g2_i1	3494	33.3924	5.7387	53.3973	0	0	XM_778812
LOXE_CONTIGS_DN44891_c22_g49_i2	5896	73.492	5.73747	53.3521	0	0	XM_030973105
LOXE_CONTIGS_DN38044_c0_g3_i1	423	7.74232	5.7372	53.3421	6.70751e-05	0.000687552	not available
LOXE_CONTIGS_DN31703_c4_g39_i1	319	49.1896	5.73676	53.3256	3.33067e-15	1.62226e-13	XM_030995651
LOXE_CONTIGS_DN44891_c22_g46_i1	271	30.1558	5.73663	53.3209	3.50892e-09	8.79057e-08	XM_030978863
LOXE_CONTIGS_DN23714_c0_g1_i1	2196	2.54438	5.73641	53.313	3.86295e-07	6.89902e-06	XM_011679545
LOXE_CONTIGS_DN43543_c1_g22_i1	329	17.3579	5.73536	53.274	3.51417e-07	6.32664e-06	XM_030994796
LOXE_CONTIGS_DN33609_c0_g1_i2	987	5.65624	5.73309	53.1902	4.27773e-07	7.54719e-06	XM_030975487
LOXE_CONTIGS_DN43662_c1_g108_i1	346	9.08742	5.73279	53.1791	7.1624e-05	0.000728843	XM_030996569
LOXE_CONTIGS_DN40603_c3_g6_i1	490	6.71272	5.73245	53.1665	7.70166e-05	0.000775073	XM_030997765
LOXE_CONTIGS_DN43606_c30_g2_i1	677	56.147	5.73047	53.0938	0	0	XM_795322
LOXE_CONTIGS_DN37311_c1_g1_i1	4399	3.57399	5.73019	53.0836	5.55112e-15	2.65719e-13	XM_030993653
LOXE_CONTIGS_DN41847_c6_g47_i1	325	17.9363	5.72999	53.076	3.82443e-07	6.83422e-06	XM_030982328
LOXE_CONTIGS_DN41567_c2_g2_i4	3193	8.38659	5.72953	53.0592	0	0	XM_030975591
LOXE_CONTIGS_DN29587_c0_g1_i1	658	4.88866	5.72792	53.0001	4.51711e-05	0.000486722	XM_030995939
LOXE_CONTIGS_DN43845_c2_g1_i12	7063	2.48344	5.72686	52.9609	1.45101e-11	4.92389e-10	XM_030978109
LOXE_CONTIGS_DN38748_c1_g1_i5	1033	3.05103	5.72675	52.9572	5.32738e-05	0.000562204	XM_030982669
LOXE_CONTIGS_DN37005_c1_g21_i4	438	7.15857	5.72646	52.9464	5.3077e-05	0.000560449	XM_030998560
LOXE_CONTIGS_DN26376_c0_g1_i1	2998	20.7475	5.72564	52.9162	0	0	XM_788472
LOXE_CONTIGS_DN25414_c0_g1_i1	495	6.23571	5.72559	52.9143	6.15213e-05	0.000637969	XM_031000021
LOXE_CONTIGS_DN41171_c2_g1_i1	3472	10.3998	5.72122	52.7543	0	0	XM_030989687
LOXE_CONTIGS_DN30509_c0_g1_i1	3299	7.04043	5.7206	52.7318	0	0	XM_780228
LOXE_CONTIGS_DN37665_c2_g1_i1	2536	2.28607	5.71927	52.6832	1.0743e-07	2.13442e-06	XM_011684407
LOXE_CONTIGS_DN35824_c0_g1_i1	5072	27.5569	5.71909	52.6765	4.65182e-09	1.14535e-07	XM_003730426
LOXE_CONTIGS_DN41830_c1_g4_i6	2906	6.53901	5.71696	52.5988	1.02252e-13	4.36781e-12	XM_030975388
LOXE_CONTIGS_DN28960_c0_g1_i1	753	7.65237	5.71687	52.5955	4.36411e-07	7.67963e-06	XM_030987278
LOXE_CONTIGS_DN44310_c2_g26_i1	1190	9.81307	5.71637	52.5775	3.45205e-07	6.22764e-06	XM_003723399
LOXE_CONTIGS_DN40926_c9_g85_i1	533	99.0711	5.71614	52.569	0	0	XM_030998828
LOXE_CONTIGS_DN33659_c1_g29_i1	717	17.1169	5.71571	52.5533	1.64688e-10	4.96231e-09	XM_030988318
LOXE_CONTIGS_DN42798_c0_g3_i1	274	11.8339	5.71412	52.4954	5.88974e-05	0.000614337	XM_030990918
LOXE_CONTIGS_DN42806_c1_g1_i1	357	8.56837	5.70989	52.3418	5.98168e-05	0.000622546	XM_030998375
LOXE_CONTIGS_DN38349_c2_g17_i1	235	23.9465	5.70907	52.3118	5.60391e-07	9.61724e-06	XM_030975226
LOXE_CONTIGS_DN27589_c0_g8_i1	607	9.13697	5.70817	52.2794	4.1626e-07	7.36747e-06	XM_787366
LOXE_CONTIGS_DN39330_c2_g3_i3	3524	5.66925	5.70785	52.2678	9.5216e-09	2.2377e-07	XM_030985800
LOXE_CONTIGS_DN43063_c0_g2_i9	1391	5.76356	5.70721	52.2445	1.41102e-09	3.73759e-08	XM_030991569
LOXE_CONTIGS_DN37432_c0_g2_i2	1200	10.8845	5.70555	52.1845	1.21558e-12	4.65473e-11	XM_793995
LOXE_CONTIGS_DN38309_c1_g2_i1	869	3.49041	5.70531	52.1759	6.44932e-05	0.000664578	XM_777880
LOXE_CONTIGS_DN35281_c1_g1_i1	1915	77.4344	5.70496	52.1631	0	0	XM_030982919
LOXE_CONTIGS_DN34684_c2_g4_i1	481	11.3276	5.70465	52.152	4.76483e-07	8.3067e-06	XM_001198502
LOXE_CONTIGS_DN33844_c1_g1_i2	1163	2.60223	5.70411	52.1323	6.52401e-05	0.000671031	XM_030986519
LOXE_CONTIGS_DN41307_c4_g14_i2	1174	4.65662	5.70313	52.0972	5.38355e-07	9.28381e-06	XM_030987983
LOXE_CONTIGS_DN43122_c3_g3_i3	3795	29.1244	5.6991	51.9518	1.11022e-16	6.09198e-15	XM_030990085
LOXE_CONTIGS_DN43415_c1_g13_i1	267	20.668	5.69895	51.9464	5.0101e-07	8.69295e-06	XM_030994574
LOXE_CONTIGS_DN31703_c4_g50_i1	244	12.8919	5.69732	51.8875	9.23486e-05	0.000907555	XM_011674157
LOXE_CONTIGS_DN29740_c0_g1_i1	1435	7.21342	5.69619	51.8471	2.36977e-10	6.97433e-09	XM_030974497
LOXE_CONTIGS_DN44417_c2_g7_i1	774	16.6353	5.6958	51.8329	2.24543e-12	8.36248e-11	XM_030989940
LOXE_CONTIGS_DN44586_c18_g321_i1	253	40.5928	5.69512	51.8087	6.71873e-11	2.12282e-09	XR_004066104
LOXE_CONTIGS_DN43897_c0_g30_i1	465	54.2507	5.69163	51.6835	0	0	XR_004063597
LOXE_CONTIGS_DN39337_c6_g16_i1	570	18.0139	5.68257	51.3597	2.59244e-11	8.56892e-10	XM_011669445
LOXE_CONTIGS_DN44731_c1_g225_i1	272	20.2632	5.68225	51.3484	5.17162e-07	8.95455e-06	XM_003725538
LOXE_CONTIGS_DN43838_c3_g4_i1	462	6.88788	5.682	51.3395	6.73531e-05	0.000690054	XM_030987294
LOXE_CONTIGS_DN43415_c1_g67_i1	269	11.0869	5.6811	51.3075	6.97564e-05	0.000712051	XM_030994574
LOXE_CONTIGS_DN30550_c0_g90_i1	337	61.6069	5.67874	51.2239	2.22045e-16	1.19515e-14	XR_143587
LOXE_CONTIGS_DN31372_c1_g16_i2	1687	6.09577	5.67822	51.2052	4.4779e-10	1.26997e-08	XM_783768
LOXE_CONTIGS_DN49741_c0_g1_i1	1365	4.08744	5.67809	51.2007	5.89285e-07	1.00674e-05	XM_030980714
LOXE_CONTIGS_DN41836_c2_g28_i1	292	42.8632	5.67743	51.1774	6.0274e-13	2.38573e-11	XM_030998533
LOXE_CONTIGS_DN43694_c0_g1_i2	1646	4.77643	5.67609	51.1299	6.95987e-09	1.66794e-07	XM_030990133
LOXE_CONTIGS_DN34292_c5_g50_i1	341	303.234	5.67284	51.0146	0	0	XM_030982998
LOXE_CONTIGS_DN34465_c0_g1_i1	414	13.0103	5.67221	50.9923	3.49816e-07	6.30276e-06	XM_003723475
LOXE_CONTIGS_DN44146_c2_g1_i1	983	10.3229	5.6719	50.9815	7.1535e-11	2.25204e-09	XM_030994514
LOXE_CONTIGS_DN39733_c0_g2_i3	5226	9.49118	5.67152	50.968	0	0	XM_789530
LOXE_CONTIGS_DN40261_c33_g52_i1	303	35.4125	5.67042	50.929	9.70212e-10	2.63232e-08	not available
LOXE_CONTIGS_DN30469_c1_g2_i1	367	8.5638	5.6689	50.8755	8.24293e-05	0.000822145	XM_030999283
LOXE_CONTIGS_DN22849_c0_g1_i1	819	698.603	5.66698	50.8078	0	0	XM_030987581
LOXE_CONTIGS_DN42247_c0_g1_i5	3008	9.51261	5.66517	50.7441	0	0	XM_030974479
LOXE_CONTIGS_DN39433_c6_g366_i1	407	7.59066	5.66461	50.7245	6.87373e-05	0.000702822	XR_004066104
LOXE_CONTIGS_DN44443_c0_g61_i1	262	11.7295	5.66458	50.7234	6.83155e-05	0.000699016	XM_030974010
LOXE_CONTIGS_DN42798_c3_g30_i1	631	4.87027	5.66432	50.7142	6.41848e-05	0.000661809	XM_791297
LOXE_CONTIGS_DN54385_c0_g1_i1	388	7.75286	5.66315	50.6731	6.73519e-05	0.000690054	XM_031000482
LOXE_CONTIGS_DN39433_c6_g215_i1	263	11.3759	5.66285	50.6628	6.86524e-05	0.000702033	XR_004062922
LOXE_CONTIGS_DN41402_c4_g13_i1	281	10.5893	5.66282	50.6617	7.23683e-05	0.000735413	XM_030997484
LOXE_CONTIGS_DN24620_c0_g3_i1	648	4.56688	5.66253	50.6514	7.63768e-05	0.000769732	XM_777225
LOXE_CONTIGS_DN35970_c0_g1_i1	2175	9.1391	5.66107	50.6001	3.33067e-16	1.76987e-14	XM_011681617
LOXE_CONTIGS_DN42854_c4_g5_i5	1445	12.0278	5.6599	50.5591	9.32587e-15	4.36607e-13	XM_030975031
LOXE_CONTIGS_DN42415_c1_g1_i2	2807	1.05089	5.65979	50.5555	7.85903e-05	0.000788574	XM_030984895
LOXE_CONTIGS_DN38402_c2_g57_i1	313	594.91	5.65789	50.4888	0	0	XM_030998134
LOXE_CONTIGS_DN36698_c0_g1_i1	2703	7.23509	5.65629	50.4329	1.11022e-16	6.09198e-15	XM_030973659
LOXE_CONTIGS_DN43299_c1_g2_i1	398	19.8372	5.65576	50.4143	7.75296e-09	1.8428e-07	XM_001177221
LOXE_CONTIGS_DN31152_c0_g1_i1	1774	5.73075	5.6557	50.4121	8.19989e-11	2.56124e-09	XM_030974436
LOXE_CONTIGS_DN43313_c1_g4_i9	1131	4.72767	5.6546	50.3737	2.64558e-07	4.88323e-06	XM_030997751
LOXE_CONTIGS_DN41847_c6_g56_i1	399	13.8611	5.6531	50.3215	4.23217e-07	7.47471e-06	XM_030982328
LOXE_CONTIGS_DN36499_c0_g8_i1	352	14.9132	5.6529	50.3143	4.51539e-07	7.91346e-06	XM_781712
LOXE_CONTIGS_DN30349_c6_g1_i4	2160	33.1604	5.6512	50.2552	0	0	XM_003723783
LOXE_CONTIGS_DN40033_c1_g10_i7	3265	28.6024	5.65099	50.2479	0	0	XM_030989215
LOXE_CONTIGS_DN16271_c0_g30_i1	235	13.1378	5.64894	50.1766	8.43231e-05	0.000837981	XM_030992325
LOXE_CONTIGS_DN44360_c1_g1_i1	379	8.12107	5.64877	50.1707	7.18604e-05	0.000730964	XR_004064008
LOXE_CONTIGS_DN33005_c0_g1_i1	2019	9.60434	5.6486	50.1647	0	0	XM_003727219
LOXE_CONTIGS_DN33872_c0_g2_i1	2035	22.1635	5.64789	50.1399	0	0	XM_030998461
LOXE_CONTIGS_DN38909_c2_g2_i1	2049	1.43866	5.64669	50.0983	7.38337e-05	0.000748132	XM_031000120
LOXE_CONTIGS_DN28768_c1_g209_i1	362	14.7389	5.64585	50.0692	4.04387e-07	7.18018e-06	XM_030976721
LOXE_CONTIGS_DN42053_c6_g1_i3	1207	2.40187	5.64581	50.0678	7.81849e-05	0.000784892	XM_778338
LOXE_CONTIGS_DN2556_c0_g3_i1	330	8.78501	5.64555	50.0587	7.01324e-05	0.00071561	XM_781712
LOXE_CONTIGS_DN36892_c0_g1_i2	5566	2.65805	5.64395	50.0032	1.11466e-13	4.74595e-12	XM_030987091
LOXE_CONTIGS_DN38402_c2_g62_i1	288	148.224	5.64324	49.9787	0	0	XM_030998128
LOXE_CONTIGS_DN40587_c53_g1_i1	1446	16.9023	5.6429	49.9668	0	0	XM_030993344
LOXE_CONTIGS_DN34292_c5_g24_i6	873	435.16	5.64234	49.9475	0	0	XM_030982998
LOXE_CONTIGS_DN44672_c1_g5_i5	2900	3.51148	5.64154	49.9197	1.2882e-10	3.93063e-09	XM_030983792
LOXE_CONTIGS_DN44712_c0_g158_i1	251	21.7859	5.64093	49.8986	7.46314e-07	1.24991e-05	XM_030992388
LOXE_CONTIGS_DN44458_c2_g4_i1	378	26.5887	5.64085	49.8959	1.98386e-10	5.89822e-09	XM_030983929
LOXE_CONTIGS_DN40587_c53_g3_i1	1446	15.0975	5.63998	49.8658	0	0	XM_030993344
LOXE_CONTIGS_DN43897_c0_g13_i1	266	83.0211	5.63966	49.8549	0	0	XM_030996270
LOXE_CONTIGS_DN30481_c0_g1_i1	9309	50.1793	5.63954	49.8505	0	0	XM_788471
LOXE_CONTIGS_DN42825_c1_g19_i1	522	10.168	5.63676	49.7548	6.48851e-07	1.09878e-05	XM_789628
LOXE_CONTIGS_DN41481_c1_g3_i2	2247	1.36586	5.63487	49.6897	9.93557e-05	0.000966524	XM_030985071
LOXE_CONTIGS_DN40882_c0_g1_i1	3454	56.5337	5.63485	49.6887	0	0	XM_011679292
LOXE_CONTIGS_DN34300_c1_g2_i2	2154	148.161	5.63338	49.6381	0	0	XM_001176234
LOXE_CONTIGS_DN35103_c9_g7_i2	610	5.00796	5.63247	49.6068	9.18548e-05	0.000903428	XR_004062598
LOXE_CONTIGS_DN36497_c2_g1_i1	324	9.41393	5.63246	49.6065	7.55537e-05	0.000762737	XM_030973026
LOXE_CONTIGS_DN31500_c1_g5_i1	265	10.8785	5.63061	49.5432	8.80122e-05	0.000870209	XR_004063879
LOXE_CONTIGS_DN41137_c0_g1_i4	3290	1.5546	5.62878	49.4802	3.45656e-06	5.0291e-05	XM_775871
LOXE_CONTIGS_DN39473_c0_g1_i1	310	24.1486	5.62759	49.4396	1.21985e-08	2.82446e-07	XM_030978411
LOXE_CONTIGS_DN41865_c1_g2_i1	2006	4.87819	5.6261	49.3883	1.75391e-10	5.25803e-09	XM_778288
LOXE_CONTIGS_DN44759_c3_g12_i25	5156	1.94666	5.62262	49.2693	3.7556e-10	1.07661e-08	XM_003723220
LOXE_CONTIGS_DN36497_c2_g210_i1	1376	833.786	5.62201	49.2487	0	0	XM_031000544
LOXE_CONTIGS_DN43556_c1_g1_i1	3997	5.43762	5.62166	49.2366	2.22045e-16	1.19515e-14	XM_030978764
LOXE_CONTIGS_DN40574_c2_g2_i3	2177	15.378	5.62162	49.2354	0	0	XM_030976904
LOXE_CONTIGS_DN39656_c1_g1_i5	1111	6.86618	5.62061	49.2009	3.31663e-09	8.32362e-08	XM_030998480
LOXE_CONTIGS_DN35306_c3_g15_i1	452	31.6706	5.61935	49.158	2.30926e-14	1.04665e-12	XM_030985776
LOXE_CONTIGS_DN34311_c0_g2_i1	336	15.6799	5.61869	49.1354	6.83476e-07	1.15326e-05	XR_004066638
LOXE_CONTIGS_DN37388_c0_g5_i1	2725	116.619	5.61854	49.1302	0	0	XM_030986604
LOXE_CONTIGS_DN33905_c1_g1_i1	2183	4.57018	5.61721	49.0849	1.26302e-10	3.8583e-09	XM_030972389
LOXE_CONTIGS_DN44895_c33_g385_i1	251	11.4016	5.61557	49.0294	9.9041e-05	0.000963872	XM_030974252
LOXE_CONTIGS_DN33257_c1_g3_i2	724	3.97521	5.61551	49.0272	8.89292e-05	0.000878044	XM_030996849
LOXE_CONTIGS_DN41686_c6_g1_i1	1168	6.60362	5.61398	48.9754	1.52556e-08	3.47958e-07	XM_030975251
LOXE_CONTIGS_DN40587_c53_g7_i1	1490	264.088	5.61393	48.9736	0	0	XM_030992809
LOXE_CONTIGS_DN43435_c0_g71_i1	263	10.8736	5.61302	48.9425	6.77359e-05	0.00069355	XM_794884
LOXE_CONTIGS_DN39097_c5_g52_i1	424	7.12339	5.61298	48.9412	9.43385e-05	0.000924327	XM_030989229
LOXE_CONTIGS_DN35387_c16_g16_i1	236	50.6576	5.61181	48.9017	9.35962e-12	3.24089e-10	XM_030984389
LOXE_CONTIGS_DN18843_c0_g4_i1	466	6.09177	5.60933	48.8175	8.99406e-05	0.00088679	XM_030974250
LOXE_CONTIGS_DN37937_c0_g4_i1	2113	11.2107	5.60919	48.8129	0	0	XM_030990666
LOXE_CONTIGS_DN39878_c0_g1_i2	5841	16.7118	5.60521	48.6784	0	0	XM_030974267
LOXE_CONTIGS_DN40261_c33_g78_i1	772	357.76	5.60508	48.6739	0	0	XM_011662515
LOXE_CONTIGS_DN36090_c4_g3_i1	1022	18.3282	5.60314	48.6088	0	0	XM_030994731
LOXE_CONTIGS_DN42249_c0_g4_i1	582	13.1595	5.60301	48.6044	6.27461e-09	1.51341e-07	XM_030990041
LOXE_CONTIGS_DN44477_c1_g1_i1	1032	9.63191	5.60297	48.6028	1.05334e-10	3.24426e-09	XM_011671172
LOXE_CONTIGS_DN35487_c1_g1_i1	1334	10.8432	5.60047	48.5187	3.5083e-14	1.56458e-12	XM_030981912
LOXE_CONTIGS_DN43990_c2_g5_i2	1937	2.69122	5.60009	48.506	5.71474e-07	9.78958e-06	XM_775568
LOXE_CONTIGS_DN19486_c0_g5_i1	997	11.2738	5.59789	48.4321	6.67872e-08	1.37227e-06	XM_030977701
LOXE_CONTIGS_DN39272_c4_g10_i1	649	4.46383	5.59749	48.4186	8.32363e-05	0.000828707	XR_004065721
LOXE_CONTIGS_DN38317_c0_g1_i1	1424	1.9821	5.5967	48.3921	8.0192e-05	0.000802406	XM_030978861
LOXE_CONTIGS_DN44672_c1_g5_i4	3328	2.26856	5.59567	48.3575	3.81379e-09	9.51015e-08	XM_030983791
LOXE_CONTIGS_DN26006_c0_g1_i1	976	56.2041	5.58998	48.1672	0	0	XR_004064583
LOXE_CONTIGS_DN41471_c0_g1_i2	4240	7.69719	5.58773	48.0923	0	0	XM_786113
LOXE_CONTIGS_DN40796_c4_g1_i1	1649	38.9869	5.58761	48.0883	0	0	XM_030977222
LOXE_CONTIGS_DN36764_c0_g2_i1	1160	6.38636	5.58695	48.0663	5.75864e-09	1.3952e-07	XM_030997448
LOXE_CONTIGS_DN44146_c2_g5_i4	1243	13.2969	5.58456	47.9866	0	0	XM_784883
LOXE_CONTIGS_DN38349_c2_g108_i1	270	27.7563	5.58261	47.9218	7.14496e-09	1.70962e-07	XM_030992135
LOXE_CONTIGS_DN44943_c18_g1_i1	905	5.73465	5.58182	47.8954	5.57063e-07	9.57043e-06	XM_030983831
LOXE_CONTIGS_DN39555_c2_g20_i1	1435	93.1033	5.58133	47.8794	0	0	NM_001110244
LOXE_CONTIGS_DN42013_c0_g8_i4	3158	26.5472	5.58131	47.8788	0	0	NM_001123517
LOXE_CONTIGS_DN35705_c0_g1_i2	4750	18.8279	5.57821	47.7758	0	0	XM_030974607
LOXE_CONTIGS_DN43282_c3_g2_i1	4840	22.4934	5.5743	47.6466	0	0	XM_003728457
LOXE_CONTIGS_DN32937_c5_g24_i1	1797	229.576	5.57394	47.6346	0	0	XR_004065553
LOXE_CONTIGS_DN44272_c2_g53_i2	678	7.58973	5.57201	47.5711	7.77104e-07	1.29704e-05	XM_011678624
LOXE_CONTIGS_DN44038_c0_g3_i1	1354	3.78846	5.57173	47.5617	8.57606e-07	1.41837e-05	XM_030990199
LOXE_CONTIGS_DN21023_c0_g1_i1	1635	3.13736	5.5712	47.5444	4.45064e-07	7.8125e-06	XM_030993119
LOXE_CONTIGS_DN42454_c2_g4_i1	815	3.39505	5.57095	47.536	9.1866e-05	0.000903447	XM_030979168
LOXE_CONTIGS_DN40053_c2_g4_i3	828	11.4724	5.5688	47.4653	1.91114e-10	5.69772e-09	XM_030988466
LOXE_CONTIGS_DN43189_c0_g1_i3	874	5.62879	5.5679	47.4357	8.28195e-07	1.37381e-05	XM_030973674
LOXE_CONTIGS_DN38349_c2_g75_i1	302	31.8264	5.56769	47.4287	6.34729e-10	1.766e-08	XM_030992135
LOXE_CONTIGS_DN34292_c5_g24_i5	840	1829.18	5.56736	47.4179	0	0	XM_030982998
LOXE_CONTIGS_DN42596_c3_g40_i1	636	11.4404	5.56666	47.3947	5.48391e-08	1.14603e-06	XR_971656
LOXE_CONTIGS_DN43415_c1_g80_i1	285	10.3124	5.56551	47.3573	9.96368e-05	0.000968745	XM_030994574
LOXE_CONTIGS_DN16539_c0_g2_i1	535	5.49351	5.56525	47.3487	0.000100919	0.000979338	XM_030998244
LOXE_CONTIGS_DN38619_c3_g72_i1	292	10.0652	5.56525	47.3487	0.000101472	0.000984238	XM_030982660
LOXE_CONTIGS_DN40467_c0_g3_i2	796	3.6514	5.56493	47.338	7.73364e-05	0.00077795	XM_030981385
LOXE_CONTIGS_DN43126_c2_g15_i1	376	7.64362	5.56434	47.3187	9.78775e-05	0.000953712	XM_789553
LOXE_CONTIGS_DN43841_c1_g1_i1	257	11.1196	5.56378	47.3005	8.40266e-05	0.000835306	XM_030987209
LOXE_CONTIGS_DN39901_c0_g4_i1	1036	56.2115	5.56148	47.2251	0	0	XM_784576
LOXE_CONTIGS_DN27699_c0_g1_i1	618	8.15012	5.561	47.2094	9.08753e-07	1.49541e-05	XM_030978251
LOXE_CONTIGS_DN39546_c0_g1_i1	2195	23.5385	5.56076	47.2015	0	0	XM_030987907
LOXE_CONTIGS_DN44876_c1_g1_i1	5953	0.840628	5.56043	47.1908	8.95422e-07	1.47492e-05	XM_779400
LOXE_CONTIGS_DN38081_c0_g1_i1	1607	4.45103	5.5588	47.1376	8.13303e-09	1.92792e-07	XM_030981834
LOXE_CONTIGS_DN43794_c0_g10_i1	818	3.36272	5.55799	47.1111	9.73669e-05	0.000949747	XM_011675095
LOXE_CONTIGS_DN28162_c1_g3_i1	337	27.8617	5.55793	47.109	2.91874e-10	8.4905e-09	XM_030976665
LOXE_CONTIGS_DN37340_c0_g1_i2	2059	11.162	5.55788	47.1073	0	0	XM_030973219
LOXE_CONTIGS_DN44274_c1_g4_i1	1980	5.86181	5.55677	47.0712	3.33745e-11	1.08901e-09	XM_791297
LOXE_CONTIGS_DN28307_c0_g2_i2	982	7.2508	5.55481	47.0072	4.64305e-08	9.81948e-07	XM_785365
LOXE_CONTIGS_DN34767_c2_g1_i3	1531	8.93738	5.55304	46.9497	3.97127e-13	1.60232e-11	XR_004063838
LOXE_CONTIGS_DN34189_c19_g8_i1	263	434.244	5.55293	46.9461	0	0	XM_030981477
LOXE_CONTIGS_DN27220_c0_g2_i1	781	67.4856	5.55069	46.8731	0	0	XR_004066345
LOXE_CONTIGS_DN36495_c1_g1_i2	869	8.19599	5.55025	46.8589	1.92463e-08	4.3263e-07	XM_031000337
LOXE_CONTIGS_DN26699_c1_g1_i1	2153	4.40577	5.55011	46.8542	2.05054e-10	6.0866e-09	XM_030999400
LOXE_CONTIGS_DN31532_c0_g3_i1	1277	5.78003	5.5497	46.8409	9.4076e-09	2.21261e-07	XM_782248
LOXE_CONTIGS_DN41933_c3_g5_i2	1450	8.13755	5.54889	46.8146	3.07532e-14	1.37853e-12	XM_011671258
LOXE_CONTIGS_DN44889_c6_g3_i1	5288	2.65753	5.5488	46.8118	1.12088e-12	4.31009e-11	XM_030995489
LOXE_CONTIGS_DN34292_c5_g29_i1	369	562.762	5.54857	46.8042	0	0	XM_777908
LOXE_CONTIGS_DN44891_c22_g22_i1	256	11.1816	5.54732	46.7639	9.90601e-05	0.000963956	XM_030978688
LOXE_CONTIGS_DN40011_c3_g20_i1	279	10.085	5.54644	46.7353	0.000102566	0.00099343	XM_030975916
LOXE_CONTIGS_DN37686_c3_g2_i1	1222	14.9627	5.54575	46.7129	4.88498e-15	2.34998e-13	XM_030998358
LOXE_CONTIGS_DN44488_c2_g40_i1	388	7.12614	5.54556	46.7068	9.22418e-05	0.000906561	XM_030979573
LOXE_CONTIGS_DN42618_c1_g1_i1	962	53.1473	5.54232	46.6021	0	0	XR_004066439
LOXE_CONTIGS_DN44878_c0_g1_i2	1046	11.2585	5.54164	46.5801	1.18827e-12	4.55681e-11	XM_030999730
LOXE_CONTIGS_DN38402_c2_g48_i1	317	263.566	5.54094	46.5574	0	0	XM_030997670
LOXE_CONTIGS_DN37038_c0_g1_i2	1331	6.93482	5.54068	46.5492	5.73471e-10	1.60506e-08	XM_030994098
LOXE_CONTIGS_DN30029_c0_g1_i3	1259	9.067	5.53843	46.4764	2.61624e-12	9.68057e-11	XM_030993010
LOXE_CONTIGS_DN29563_c0_g1_i1	4540	469.919	5.53708	46.433	0	0	XM_030982670
LOXE_CONTIGS_DN29344_c0_g2_i2	1748	16.5695	5.53694	46.4285	0	0	XM_794766
LOXE_CONTIGS_DN39558_c1_g1_i1	1809	11.1023	5.53687	46.4264	0	0	XM_030988197
LOXE_CONTIGS_DN38822_c2_g18_i1	680	14.0013	5.53679	46.4237	1.97601e-10	5.87775e-09	XM_011676460
LOXE_CONTIGS_DN42577_c4_g11_i1	241	57.156	5.53216	46.2749	9.53682e-14	4.08519e-12	XM_030985910
LOXE_CONTIGS_DN39433_c4_g2_i1	1710	97.3915	5.53022	46.2127	0	0	XM_030990950
LOXE_CONTIGS_DN41144_c5_g9_i1	681	7.44788	5.52956	46.1915	1.57042e-06	2.45994e-05	XM_030994898
LOXE_CONTIGS_DN44889_c4_g3_i1	424	42.0803	5.52728	46.1188	7.77156e-16	3.99988e-14	XM_030984002
LOXE_CONTIGS_DN35721_c0_g1_i3	3382	2.68877	5.52622	46.0847	1.36071e-10	4.13813e-09	XM_030976787
LOXE_CONTIGS_DN44546_c21_g131_i1	1270	19.9198	5.52249	45.9658	8.88178e-16	4.54577e-14	XM_030989568
LOXE_CONTIGS_DN39433_c5_g4_i1	287	63.2556	5.52129	45.9277	1.11022e-16	6.09198e-15	XR_004065552
LOXE_CONTIGS_DN34189_c19_g4_i1	284	970.543	5.52078	45.9115	0	0	XM_030981477
LOXE_CONTIGS_DN38349_c2_g100_i1	296	38.5861	5.52069	45.9085	1.44483e-11	4.90385e-10	XM_030992140
LOXE_CONTIGS_DN40510_c2_g1_i2	1656	3.04768	5.51869	45.845	8.27981e-07	1.37358e-05	XM_011682744
LOXE_CONTIGS_DN43223_c7_g18_i1	304	22.7201	5.51645	45.7739	3.84907e-08	8.25551e-07	XR_004063626
LOXE_CONTIGS_DN42763_c0_g1_i3	1997	17.3615	5.5161	45.7626	0	0	XM_011668183
LOXE_CONTIGS_DN22263_c1_g1_i1	1225	97.054	5.51552	45.7441	0	0	XM_030981151
LOXE_CONTIGS_DN43415_c1_g53_i1	330	47.3468	5.51526	45.7359	4.21885e-15	2.03701e-13	XM_030994574
LOXE_CONTIGS_DN36837_c1_g6_i3	1078	8.61894	5.51384	45.6909	2.03477e-10	6.04467e-09	XM_030975390
LOXE_CONTIGS_DN44039_c3_g356_i1	552	32.5521	5.51369	45.6862	2.88658e-15	1.41422e-13	XM_031000366
LOXE_CONTIGS_DN27270_c0_g2_i1	449	15.8551	5.51349	45.68	1.37244e-08	3.1515e-07	XM_030975437
LOXE_CONTIGS_DN36499_c0_g22_i1	439	16.0311	5.5121	45.636	5.64113e-09	1.36836e-07	XM_778665
LOXE_CONTIGS_DN44772_c2_g2_i12	2053	2.35406	5.51094	45.5993	1.39101e-06	2.20166e-05	XM_788142
LOXE_CONTIGS_DN16759_c0_g2_i1	974	4.92852	5.51037	45.5813	1.9462e-06	2.99133e-05	XM_030990855
LOXE_CONTIGS_DN31523_c0_g1_i1	1524	3.21739	5.50874	45.5298	6.63e-07	1.12088e-05	XM_030995639
LOXE_CONTIGS_DN44586_c18_g61_i1	319	74.6421	5.50649	45.4589	0	0	XR_004065553
LOXE_CONTIGS_DN38349_c2_g167_i1	3168	21.1013	5.50523	45.4193	0	0	XM_030991180
LOXE_CONTIGS_DN34311_c1_g1_i1	2527	141.892	5.5043	45.39	0	0	XR_972664
LOXE_CONTIGS_DN41698_c5_g9_i2	1344	13.7042	5.50149	45.3014	3.19744e-14	1.43047e-12	XM_030982912
LOXE_CONTIGS_DN43415_c1_g88_i1	295	16.3437	5.50123	45.2936	1.26646e-06	2.0248e-05	XM_030994574
LOXE_CONTIGS_DN16408_c0_g1_i1	590	8.17183	5.50071	45.2772	1.12613e-06	1.81899e-05	XM_778351
LOXE_CONTIGS_DN35679_c0_g1_i1	478	10.0526	5.50043	45.2682	1.09354e-06	1.77213e-05	XM_003726545
LOXE_CONTIGS_DN40145_c0_g1_i1	1390	3.42183	5.50009	45.2577	1.32085e-06	2.10204e-05	XM_031000331
LOXE_CONTIGS_DN39900_c5_g10_i1	9185	29.5634	5.49564	45.1183	0	0	XM_030987290
LOXE_CONTIGS_DN32900_c1_g2_i1	809	16.7496	5.49544	45.1121	1.69209e-12	6.37423e-11	XM_777437
LOXE_CONTIGS_DN41406_c4_g5_i3	5885	23.8661	5.49332	45.0459	0	0	XM_011685751
LOXE_CONTIGS_DN38211_c1_g3_i1	2728	22.7582	5.49045	44.9563	0	0	XM_030976664
LOXE_CONTIGS_DN34189_c19_g7_i1	1215	242.895	5.48891	44.9083	0	0	XM_774941
LOXE_CONTIGS_DN40123_c1_g1_i4	1955	7.88254	5.48847	44.8947	1.6076e-13	6.73837e-12	XM_030990337
LOXE_CONTIGS_DN28792_c0_g2_i1	758	17.2483	5.48829	44.8889	5.27356e-14	2.31856e-12	XM_030978669
LOXE_CONTIGS_DN37630_c0_g2_i1	2417	31.6463	5.48778	44.8733	0	0	XM_030985409
LOXE_CONTIGS_DN42339_c2_g1_i3	1430	10.9352	5.48719	44.8547	1.81299e-13	7.55954e-12	XM_030982116
LOXE_CONTIGS_DN44326_c13_g95_i1	285	17.2927	5.48525	44.7945	1.51723e-06	2.38456e-05	XM_775719
LOXE_CONTIGS_DN37181_c2_g17_i1	3717	15.4471	5.48439	44.7679	0	0	XM_784576
LOXE_CONTIGS_DN34189_c19_g5_i3	1219	1772	5.48414	44.7601	0	0	XM_774941
LOXE_CONTIGS_DN43298_c8_g28_i1	262	18.7228	5.48237	44.7052	1.69156e-06	2.6306e-05	not available
LOXE_CONTIGS_DN44024_c5_g18_i1	562	12.0187	5.48182	44.6881	2.37451e-08	5.26509e-07	XR_004065552
LOXE_CONTIGS_DN21215_c0_g1_i1	570	8.14004	5.48036	44.643	3.55443e-07	6.39599e-06	XM_030996541
LOXE_CONTIGS_DN43995_c1_g2_i7	1578	2.99183	5.47968	44.6219	1.2604e-06	2.01635e-05	XM_030987447
LOXE_CONTIGS_DN32019_c2_g2_i1	746	6.32314	5.47966	44.6212	2.01393e-06	3.08638e-05	XM_776575
LOXE_CONTIGS_DN33422_c0_g1_i3	2958	14.3725	5.47917	44.6061	0	0	XM_003727723
LOXE_CONTIGS_DN33882_c1_g18_i1	402	510.196	5.4787	44.5916	0	0	XM_777092
LOXE_CONTIGS_DN34716_c0_g6_i3	2271	9.36715	5.47862	44.589	0	0	XM_030980452
LOXE_CONTIGS_DN39522_c7_g6_i1	320	21.9378	5.47396	44.4452	4.03303e-08	8.62084e-07	XR_004062082
LOXE_CONTIGS_DN26818_c0_g1_i1	1092	6.40507	5.47324	44.4231	1.92853e-08	4.33402e-07	XM_030985724
LOXE_CONTIGS_DN43816_c2_g1_i2	2170	3.27596	5.47308	44.4182	2.14279e-08	4.79088e-07	XM_779044
LOXE_CONTIGS_DN30786_c11_g14_i1	344	13.7734	5.47031	44.333	1.92231e-06	2.95783e-05	XM_030983929
LOXE_CONTIGS_DN29104_c0_g1_i2	1710	2.8635	5.47016	44.3284	1.85478e-06	2.86233e-05	XR_004064551
LOXE_CONTIGS_DN38349_c2_g61_i1	288	17.4486	5.46987	44.3195	9.7019e-06	0.000126503	XM_030975181
LOXE_CONTIGS_DN37795_c5_g14_i1	531	16.8649	5.46981	44.3177	5.15935e-10	1.45067e-08	not available
LOXE_CONTIGS_DN28520_c0_g2_i1	486	9.6153	5.46942	44.3058	1.40537e-06	2.22182e-05	XM_030998689
LOXE_CONTIGS_DN34107_c2_g1_i6	1688	29.569	5.46901	44.293	0	0	XM_783699
LOXE_CONTIGS_DN35848_c3_g2_i1	1527	4.56536	5.467	44.2315	4.03706e-08	8.62644e-07	XM_030972891
LOXE_CONTIGS_DN37099_c8_g63_i1	285	16.758	5.46691	44.2287	2.43224e-06	3.66829e-05	XM_030999730
LOXE_CONTIGS_DN44895_c33_g263_i1	276	17.5547	5.46595	44.1994	1.68691e-06	2.6244e-05	XM_030997530
LOXE_CONTIGS_DN39614_c2_g2_i5	4251	1.1031	5.46548	44.1849	1.83039e-06	2.82851e-05	XM_003729682
LOXE_CONTIGS_DN29872_c0_g4_i1	297	23.4405	5.46534	44.1805	3.60564e-08	7.77066e-07	XM_030984378
LOXE_CONTIGS_DN40096_c5_g5_i9	4574	4.7348	5.46441	44.1521	0	0	XM_779207
LOXE_CONTIGS_DN14283_c0_g1_i1	515	9.39875	5.46284	44.1042	1.65574e-06	2.58036e-05	XM_030983373
LOXE_CONTIGS_DN32878_c0_g1_i1	1379	6.39135	5.46248	44.0932	7.90836e-10	2.16842e-08	XM_030992026
LOXE_CONTIGS_DN38619_c3_g68_i1	515	20.8768	5.46058	44.0349	1.3286e-11	4.5278e-10	XM_030982660
LOXE_CONTIGS_DN34208_c0_g1_i1	446	148.672	5.45422	43.8415	0	0	XM_003725476
LOXE_CONTIGS_DN40587_c53_g9_i1	1490	66.6744	5.45371	43.8258	0	0	XM_030982766
LOXE_CONTIGS_DN42230_c5_g10_i1	368	13.1218	5.45369	43.8252	1.32563e-06	2.10819e-05	XM_001197540
LOXE_CONTIGS_DN44854_c3_g16_i1	402	52.9783	5.45293	43.802	1.11022e-16	6.09198e-15	not available
LOXE_CONTIGS_DN38568_c1_g22_i1	413	11.4559	5.45105	43.7452	1.23204e-06	1.97425e-05	XM_030987536
LOXE_CONTIGS_DN38538_c1_g6_i1	1728	8.81615	5.45001	43.7135	3.74145e-14	1.66532e-12	XM_787175
LOXE_CONTIGS_DN41402_c4_g27_i1	322	33.8528	5.44716	43.6272	1.97438e-11	6.61665e-10	XM_030983929
LOXE_CONTIGS_DN43058_c0_g7_i1	489	64.4023	5.44712	43.6262	0	0	XM_775670
LOXE_CONTIGS_DN44443_c0_g117_i1	461	49.9873	5.44394	43.5302	0	0	XM_030993040
LOXE_CONTIGS_DN44443_c0_g27_i1	243	19.3561	5.4401	43.4143	2.09001e-06	3.19098e-05	XR_004063922
LOXE_CONTIGS_DN43515_c0_g2_i2	1560	12.6044	5.43807	43.3533	1.51545e-13	6.36668e-12	XM_793492
LOXE_CONTIGS_DN44891_c22_g49_i1	4291	88.0137	5.43737	43.3324	0	0	XM_030972822
LOXE_CONTIGS_DN40308_c29_g35_i1	298	41.9886	5.43378	43.2245	9.65785e-11	2.98914e-09	XM_030983929
LOXE_CONTIGS_DN44088_c2_g1_i15	4509	1.48945	5.43346	43.2149	6.37911e-08	1.31631e-06	XM_030986174
LOXE_CONTIGS_DN27782_c0_g1_i1	1807	47.7084	5.43011	43.1147	0	0	XM_011665221
LOXE_CONTIGS_DN42164_c2_g5_i4	2409	2.70687	5.43011	43.1146	2.77279e-08	6.08516e-07	XM_030996068
LOXE_CONTIGS_DN11104_c0_g1_i1	359	12.5451	5.4296	43.0997	2.07795e-06	3.1752e-05	XR_004066336
LOXE_CONTIGS_DN37958_c1_g3_i1	746	6.22418	5.42953	43.0976	8.63903e-07	1.4275e-05	XR_004063620
LOXE_CONTIGS_DN41456_c3_g83_i1	481	14.0737	5.42808	43.0542	2.18397e-08	4.87521e-07	not available
LOXE_CONTIGS_DN43067_c0_g9_i2	2330	5.50137	5.42783	43.0466	1.11233e-12	4.28351e-11	XM_030983638
LOXE_CONTIGS_DN39038_c0_g1_i4	2150	3.05028	5.42471	42.9536	3.40206e-08	7.36741e-07	XM_030974781
LOXE_CONTIGS_DN39478_c6_g6_i1	419	10.7212	5.42438	42.9439	2.34989e-06	3.55285e-05	XM_030999875
LOXE_CONTIGS_DN38295_c3_g2_i1	1166	9.17386	5.42396	42.9315	5.13867e-12	1.82835e-10	NM_214599
LOXE_CONTIGS_DN41392_c5_g22_i1	2521	23.5488	5.41985	42.8091	0	0	XM_789279
LOXE_CONTIGS_DN10218_c0_g1_i1	415	11.2391	5.41981	42.808	1.40116e-06	2.21582e-05	XM_779656
LOXE_CONTIGS_DN26533_c0_g1_i1	1823	59.9944	5.41782	42.7489	0	0	XM_030998041
LOXE_CONTIGS_DN32184_c0_g13_i1	1349	122.669	5.41769	42.7452	0	0	XR_004065985
LOXE_CONTIGS_DN41217_c0_g1_i2	2470	1.02754	5.41753	42.7404	6.51242e-05	0.000670026	XM_011680070
LOXE_CONTIGS_DN37040_c1_g1_i2	1846	2.42099	5.41636	42.7059	5.60087e-07	9.61427e-06	XM_030996490
LOXE_CONTIGS_DN30786_c9_g4_i1	227	250.84	5.41547	42.6793	0	0	XM_030974033
LOXE_CONTIGS_DN40340_c1_g7_i1	1042	14.0482	5.41475	42.6583	0	0	XM_030973055
LOXE_CONTIGS_DN43224_c1_g10_i4	3844	1.19189	5.41451	42.651	4.0032e-06	5.74286e-05	XM_030990598
LOXE_CONTIGS_DN38722_c1_g1_i2	793	8.09999	5.41434	42.646	1.42039e-08	3.25264e-07	XR_004063729
LOXE_CONTIGS_DN42493_c1_g5_i3	1996	6.39886	5.4137	42.627	1.71863e-13	7.17912e-12	XM_030975320
LOXE_CONTIGS_DN42577_c4_g13_i1	1698	223.794	5.41227	42.585	0	0	XM_030997438
LOXE_CONTIGS_DN21610_c0_g1_i1	694	41.4374	5.41146	42.561	0	0	XM_030998041
LOXE_CONTIGS_DN38402_c2_g44_i1	313	307.536	5.40692	42.4273	0	0	XM_030998128
LOXE_CONTIGS_DN41067_c2_g24_i1	675	6.55573	5.40541	42.3828	1.86903e-06	2.88263e-05	XM_030993314
LOXE_CONTIGS_DN44891_c22_g19_i1	250	58.6748	5.40413	42.3452	6.28386e-14	2.73715e-12	XM_775268
LOXE_CONTIGS_DN34208_c1_g1_i1	2082	84.5783	5.40318	42.3176	0	0	XM_030973631
LOXE_CONTIGS_DN34403_c0_g33_i2	375	64.9933	5.40253	42.2983	0	0	XR_004066104
LOXE_CONTIGS_DN37237_c2_g12_i1	268	31.4437	5.39974	42.2167	4.91119e-10	1.38514e-08	XM_030980484
LOXE_CONTIGS_DN42241_c2_g6_i1	575	32.2525	5.39883	42.1899	0	0	XM_011678608
LOXE_CONTIGS_DN44017_c1_g6_i1	2319	32.7622	5.39869	42.186	0	0	XM_003726995
LOXE_CONTIGS_DN38355_c1_g3_i1	2446	29.663	5.39799	42.1656	0	0	XM_030976524
LOXE_CONTIGS_DN36449_c0_g1_i5	3120	5.72727	5.39676	42.1297	6.18967e-11	1.96345e-09	XM_011664950
LOXE_CONTIGS_DN36503_c2_g1_i1	755	8.4745	5.3943	42.0577	7.31398e-09	1.74596e-07	XM_789471
LOXE_CONTIGS_DN38490_c1_g1_i2	3746	25.8398	5.39411	42.0523	5.89528e-14	2.57646e-12	XM_030998687
LOXE_CONTIGS_DN42672_c4_g200_i1	759	22.0974	5.39319	42.0254	8.11384e-12	2.8336e-10	XM_030996049
LOXE_CONTIGS_DN36605_c0_g1_i1	311	20.4076	5.39264	42.0094	5.92883e-08	1.22907e-06	XM_030975549
LOXE_CONTIGS_DN33063_c5_g1_i1	1844	26.0677	5.39204	41.9918	0	0	XM_011664565
LOXE_CONTIGS_DN33882_c1_g17_i1	273	350.507	5.38974	41.9249	0	0	XM_030987850
LOXE_CONTIGS_DN40308_c29_g58_i1	327	13.3108	5.38884	41.8989	5.91682e-06	8.14895e-05	XM_030983929
LOXE_CONTIGS_DN40914_c0_g2_i1	379	17.1518	5.38878	41.8973	5.72395e-08	1.19104e-06	XM_785814
LOXE_CONTIGS_DN38100_c0_g2_i1	581	11.1046	5.38742	41.8577	5.16749e-08	1.08324e-06	XR_004066104
LOXE_CONTIGS_DN34133_c4_g2_i1	264	17.3752	5.38709	41.8481	1.03133e-05	0.000133535	XM_785141
LOXE_CONTIGS_DN33882_c0_g4_i1	284	166.821	5.38632	41.8258	0	0	XM_030997507
LOXE_CONTIGS_DN41551_c5_g2_i1	1551	10.3747	5.38529	41.7958	4.44089e-16	2.32612e-14	XR_004065553
LOXE_CONTIGS_DN40467_c0_g10_i2	637	6.93619	5.38468	41.7783	2.57744e-06	3.86756e-05	XM_030978365
LOXE_CONTIGS_DN42096_c0_g16_i1	260	25.2079	5.38292	41.7272	5.25547e-08	1.1008e-06	XM_787717
LOXE_CONTIGS_DN29351_c0_g1_i1	1997	3.19782	5.38148	41.6858	5.55675e-08	1.15941e-06	XM_784677
LOXE_CONTIGS_DN37279_c0_g7_i1	1406	10.0865	5.37677	41.5499	5.14033e-14	2.2627e-12	XM_782018
LOXE_CONTIGS_DN41248_c0_g1_i4	3206	14.9178	5.37666	41.5466	0	0	XM_030994208
LOXE_CONTIGS_DN37099_c8_g59_i1	754	155.978	5.37528	41.507	0	0	XM_030985747
LOXE_CONTIGS_DN41456_c3_g10_i2	454	14.1602	5.37366	41.4604	4.79133e-08	1.01074e-06	XM_030977347
LOXE_CONTIGS_DN40926_c9_g9_i1	491	17.0124	5.3724	41.4242	1.1897e-09	3.184e-08	XM_030981176
LOXE_CONTIGS_DN43206_c0_g15_i6	2007	2.30949	5.37162	41.4018	5.30333e-06	7.38949e-05	XR_004062650
LOXE_CONTIGS_DN41401_c0_g2_i6	1996	4.11975	5.37022	41.3615	1.24773e-09	3.3296e-08	XM_030984276
LOXE_CONTIGS_DN33342_c0_g1_i2	3024	2.74814	5.36969	41.3465	2.19113e-10	6.47351e-09	XM_031000452
LOXE_CONTIGS_DN34292_c5_g24_i1	571	510.259	5.36941	41.3383	0	0	XM_030982998
LOXE_CONTIGS_DN6161_c0_g1_i1	373	27.2392	5.36917	41.3315	8.44629e-11	2.63254e-09	XM_030979439
LOXE_CONTIGS_DN44200_c4_g1_i5	357	72.2429	5.36749	41.2834	0	0	XM_030977924
LOXE_CONTIGS_DN27002_c0_g7_i1	938	8.9276	5.36689	41.2663	9.17863e-10	2.50057e-08	XR_004064797
LOXE_CONTIGS_DN41260_c8_g66_i1	247	40.8	5.3663	41.2492	1.12678e-10	3.46346e-09	XM_030995624
LOXE_CONTIGS_DN39473_c0_g90_i2	370	37.7137	5.36527	41.2199	4.44089e-14	1.96282e-12	XM_030978386
LOXE_CONTIGS_DN38673_c2_g5_i1	225	19.8961	5.36477	41.2058	3.40427e-06	4.96011e-05	XM_030976861
LOXE_CONTIGS_DN27427_c1_g3_i1	1454	28.6822	5.36346	41.1683	0	0	XM_791598
LOXE_CONTIGS_DN42241_c2_g40_i1	638	6.88922	5.36334	41.1647	4.16541e-06	5.95322e-05	XM_011678608
LOXE_CONTIGS_DN39337_c3_g1_i2	328	13.4004	5.36307	41.1572	9.87771e-07	1.61414e-05	XR_004062367
LOXE_CONTIGS_DN36828_c24_g17_i1	215	83.7678	5.35952	41.0559	2.22045e-16	1.19515e-14	XM_030977260
LOXE_CONTIGS_DN37150_c0_g1_i1	3151	76.3013	5.35917	41.0461	0	0	XM_030984799
LOXE_CONTIGS_DN38349_c2_g14_i1	280	42.6319	5.35795	41.0114	1.41994e-11	4.82741e-10	XM_030975219
LOXE_CONTIGS_DN43655_c0_g2_i2	1131	10.9059	5.35794	41.0111	8.65974e-14	3.72777e-12	XR_973564
LOXE_CONTIGS_DN41980_c0_g2_i6	8347	7.16811	5.35765	41.0027	0	0	XM_030988502
LOXE_CONTIGS_DN29368_c0_g1_i1	1679	3.48963	5.35709	40.9867	4.14236e-06	5.92442e-05	XM_030985776
LOXE_CONTIGS_DN39806_c0_g52_i1	230	28.5401	5.35684	40.9797	1.0712e-07	2.12872e-06	not available
LOXE_CONTIGS_DN36044_c2_g2_i1	997	4.52745	5.35606	40.9577	2.8042e-06	4.17028e-05	XM_030992239
LOXE_CONTIGS_DN40587_c53_g6_i1	1490	184.902	5.35573	40.9484	0	0	XM_030991665
LOXE_CONTIGS_DN35705_c0_g1_i4	1502	8.10385	5.3548	40.922	2.82537e-11	9.28696e-10	XM_030974607
LOXE_CONTIGS_DN33553_c3_g1_i1	1125	3.94671	5.35424	40.906	4.03125e-06	5.77994e-05	XM_011682119
LOXE_CONTIGS_DN38955_c0_g1_i1	471	34.2386	5.35409	40.9017	1.5099e-14	6.94999e-13	XM_030990698
LOXE_CONTIGS_DN44790_c0_g3_i1	1134	3.92314	5.35369	40.8903	2.05149e-06	3.1387e-05	XM_011677946
LOXE_CONTIGS_DN44024_c1_g1_i1	523	8.44422	5.35311	40.874	2.29338e-06	3.47341e-05	XM_011673951
LOXE_CONTIGS_DN32303_c0_g1_i1	4431	4.08199	5.35214	40.8465	4.34097e-14	1.92051e-12	XM_030999006
LOXE_CONTIGS_DN34328_c0_g4_i3	2452	1.78785	5.35201	40.8429	1.60553e-06	2.50978e-05	XM_030979967
LOXE_CONTIGS_DN38798_c0_g1_i2	3397	7.61477	5.34957	40.7738	0	0	XM_030985493
LOXE_CONTIGS_DN42251_c2_g1_i2	5136	8.33526	5.34813	40.7331	0	0	XM_011672528
LOXE_CONTIGS_DN41340_c31_g163_i1	467	21.3068	5.34763	40.7191	3.97882e-11	1.28843e-09	XR_004064013
LOXE_CONTIGS_DN43684_c0_g137_i1	491	20.5164	5.34684	40.6966	3.41207e-10	9.84128e-09	XM_030978659
LOXE_CONTIGS_DN43067_c0_g12_i2	961	8.64909	5.34371	40.6085	1.66895e-09	4.38096e-08	XM_030983638
LOXE_CONTIGS_DN30464_c0_g1_i1	1988	8.88323	5.34354	40.6039	1.11022e-16	6.09198e-15	XM_775807
LOXE_CONTIGS_DN43023_c0_g2_i2	2746	3.10063	5.34299	40.5882	4.71553e-09	1.15932e-07	XM_030992457
LOXE_CONTIGS_DN38478_c2_g1_i4	3004	2.02392	5.34295	40.5872	4.69371e-08	9.9171e-07	XM_030980116
LOXE_CONTIGS_DN44546_c21_g131_i2	1415	37.1404	5.34215	40.5645	0	0	XM_030989568
LOXE_CONTIGS_DN14915_c0_g22_i1	215	136.91	5.34161	40.5494	0	0	XR_004065501
LOXE_CONTIGS_DN42596_c3_g13_i2	505	8.65802	5.34113	40.5358	3.98602e-06	5.72225e-05	XM_030999073
LOXE_CONTIGS_DN35381_c1_g1_i1	218	19.8327	5.34078	40.5262	1.40663e-06	2.22331e-05	NM_001001768
LOXE_CONTIGS_DN42737_c2_g6_i3	979	20.0022	5.33958	40.4925	0	0	XM_011685736
LOXE_CONTIGS_DN38682_c3_g1_i3	2171	9.39147	5.33848	40.4615	8.32667e-15	3.91627e-13	XR_004063879
LOXE_CONTIGS_DN44000_c0_g1_i5	3127	2.62319	5.33641	40.4035	2.54646e-09	6.52014e-08	XM_030999119
LOXE_CONTIGS_DN40587_c53_g2_i1	1490	102.037	5.33635	40.4018	0	0	XM_030990918
LOXE_CONTIGS_DN35306_c3_g11_i1	270	15.9404	5.33537	40.3743	8.27271e-06	0.000109773	XM_030995155
LOXE_CONTIGS_DN36891_c0_g1_i2	2749	43.0885	5.33525	40.3712	0	0	XM_784325
LOXE_CONTIGS_DN14915_c0_g12_i1	304	14.6901	5.33405	40.3375	4.64247e-06	6.55684e-05	XM_031000054
LOXE_CONTIGS_DN40587_c53_g8_i1	1446	81.5794	5.33396	40.3349	0	0	XM_030993344
LOXE_CONTIGS_DN31562_c0_g1_i1	3351	21.1893	5.33364	40.3259	0	0	XM_030972463
LOXE_CONTIGS_DN29992_c0_g1_i1	1501	92.1217	5.33235	40.2899	0	0	XM_030989198
LOXE_CONTIGS_DN38720_c1_g1_i7	2297	2.47439	5.33207	40.2823	2.52413e-05	0.000293183	not available
LOXE_CONTIGS_DN39976_c1_g17_i1	329	13.3041	5.33096	40.2512	2.92979e-06	4.33141e-05	XR_972520
LOXE_CONTIGS_DN39034_c0_g1_i1	1819	15.7931	5.33063	40.2421	0	0	XM_003726944
LOXE_CONTIGS_DN40069_c0_g1_i1	2388	219.457	5.32995	40.2232	0	0	XM_030972943
LOXE_CONTIGS_DN35001_c5_g1_i4	1842	4.29024	5.32958	40.2126	2.41311e-10	7.09618e-09	XM_030975723
LOXE_CONTIGS_DN35751_c2_g1_i1	484	8.94271	5.32957	40.2125	3.55804e-06	5.16322e-05	XM_030980484
LOXE_CONTIGS_DN42384_c3_g14_i6	1376	3.07465	5.32784	40.1644	2.76384e-06	4.11827e-05	XM_030990988
LOXE_CONTIGS_DN43665_c6_g216_i1	463	8.99718	5.32695	40.1396	1.33874e-06	2.1272e-05	XM_030994925
LOXE_CONTIGS_DN40275_c0_g3_i5	641	9.6171	5.32515	40.0893	3.74278e-08	8.04226e-07	XM_030973968
LOXE_CONTIGS_DN43608_c1_g28_i1	880	71.6237	5.32416	40.062	0	0	XM_030972272
LOXE_CONTIGS_DN43242_c0_g2_i5	1237	3.57239	5.32383	40.0526	1.49898e-06	2.35791e-05	XM_030981011
LOXE_CONTIGS_DN35586_c0_g1_i1	3359	29.2178	5.32338	40.0404	0	0	XM_775680
LOXE_CONTIGS_DN44927_c6_g2_i3	2077	9.75422	5.32219	40.0072	9.04388e-13	3.51894e-11	XM_030983517
LOXE_CONTIGS_DN42737_c2_g1_i1	1235	8.03112	5.32202	40.0026	4.21593e-11	1.36185e-09	XM_011685736
LOXE_CONTIGS_DN39959_c26_g21_i2	1375	103.255	5.31893	39.917	0	0	XR_004065553
LOXE_CONTIGS_DN41452_c8_g2_i1	3448	14.7773	5.31853	39.9059	0	0	XM_011683856
LOXE_CONTIGS_DN32763_c0_g1_i2	1176	5.21836	5.3178	39.8857	1.62223e-08	3.68999e-07	XM_785116
LOXE_CONTIGS_DN43020_c1_g1_i1	1451	20.9241	5.31678	39.8575	0	0	XM_030991800
LOXE_CONTIGS_DN44706_c8_g33_i1	2903	24.0911	5.31586	39.832	0	0	XM_777849
LOXE_CONTIGS_DN42469_c2_g1_i1	2206	2.72291	5.31555	39.8236	7.98055e-08	1.61925e-06	XM_030979584
LOXE_CONTIGS_DN29872_c0_g38_i1	256	63.5153	5.31379	39.7749	5.19396e-12	1.84624e-10	XR_004064424
LOXE_CONTIGS_DN44431_c3_g14_i1	3697	6.06409	5.31215	39.7299	8.88178e-16	4.54577e-14	XM_030984292
LOXE_CONTIGS_DN40684_c0_g2_i2	2518	3.18769	5.31132	39.707	2.04425e-09	5.30386e-08	XM_030977143
LOXE_CONTIGS_DN28183_c0_g1_i1	1395	5.6373	5.3091	39.6458	1.70231e-09	4.4666e-08	XM_030980087
LOXE_CONTIGS_DN38735_c0_g1_i2	1699	37.9643	5.30891	39.6406	0	0	XM_011669533
LOXE_CONTIGS_DN35543_c0_g1_i1	2192	5.33197	5.3086	39.6322	3.7399e-12	1.35165e-10	XM_030976440
LOXE_CONTIGS_DN31703_c4_g20_i1	365	22.0555	5.30842	39.6272	4.61459e-09	1.13664e-07	XM_030978075
LOXE_CONTIGS_DN39800_c5_g195_i1	283	21.1845	5.30792	39.6134	5.8357e-08	1.211e-06	XM_030996558
LOXE_CONTIGS_DN42760_c4_g11_i4	1091	19.1477	5.30573	39.5534	0	0	XM_030974927
LOXE_CONTIGS_DN44724_c2_g1_i4	6438	5.28088	5.30505	39.5347	1.11022e-16	6.09198e-15	XM_030977334
LOXE_CONTIGS_DN33882_c1_g12_i1	287	438.322	5.30451	39.52	0	0	XM_777092
LOXE_CONTIGS_DN43620_c3_g1_i1	493	8.40298	5.30446	39.5187	1.11067e-05	0.00014263	XM_011676618
LOXE_CONTIGS_DN34391_c1_g1_i1	518	7.96604	5.30418	39.5108	2.53996e-06	3.81569e-05	XM_011669674
LOXE_CONTIGS_DN28410_c0_g1_i1	2211	2.04244	5.3027	39.4704	2.44125e-05	0.00028491	XM_031000076
LOXE_CONTIGS_DN35381_c1_g4_i3	974	672.651	5.30252	39.4655	0	0	XM_796678
LOXE_CONTIGS_DN43389_c3_g21_i1	349	17.1453	5.30024	39.4032	8.62474e-08	1.74014e-06	XM_780011
LOXE_CONTIGS_DN41880_c1_g7_i3	1141	10.3556	5.30019	39.4018	7.65465e-12	2.68192e-10	XM_003725202
LOXE_CONTIGS_DN42413_c1_g1_i2	675	8.81658	5.29968	39.3878	9.00576e-08	1.81263e-06	NM_001245973
LOXE_CONTIGS_DN32093_c2_g7_i3	687	5.94823	5.29614	39.2912	6.65011e-06	9.03938e-05	XM_030980711
LOXE_CONTIGS_DN42056_c0_g24_i1	640	6.63275	5.29575	39.2808	5.10059e-06	7.13736e-05	XM_003730923
LOXE_CONTIGS_DN42241_c2_g49_i1	446	9.17914	5.29444	39.245	4.62455e-06	6.53607e-05	XM_030987791
LOXE_CONTIGS_DN37313_c0_g1_i1	1589	3.81985	5.29368	39.2245	6.31079e-08	1.3031e-06	XM_030983123
LOXE_CONTIGS_DN41437_c0_g2_i2	3441	23.1598	5.28972	39.1169	0	0	XM_030977043
LOXE_CONTIGS_DN44234_c0_g2_i1	665	14.6471	5.2882	39.0757	5.69894e-11	1.81658e-09	XM_792658
LOXE_CONTIGS_DN35062_c1_g1_i4	890	31.8553	5.28665	39.0337	0	0	not available
LOXE_CONTIGS_DN44061_c2_g9_i2	1025	16.8439	5.28632	39.0248	1.57097e-13	6.59083e-12	XM_030987098
LOXE_CONTIGS_DN40308_c29_g44_i1	6281	879.198	5.28625	39.0228	0	0	NM_214521
LOXE_CONTIGS_DN44323_c1_g27_i1	282	53.2032	5.28543	39.0006	8.43769e-15	3.96544e-13	XM_782281
LOXE_CONTIGS_DN5977_c0_g2_i1	528	8.11026	5.28501	38.9895	4.17969e-06	5.97086e-05	XM_011679233
LOXE_CONTIGS_DN40308_c29_g7_i1	355	37.5023	5.28349	38.9483	1.2923e-13	5.47305e-12	XM_030980963
LOXE_CONTIGS_DN33555_c0_g1_i1	823	9.66316	5.28237	38.918	1.07915e-09	2.90893e-08	XM_030987290
LOXE_CONTIGS_DN44326_c13_g117_i8	1079	281.269	5.2821	38.9109	0	0	XM_030976665
LOXE_CONTIGS_DN44477_c0_g1_i2	2095	8.61382	5.28209	38.9105	2.14262e-12	7.99422e-11	XM_030998634
LOXE_CONTIGS_DN22749_c0_g1_i1	1502	140.958	5.28183	38.9037	0	0	XM_030973606
LOXE_CONTIGS_DN39800_c5_g321_i1	279	14.6492	5.28155	38.896	3.66155e-06	5.30168e-05	XM_030999757
LOXE_CONTIGS_DN36828_c24_g21_i1	215	53.9864	5.28119	38.8862	3.41316e-12	1.2409e-10	XM_030993344
LOXE_CONTIGS_DN24116_c5_g27_i1	317	12.6196	5.28093	38.8794	1.24105e-05	0.000157205	XM_030972679
LOXE_CONTIGS_DN42816_c0_g1_i4	3681	3.28885	5.28046	38.8666	5.6144e-13	2.23432e-11	XM_030984851
LOXE_CONTIGS_DN42898_c2_g1_i1	441	9.18337	5.28001	38.8546	3.24802e-06	4.75587e-05	XM_003725947
LOXE_CONTIGS_DN34543_c1_g2_i1	534	7.57893	5.28001	38.8545	7.0184e-06	9.48585e-05	XM_030996350
LOXE_CONTIGS_DN40655_c0_g4_i2	6005	427.309	5.27978	38.8482	0	0	XM_030976268
LOXE_CONTIGS_DN44731_c1_g136_i1	292	45.7259	5.27943	38.839	6.57696e-13	2.59653e-11	XM_003725538
LOXE_CONTIGS_DN42488_c1_g2_i4	5377	1.11548	5.277	38.7734	1.19476e-07	2.35233e-06	XM_785543
LOXE_CONTIGS_DN40011_c3_g45_i1	322	35.0875	5.27645	38.7587	5.85321e-12	2.07134e-10	XM_030995351
LOXE_CONTIGS_DN32937_c5_g9_i8	1110	136.734	5.27592	38.7445	0	0	XM_030989976
LOXE_CONTIGS_DN31703_c4_g42_i1	311	19.6672	5.27577	38.7406	1.21271e-07	2.38435e-06	XM_777372
LOXE_CONTIGS_DN40971_c1_g1_i1	1871	4.24693	5.27383	38.6883	1.38441e-08	3.17581e-07	XM_011674061
LOXE_CONTIGS_DN43889_c0_g3_i2	1476	5.29214	5.27372	38.6855	2.25525e-09	5.81674e-08	XM_776843
LOXE_CONTIGS_DN39620_c0_g1_i8	4041	2.76588	5.27264	38.6564	4.44056e-11	1.43088e-09	XM_030980637
LOXE_CONTIGS_DN39335_c1_g4_i1	1336	3.09928	5.27126	38.6196	3.99428e-06	5.73321e-05	XM_030976394
LOXE_CONTIGS_DN36435_c2_g3_i3	4178	122.189	5.27103	38.6133	0	0	XM_030972943
LOXE_CONTIGS_DN40757_c36_g161_i1	298	13.8402	5.27071	38.6048	4.61237e-06	6.52241e-05	XM_030983929
LOXE_CONTIGS_DN35144_c1_g18_i1	295	13.9259	5.27042	38.5971	3.94755e-06	5.67235e-05	XM_030993953
LOXE_CONTIGS_DN39665_c1_g11_i1	283	14.5164	5.27042	38.5971	4.65799e-06	6.57623e-05	XM_011667728
LOXE_CONTIGS_DN35710_c5_g47_i2	1038	20.9985	5.27002	38.5865	2.66454e-15	1.30928e-13	XM_011674203
LOXE_CONTIGS_DN36311_c0_g1_i3	1131	5.27866	5.26885	38.5552	1.42211e-07	2.76199e-06	XM_780176
LOXE_CONTIGS_DN41402_c4_g20_i4	1842	28.8859	5.26834	38.5414	0	0	XM_030993628
LOXE_CONTIGS_DN40227_c0_g2_i1	1484	2.82489	5.26685	38.5016	2.03165e-06	3.11093e-05	XM_030998267
LOXE_CONTIGS_DN38295_c4_g3_i1	306	13.6998	5.26502	38.4529	5.42249e-06	7.5389e-05	XM_030989215
LOXE_CONTIGS_DN40587_c53_g4_i1	1446	16.6368	5.25946	38.305	0	0	XM_030993344
LOXE_CONTIGS_DN36497_c2_g62_i1	318	12.5608	5.25916	38.297	5.3265e-06	7.41726e-05	XM_030974680
LOXE_CONTIGS_DN37825_c0_g12_i1	293	33.6272	5.25845	38.2781	6.01651e-10	1.67855e-08	XM_030973953
LOXE_CONTIGS_DN38349_c2_g129_i1	309	42.0351	5.25714	38.2433	1.37246e-12	5.22163e-11	XM_030992140
LOXE_CONTIGS_DN42524_c4_g22_i1	326	12.1673	5.25709	38.2422	3.61755e-06	5.24279e-05	XM_030991408
LOXE_CONTIGS_DN23051_c0_g1_i1	1749	4.31079	5.25656	38.2281	1.04014e-09	2.81e-08	XM_030989706
LOXE_CONTIGS_DN37457_c0_g4_i4	2861	1.37718	5.25626	38.22	4.98258e-06	6.98929e-05	XM_030989160
LOXE_CONTIGS_DN42038_c0_g1_i6	3466	7.4618	5.25579	38.2077	2.22045e-16	1.19515e-14	XM_788894
LOXE_CONTIGS_DN39433_c5_g3_i2	1687	249.658	5.25576	38.2068	0	0	XM_001199810
LOXE_CONTIGS_DN44119_c2_g11_i3	1356	7.11169	5.25408	38.1623	7.67093e-11	2.40668e-09	XM_030979715
LOXE_CONTIGS_DN39069_c2_g2_i1	1114	65.0042	5.25195	38.106	0	0	XM_030994064
LOXE_CONTIGS_DN39071_c0_g2_i9	1015	3.90793	5.25164	38.098	6.04792e-06	8.30767e-05	XM_030974447
LOXE_CONTIGS_DN41756_c1_g7_i1	441	9.0098	5.24974	38.0478	6.70916e-06	9.1129e-05	XM_030977254
LOXE_CONTIGS_DN41652_c0_g2_i2	4161	1.0013	5.24869	38.02	3.33702e-06	4.87153e-05	XM_011664593
LOXE_CONTIGS_DN41287_c4_g1_i2	599	6.90129	5.24811	38.0047	6.02343e-06	8.27589e-05	XM_030999573
LOXE_CONTIGS_DN34189_c19_g6_i1	1215	857.716	5.24712	37.9789	0	0	XM_774941
LOXE_CONTIGS_DN42922_c1_g2_i1	369	10.8504	5.24632	37.9576	4.48628e-06	6.36124e-05	XM_778338
LOXE_CONTIGS_DN43814_c1_g1_i1	645	31.5099	5.24628	37.9567	0	0	XM_779741
LOXE_CONTIGS_DN40308_c29_g15_i1	425	17.6206	5.24533	37.9316	5.12931e-09	1.25232e-07	XM_775670
LOXE_CONTIGS_DN43439_c1_g1_i1	3483	9.4059	5.24424	37.903	8.47988e-13	3.3058e-11	XM_030987505
LOXE_CONTIGS_DN38478_c2_g1_i2	3004	6.65196	5.2418	37.8388	0	0	XM_030980116
LOXE_CONTIGS_DN39806_c0_g43_i1	263	29.1159	5.24173	37.8371	1.35338e-08	3.11085e-07	XM_030990900
LOXE_CONTIGS_DN44626_c0_g5_i1	2259	9.78636	5.24056	37.8064	0	0	XM_030975882
LOXE_CONTIGS_DN44464_c0_g1_i2	1104	5.21202	5.23927	37.7726	1.40429e-07	2.73028e-06	XM_030988001
LOXE_CONTIGS_DN35306_c3_g14_i1	562	19.625	5.23926	37.7723	1.69469e-10	5.09298e-09	XM_030995155
LOXE_CONTIGS_DN36751_c0_g2_i4	1405	110.951	5.2388	37.7605	0	0	XM_030988882
LOXE_CONTIGS_DN32937_c5_g9_i4	3040	45.4311	5.2387	37.7577	0	0	XM_030978699
LOXE_CONTIGS_DN44546_c21_g131_i6	1438	153.391	5.23821	37.745	0	0	XM_030989568
LOXE_CONTIGS_DN40257_c0_g5_i1	4096	27.0082	5.2376	37.7289	3.66929e-13	1.48637e-11	XM_030980962
LOXE_CONTIGS_DN39746_c4_g17_i1	315	18.6842	5.23687	37.7099	2.13292e-07	4.00878e-06	XM_030975489
LOXE_CONTIGS_DN35381_c1_g3_i1	218	26.802	5.23631	37.6951	8.17209e-08	1.65446e-06	XM_030998595
LOXE_CONTIGS_DN31703_c4_g21_i1	904	4.47021	5.23544	37.6726	4.60565e-06	6.51504e-05	XM_030988584
LOXE_CONTIGS_DN25710_c0_g1_i1	1115	3.5368	5.23319	37.6137	1.60155e-06	2.50506e-05	XM_031000246
LOXE_CONTIGS_DN34403_c0_g27_i1	267	22.1623	5.22946	37.5166	1.36324e-07	2.65639e-06	XR_004061730
LOXE_CONTIGS_DN36421_c0_g13_i3	1253	8.84828	5.22934	37.5135	9.51892e-11	2.94963e-09	XR_004065553
LOXE_CONTIGS_DN34189_c19_g5_i1	319	640.198	5.2275	37.4657	6.76681e-13	2.66746e-11	XM_030993344
LOXE_CONTIGS_DN43415_c1_g41_i1	434	65.5547	5.22698	37.4523	0	0	XM_030994574
LOXE_CONTIGS_DN41260_c8_g88_i1	303	72.2553	5.2263	37.4345	0	0	XM_030995624
LOXE_CONTIGS_DN26290_c0_g1_i1	767	60.5217	5.22598	37.4263	0	0	XM_030989976
LOXE_CONTIGS_DN36540_c1_g1_i1	807	18.0383	5.22502	37.4013	1.82077e-14	8.32031e-13	XM_030975893
LOXE_CONTIGS_DN44753_c9_g1_i1	1056	124.239	5.22457	37.3898	0	0	XM_030999654
LOXE_CONTIGS_DN13921_c2_g2_i1	349	26.535	5.22457	37.3897	2.1818e-10	6.44908e-09	XM_001185644
LOXE_CONTIGS_DN42777_c1_g21_i1	287	14.1536	5.22418	37.3795	5.98647e-06	8.23066e-05	XM_030988813
LOXE_CONTIGS_DN24353_c0_g3_i2	592	6.57898	5.22378	37.3693	5.74096e-06	7.93057e-05	XM_030983929
LOXE_CONTIGS_DN38433_c25_g36_i1	472	8.21715	5.22304	37.3502	4.16661e-06	5.95446e-05	XM_031000337
LOXE_CONTIGS_DN44109_c0_g2_i7	2179	1.8045	5.22186	37.3196	4.62376e-06	6.53545e-05	XM_003724601
LOXE_CONTIGS_DN26232_c0_g1_i1	1192	3.26741	5.22174	37.3165	1.25916e-05	0.00015926	XM_001196473
LOXE_CONTIGS_DN44017_c1_g12_i1	598	33.0078	5.22172	37.316	3.44169e-15	1.67278e-13	XM_011669013
LOXE_CONTIGS_DN36333_c2_g8_i1	285	13.7395	5.22131	37.3054	4.52105e-06	6.40764e-05	XR_004061736
LOXE_CONTIGS_DN40237_c1_g29_i1	870	12.8603	5.21905	37.2469	1.30128e-11	4.44377e-10	XM_030979199
LOXE_CONTIGS_DN44751_c4_g137_i1	289	13.3806	5.21869	37.2377	5.29293e-06	7.37779e-05	XM_030987041
LOXE_CONTIGS_DN39469_c3_g7_i1	491	29.8573	5.21766	37.2112	8.4821e-14	3.65216e-12	XM_030982821
LOXE_CONTIGS_DN32732_c1_g3_i1	1182	4.81365	5.21727	37.2009	1.09071e-07	2.1642e-06	XM_030986765
LOXE_CONTIGS_DN32735_c2_g12_i1	511	14.8434	5.21683	37.1898	4.34446e-09	1.074e-07	XM_776172
LOXE_CONTIGS_DN43507_c5_g36_i1	268	21.6576	5.21627	37.1753	3.56266e-07	6.40953e-06	XM_788017
LOXE_CONTIGS_DN42748_c0_g1_i1	959	31.9761	5.21596	37.1672	0	0	XR_004064133
LOXE_CONTIGS_DN35000_c0_g2_i1	2225	96.0979	5.21529	37.1501	0	0	XM_787590
LOXE_CONTIGS_DN30029_c0_g1_i1	1285	5.69448	5.21357	37.1058	1.14368e-08	2.65782e-07	XM_030977334
LOXE_CONTIGS_DN39173_c6_g22_i1	648	6.30104	5.21229	37.0727	6.66511e-06	9.05911e-05	XR_004064586
LOXE_CONTIGS_DN39080_c4_g5_i2	2759	7.67892	5.21195	37.0642	2.22045e-16	1.19515e-14	XM_003726535
LOXE_CONTIGS_DN21757_c0_g2_i1	959	4.02736	5.21173	37.0585	5.8226e-06	8.03064e-05	NM_001242685
LOXE_CONTIGS_DN39806_c0_g53_i4	303	19.2229	5.21135	37.0486	2.20971e-07	4.14293e-06	XM_030990900
LOXE_CONTIGS_DN29872_c0_g13_i1	289	33.27	5.21114	37.0433	1.38667e-09	3.67948e-08	XM_030990307
LOXE_CONTIGS_DN37741_c0_g1_i2	4239	2.13703	5.21093	37.0379	1.09738e-09	2.9546e-08	XM_030995478
LOXE_CONTIGS_DN40575_c4_g19_i1	529	7.50335	5.21078	37.0341	3.47367e-06	5.05119e-05	XM_792091
LOXE_CONTIGS_DN35144_c1_g61_i1	486	11.5637	5.21024	37.0202	2.42106e-08	5.3588e-07	XM_030993953
LOXE_CONTIGS_DN31047_c0_g2_i1	2008	1.95244	5.20991	37.0118	2.4122e-06	3.64016e-05	not available
LOXE_CONTIGS_DN31219_c0_g1_i1	1638	727.972	5.20912	36.9914	0	0	XM_011679681
LOXE_CONTIGS_DN36497_c2_g176_i1	324	33.2067	5.20904	36.9895	4.77435e-11	1.53332e-09	XM_030995421
LOXE_CONTIGS_DN35103_c11_g35_i1	639	6.31029	5.2043	36.8681	6.50432e-06	8.85829e-05	XM_030974286
LOXE_CONTIGS_DN44331_c2_g4_i9	1729	5.39805	5.20213	36.8128	1.43001e-10	4.33734e-09	XM_030985064
LOXE_CONTIGS_DN43805_c0_g8_i1	480	11.6702	5.2002	36.7634	1.95212e-07	3.69396e-06	XM_787883
LOXE_CONTIGS_DN33502_c0_g2_i1	3086	11.4438	5.19988	36.7554	0	0	XM_030990172
LOXE_CONTIGS_DN44597_c0_g59_i1	443	9.04409	5.19959	36.748	7.21863e-06	9.72906e-05	XM_030984371
LOXE_CONTIGS_DN36605_c1_g1_i1	744	14.5139	5.19894	36.7314	1.3038e-11	4.45e-10	XM_030981224
LOXE_CONTIGS_DN14724_c0_g9_i1	209	19.0144	5.19875	36.7266	4.82432e-06	6.78962e-05	XM_030987249
LOXE_CONTIGS_DN44425_c1_g9_i1	1527	5.85172	5.19748	36.6943	5.31583e-10	1.49307e-08	XM_030973010
LOXE_CONTIGS_DN44895_c33_g193_i1	370	10.433	5.19699	36.6817	5.2606e-06	7.33832e-05	XM_030972602
LOXE_CONTIGS_DN38349_c2_g112_i1	285	37.4325	5.19682	36.6775	1.97896e-10	5.88461e-09	XM_030975219
LOXE_CONTIGS_DN38722_c2_g2_i2	1043	3.68548	5.1967	36.6744	9.72541e-06	0.000126792	XR_004062817
LOXE_CONTIGS_DN37778_c3_g1_i2	4868	14.3882	5.19566	36.648	0	0	XM_030974033
LOXE_CONTIGS_DN42608_c0_g1_i1	579	12.9563	5.19464	36.622	4.71664e-09	1.15944e-07	XM_030993344
LOXE_CONTIGS_DN37417_c2_g1_i2	586	41.0039	5.19458	36.6205	0	0	XM_030991180
LOXE_CONTIGS_DN34958_c0_g1_i4	3264	1.71932	5.19249	36.5674	1.12992e-06	1.82398e-05	XM_011669061
LOXE_CONTIGS_DN41375_c7_g1_i1	5811	5.99976	5.19213	36.5583	1.88738e-15	9.41538e-14	XM_793363
LOXE_CONTIGS_DN42644_c3_g1_i1	1230	7.68658	5.18794	36.4524	1.80827e-09	4.72638e-08	XM_030989315
LOXE_CONTIGS_DN31703_c4_g47_i1	335	48.6765	5.18771	36.4466	6.05072e-14	2.64061e-12	XM_030996049
LOXE_CONTIGS_DN33805_c24_g24_i1	823	114.721	5.18668	36.4206	0	0	XM_030997525
LOXE_CONTIGS_DN42211_c3_g38_i1	866	24.1218	5.18666	36.42	0	0	XM_782165
LOXE_CONTIGS_DN21324_c0_g2_i1	961	11.1837	5.18664	36.4196	1.54332e-12	5.83057e-11	XM_030995939
LOXE_CONTIGS_DN32539_c1_g2_i1	985	14.2374	5.18519	36.3829	2.55351e-14	1.15166e-12	XM_030990536
LOXE_CONTIGS_DN39473_c0_g37_i1	293	12.9136	5.18367	36.3445	5.70819e-06	7.89065e-05	not available
LOXE_CONTIGS_DN43415_c1_g27_i1	280	32.6967	5.18336	36.3367	2.2801e-10	6.72555e-09	XM_030994574
LOXE_CONTIGS_DN29198_c0_g1_i1	2205	12.6049	5.18307	36.3295	0	0	XM_030998712
LOXE_CONTIGS_DN40261_c33_g45_i1	315	50.9326	5.18297	36.3271	7.66054e-15	3.61688e-13	XM_780341
LOXE_CONTIGS_DN30552_c0_g228_i1	266	71.3916	5.18284	36.3238	2.33147e-15	1.15366e-13	XM_030976721
LOXE_CONTIGS_DN39450_c1_g1_i3	4771	5.72916	5.18189	36.2999	8.17161e-07	1.3576e-05	XM_030998122
LOXE_CONTIGS_DN39069_c3_g9_i2	863	16.3553	5.18125	36.2837	7.74936e-14	3.34452e-12	XM_778979
LOXE_CONTIGS_DN42798_c0_g2_i1	509	21.3252	5.17929	36.2344	3.20296e-11	1.04736e-09	XR_004066548
LOXE_CONTIGS_DN44273_c2_g3_i3	2098	6.81452	5.17895	36.226	3.57492e-14	1.59351e-12	XM_030975245
LOXE_CONTIGS_DN40393_c0_g3_i2	1010	5.64549	5.17745	36.1882	1.75066e-07	3.34205e-06	XR_004064797
LOXE_CONTIGS_DN43323_c9_g1_i2	556	18.2909	5.17714	36.1804	2.46663e-09	6.32368e-08	XR_004064571
LOXE_CONTIGS_DN38349_c2_g134_i1	285	33.8415	5.17638	36.1614	2.61007e-09	6.67277e-08	XM_030992140
LOXE_CONTIGS_DN32053_c1_g4_i4	947	7.87496	5.17615	36.1556	1.93746e-08	4.35303e-07	XM_030993183
LOXE_CONTIGS_DN31703_c4_g48_i1	341	11.5865	5.17406	36.1032	6.85122e-06	9.28465e-05	XM_030978075
LOXE_CONTIGS_DN42123_c1_g19_i1	449	8.72712	5.17374	36.0953	9.47665e-06	0.000123901	XM_030978094
LOXE_CONTIGS_DN40593_c0_g1_i1	568	13.0843	5.17317	36.081	2.13207e-09	5.51842e-08	XM_030991901
LOXE_CONTIGS_DN37011_c1_g60_i2	759	5.09842	5.17313	36.08	2.69853e-06	4.03243e-05	XR_004062719
LOXE_CONTIGS_DN34292_c4_g57_i1	462	19.0816	5.173	36.0768	1.36894e-09	3.63665e-08	not available
LOXE_CONTIGS_DN9876_c0_g1_i1	274	19.9027	5.17287	36.0737	1.86155e-07	3.53571e-06	XM_030999645
LOXE_CONTIGS_DN39901_c0_g7_i1	471	8.21593	5.17261	36.067	8.27517e-06	0.000109797	XM_030980826
LOXE_CONTIGS_DN29121_c0_g2_i2	831	4.86701	5.17189	36.0492	1.12893e-05	0.000144701	XM_030989392
LOXE_CONTIGS_DN38295_c6_g4_i1	234	16.1898	5.17142	36.0373	1.62287e-06	2.53345e-05	XM_030993953
LOXE_CONTIGS_DN36435_c2_g3_i1	375	55.8083	5.1713	36.0344	0	0	XM_780608
LOXE_CONTIGS_DN43196_c0_g8_i1	5380	9.1874	5.16985	35.9981	0	0	XM_011671473
LOXE_CONTIGS_DN32916_c1_g1_i1	6578	4.44139	5.16974	35.9954	0	0	XM_779446
LOXE_CONTIGS_DN43135_c0_g6_i3	2518	13.0203	5.169	35.9768	0	0	XM_030982285
LOXE_CONTIGS_DN26584_c1_g1_i1	2006	32.4794	5.16814	35.9554	0	0	XR_004063879
LOXE_CONTIGS_DN42211_c3_g42_i1	1172	29.1284	5.16803	35.9527	0	0	XM_030996642
LOXE_CONTIGS_DN44311_c1_g19_i1	453	12.5153	5.16785	35.9483	2.17915e-07	4.09106e-06	XM_030993952
LOXE_CONTIGS_DN42857_c0_g4_i5	2376	1.6797	5.16753	35.9404	1.20175e-05	0.00015286	XM_030993075
LOXE_CONTIGS_DN32504_c1_g12_i1	551	19.6075	5.1673	35.9346	9.81935e-11	3.03656e-09	XR_004062598
LOXE_CONTIGS_DN41402_c4_g22_i1	576	27.3233	5.16559	35.892	3.9968e-15	1.93285e-13	XM_030993627
LOXE_CONTIGS_DN41102_c5_g1_i1	2984	174.881	5.16448	35.8643	0	0	XM_030973717
LOXE_CONTIGS_DN38205_c1_g2_i1	4584	21.0267	5.16424	35.8584	0	0	XM_786607
LOXE_CONTIGS_DN42242_c2_g1_i3	3524	165.499	5.16397	35.8518	0	0	XM_030989045
LOXE_CONTIGS_DN38378_c0_g6_i8	4780	2.34081	5.16377	35.8466	7.19336e-09	1.7194e-07	NM_001012703
LOXE_CONTIGS_DN24287_c0_g1_i1	1211	3.08414	5.16093	35.7761	1.18749e-05	0.000151256	XM_030976467
LOXE_CONTIGS_DN22726_c1_g2_i1	355	194.918	5.16065	35.7692	0	0	XM_030983929
LOXE_CONTIGS_DN44042_c0_g4_i8	3213	1.18563	5.15987	35.75	5.71457e-06	7.89768e-05	XM_030982205
LOXE_CONTIGS_DN22806_c0_g1_i1	1747	4.03347	5.15947	35.7401	4.06923e-09	1.01004e-07	XM_030994391
LOXE_CONTIGS_DN23118_c0_g1_i1	256	22.0377	5.15905	35.7296	3.98001e-07	7.0805e-06	XM_030980484
LOXE_CONTIGS_DN34407_c1_g4_i1	430	20.4591	5.15891	35.7263	3.05171e-10	8.86677e-09	not available
LOXE_CONTIGS_DN34016_c0_g1_i2	3947	1.86061	5.15881	35.7236	1.34754e-08	3.09822e-07	XM_030995530
LOXE_CONTIGS_DN42241_c2_g55_i1	445	34.7671	5.1578	35.6986	2.44249e-14	1.10349e-12	XM_030987791
LOXE_CONTIGS_DN28062_c0_g1_i1	2680	15.1185	5.15682	35.6744	0	0	XM_003723843
LOXE_CONTIGS_DN44441_c5_g1_i1	557	9.83678	5.15673	35.6723	3.50307e-07	6.30913e-06	XM_792665
LOXE_CONTIGS_DN25916_c0_g1_i1	1763	40.7097	5.15532	35.6374	0	0	XM_030988533
LOXE_CONTIGS_DN43507_c5_g125_i1	378	23.4152	5.1543	35.6123	1.79177e-10	5.36363e-09	XM_030982671
LOXE_CONTIGS_DN31357_c0_g2_i1	1725	11.8848	5.15328	35.5869	0	0	XM_030983006
LOXE_CONTIGS_DN38378_c0_g6_i6	4773	3.48865	5.15321	35.5853	2.66454e-15	1.30928e-13	XM_030975487
LOXE_CONTIGS_DN39522_c1_g1_i1	505	7.41864	5.15284	35.5762	8.89421e-06	0.000116962	XM_030980484
LOXE_CONTIGS_DN44039_c3_g289_i1	282	13.105	5.1527	35.5726	6.01066e-06	8.26082e-05	XR_004064058
LOXE_CONTIGS_DN42773_c3_g7_i3	1553	19.2353	5.15228	35.5625	0	0	XM_003727899
LOXE_CONTIGS_DN28792_c0_g3_i1	556	21.7787	5.15192	35.5535	1.41556e-11	4.81339e-10	XM_794803
LOXE_CONTIGS_DN3316_c0_g2_i1	456	22.6793	5.15127	35.5374	3.9631e-11	1.28357e-09	XM_030988190
LOXE_CONTIGS_DN43298_c8_g18_i1	318	88.5285	5.15117	35.5349	3.33067e-16	1.76987e-14	XM_011666174
LOXE_CONTIGS_DN35487_c1_g1_i2	1350	16.4747	5.151	35.5308	0	0	XM_030981912
LOXE_CONTIGS_DN40541_c2_g9_i1	370	15.0848	5.14962	35.4969	1.5246e-07	2.94204e-06	XM_003726242
LOXE_CONTIGS_DN41340_c31_g70_i1	347	11.2261	5.14911	35.4844	6.48382e-06	8.83562e-05	XM_030983123
LOXE_CONTIGS_DN31795_c0_g1_i2	2642	20.7931	5.14855	35.4707	0	0	XM_030979697
LOXE_CONTIGS_DN29666_c0_g1_i1	756	5.02368	5.14685	35.4288	7.9421e-06	0.000105791	XM_011667063
LOXE_CONTIGS_DN34838_c0_g1_i1	2222	4.63231	5.14675	35.4264	1.25598e-10	3.83807e-09	XM_011664034
LOXE_CONTIGS_DN41340_c28_g4_i2	359	126.042	5.14673	35.4259	0	0	XM_011681465
LOXE_CONTIGS_DN39522_c7_g2_i1	1947	14.758	5.14632	35.4159	0	0	XM_030989818
LOXE_CONTIGS_DN43026_c0_g1_i2	5913	3.60842	5.14616	35.4119	7.77156e-16	3.99988e-14	XM_030978703
LOXE_CONTIGS_DN40914_c0_g3_i7	5659	4.7016	5.14607	35.4096	5.03213e-10	1.41773e-08	XM_785814
LOXE_CONTIGS_DN25864_c1_g3_i1	749	22.7803	5.14542	35.3937	3.33067e-16	1.76987e-14	XM_030996797
LOXE_CONTIGS_DN35217_c0_g1_i2	2036	1.80948	5.14534	35.3918	1.22638e-05	0.000155582	XM_003727043
LOXE_CONTIGS_DN14050_c0_g2_i1	293	13.2719	5.14308	35.3363	7.65659e-06	0.000102427	XM_775558
LOXE_CONTIGS_DN44731_c0_g9_i1	326	47.8967	5.14301	35.3347	3.44169e-15	1.67278e-13	XM_030981176
LOXE_CONTIGS_DN35751_c2_g8_i1	923	25.5177	5.14296	35.3334	0	0	XM_030997410
LOXE_CONTIGS_DN5552_c0_g1_i1	531	13.7001	5.13955	35.25	3.10786e-08	6.7711e-07	XM_030994082
LOXE_CONTIGS_DN39154_c0_g1_i1	1018	45.9533	5.13833	35.2201	0	0	XM_001178255
LOXE_CONTIGS_DN43215_c2_g10_i4	1430	9.69749	5.1381	35.2146	7.89369e-14	3.4052e-12	XM_030983711
LOXE_CONTIGS_DN40308_c29_g10_i1	317	38.3569	5.13655	35.1767	3.12139e-12	1.1407e-10	XM_030983929
LOXE_CONTIGS_DN31219_c0_g2_i1	352	886.104	5.13654	35.1764	0	0	XM_011679681
LOXE_CONTIGS_DN43972_c4_g45_i1	476	45.6755	5.13489	35.1362	0	0	XM_030988323
LOXE_CONTIGS_DN43871_c4_g23_i1	433	24.3518	5.13354	35.1034	2.00918e-10	5.9706e-09	XM_030976904
LOXE_CONTIGS_DN28768_c1_g126_i1	255	14.5298	5.13304	35.0914	5.8872e-06	8.11303e-05	XM_030977293
LOXE_CONTIGS_DN34581_c0_g1_i1	466	7.91598	5.13301	35.0907	6.90294e-06	9.3484e-05	XM_030975196
LOXE_CONTIGS_DN39806_c0_g47_i1	233	15.7622	5.13273	35.0836	6.83947e-06	9.27342e-05	XM_011675920
LOXE_CONTIGS_DN43298_c8_g12_i1	481	7.66912	5.13249	35.0779	7.92189e-06	0.000105553	XM_030983481
LOXE_CONTIGS_DN38947_c2_g1_i1	734	20.8197	5.13232	35.0738	0	0	XM_011684143
LOXE_CONTIGS_DN41260_c8_g54_i1	319	172.654	5.13097	35.0409	0	0	XM_030995624
LOXE_CONTIGS_DN34403_c0_g24_i1	283	71.8638	5.13072	35.0349	0	0	XM_030979823
LOXE_CONTIGS_DN40260_c3_g23_i1	401	25.8086	5.12981	35.0129	4.25422e-11	1.37349e-09	XM_030983929
LOXE_CONTIGS_DN14941_c0_g1_i1	1078	4.94251	5.12957	35.0069	5.19347e-07	8.98787e-06	XM_030985718
LOXE_CONTIGS_DN40308_c29_g3_i1	311	22.786	5.128	34.9688	3.01734e-08	6.58796e-07	XM_030983929
LOXE_CONTIGS_DN38349_c2_g115_i1	366	58.9904	5.12765	34.9603	0	0	XM_030992141
LOXE_CONTIGS_DN38255_c0_g6_i4	1343	6.59447	5.12605	34.9217	2.19761e-09	5.67685e-08	XM_030980568
LOXE_CONTIGS_DN27966_c1_g3_i1	1827	9.13217	5.12598	34.9199	4.21885e-15	2.03701e-13	XM_030991044
LOXE_CONTIGS_DN42276_c1_g1_i3	2083	1.81059	5.12495	34.8952	1.3184e-05	0.000165653	XM_030982212
LOXE_CONTIGS_DN38652_c0_g13_i3	1469	32.831	5.12493	34.8947	0	0	XM_787917
LOXE_CONTIGS_DN28386_c0_g1_i1	1533	11.1049	5.12446	34.8832	0	0	XM_001176244
LOXE_CONTIGS_DN33882_c1_g16_i1	229	16.8391	5.12321	34.853	4.61716e-06	6.528e-05	XM_030987850
LOXE_CONTIGS_DN37099_c8_g11_i3	3322	238.251	5.12246	34.8348	0	0	XM_030997921
LOXE_CONTIGS_DN34248_c0_g1_i1	1455	6.91593	5.12206	34.8252	1.99679e-10	5.93475e-09	XM_030975051
LOXE_CONTIGS_DN36685_c7_g26_i1	508	7.33485	5.12063	34.7906	7.91378e-06	0.000105452	XM_030997422
LOXE_CONTIGS_DN25229_c1_g3_i1	847	81.6731	5.12015	34.7791	0	0	XR_004065553
LOXE_CONTIGS_DN33882_c1_g11_i1	215	40.1874	5.11994	34.7741	1.40088e-09	3.71395e-08	XM_030987850
LOXE_CONTIGS_DN38295_c6_g3_i1	234	22.7317	5.11958	34.7653	1.51445e-07	2.92431e-06	XM_030993953
LOXE_CONTIGS_DN37481_c0_g4_i4	2025	7.41138	5.1186	34.7418	9.64784e-14	4.13082e-12	XM_030988000
LOXE_CONTIGS_DN41456_c3_g80_i1	394	17.379	5.11774	34.7211	1.46463e-08	3.34686e-07	XM_030977347
LOXE_CONTIGS_DN33882_c1_g3_i1	252	40.496	5.11699	34.7031	4.48154e-11	1.44332e-09	XM_030987850
LOXE_CONTIGS_DN42577_c4_g13_i2	5943	489.337	5.11524	34.661	0	0	XM_030997438
LOXE_CONTIGS_DN38798_c0_g1_i1	1596	4.28436	5.11499	34.655	3.14372e-08	6.84353e-07	XM_030999564
LOXE_CONTIGS_DN42063_c0_g2_i1	1834	10.883	5.11456	34.6447	0	0	XM_030993508
LOXE_CONTIGS_DN44311_c1_g24_i3	1462	13.6118	5.11404	34.6323	0	0	XM_030994029
LOXE_CONTIGS_DN44904_c8_g24_i1	715	7.28032	5.11169	34.5757	3.23512e-07	5.86689e-06	XM_782486
LOXE_CONTIGS_DN36115_c3_g6_i2	1379	3.94181	5.11129	34.5663	3.07887e-07	5.60987e-06	XM_030981668
LOXE_CONTIGS_DN41364_c6_g1_i2	3812	15.5176	5.1109	34.5568	0	0	XM_030990084
LOXE_CONTIGS_DN35474_c1_g1_i1	2177	72.8745	5.11079	34.5541	0	0	XM_793113
LOXE_CONTIGS_DN44704_c8_g40_i2	410	9.25824	5.10949	34.523	7.85858e-06	0.000104824	XM_030985873
LOXE_CONTIGS_DN42418_c2_g1_i2	758	4.90052	5.10829	34.4945	6.44267e-06	8.78543e-05	XM_793191
LOXE_CONTIGS_DN35152_c6_g1_i1	1233	5.67975	5.10771	34.4806	1.20772e-08	2.79815e-07	XM_030985013
LOXE_CONTIGS_DN38402_c2_g46_i2	1096	1193.81	5.10615	34.4433	0	0	XM_011674392
LOXE_CONTIGS_DN35751_c2_g2_i1	1202	22.0832	5.10607	34.4414	0	0	XM_030984389
LOXE_CONTIGS_DN44731_c0_g11_i1	901	193.441	5.10589	34.437	0	0	XM_030988508
LOXE_CONTIGS_DN42150_c0_g3_i1	1662	7.14397	5.10492	34.4139	1.6156e-11	5.4622e-10	XM_030998819
LOXE_CONTIGS_DN44066_c2_g1_i1	309	17.5081	5.10442	34.402	2.81777e-07	5.17553e-06	XM_003723764
LOXE_CONTIGS_DN41402_c4_g20_i2	2632	20.6144	5.10416	34.3958	0	0	XM_030993628
LOXE_CONTIGS_DN44200_c4_g1_i4	1285	57.0055	5.10362	34.3828	0	0	XM_030998146
LOXE_CONTIGS_DN35128_c1_g2_i1	1387	4.86792	5.10276	34.3623	1.5615e-08	3.55803e-07	XM_030995514
LOXE_CONTIGS_DN29872_c0_g77_i1	312	32.552	5.10212	34.3471	2.52116e-10	7.39495e-09	XM_030990307
LOXE_CONTIGS_DN29872_c0_g85_i1	529	7.49318	5.10185	34.3407	2.87062e-05	0.000327945	XM_030995176
LOXE_CONTIGS_DN22992_c0_g1_i1	1952	2.77048	5.10118	34.3248	1.91848e-07	3.63705e-06	XM_030976267
LOXE_CONTIGS_DN41607_c0_g3_i1	410	8.88316	5.10115	34.324	1.04916e-05	0.000135537	XR_972026
LOXE_CONTIGS_DN40356_c0_g5_i3	2521	21.9525	5.09992	34.2947	0	0	XM_030983478
LOXE_CONTIGS_DN37487_c1_g4_i2	1090	4.73958	5.09963	34.288	1.41745e-06	2.23902e-05	XM_030985922
LOXE_CONTIGS_DN28028_c1_g1_i1	569	26.2095	5.09961	34.2875	2.22045e-16	1.19515e-14	XM_030979009
LOXE_CONTIGS_DN34311_c0_g14_i1	331	20.965	5.09909	34.2751	4.74612e-08	1.00201e-06	XR_004066638
LOXE_CONTIGS_DN37336_c0_g77_i1	486	14.1184	5.09824	34.2549	2.45287e-08	5.42789e-07	XM_030995300
LOXE_CONTIGS_DN35407_c0_g1_i1	5218	5.0447	5.09707	34.2272	0	0	XR_004061800
LOXE_CONTIGS_DN38388_c0_g4_i2	929	5.56826	5.09601	34.202	2.10107e-07	3.95623e-06	XM_030983113
LOXE_CONTIGS_DN31152_c1_g2_i1	2753	4.22181	5.09438	34.1634	2.72937e-12	1.00707e-10	XM_776639
LOXE_CONTIGS_DN42219_c0_g1_i2	688	5.46017	5.09301	34.1309	1.06592e-05	0.000137499	XM_787473
LOXE_CONTIGS_DN42924_c2_g1_i1	1510	567.157	5.09274	34.1246	0	0	XM_001182123
LOXE_CONTIGS_DN40757_c36_g120_i1	656	164.282	5.08992	34.058	0	0	XM_030980484
LOXE_CONTIGS_DN34407_c1_g3_i1	1055	73.6739	5.08971	34.0529	0	0	XM_030982445
LOXE_CONTIGS_DN44889_c6_g3_i3	5715	10.196	5.08876	34.0305	0	0	XM_030995489
LOXE_CONTIGS_DN37918_c2_g4_i3	805	4.41833	5.08596	33.9646	1.38757e-05	0.000173369	XM_030989177
LOXE_CONTIGS_DN44023_c4_g5_i1	380	47.4983	5.08477	33.9367	5.46452e-13	2.17703e-11	XM_030979764
LOXE_CONTIGS_DN36090_c4_g22_i1	533	15.7061	5.08425	33.9245	1.66234e-09	4.36487e-08	XM_030994731
LOXE_CONTIGS_DN43507_c5_g157_i1	540	80.6962	5.08396	33.9175	0	0	XM_030980484
LOXE_CONTIGS_DN34292_c5_g56_i1	283	21.4194	5.08393	33.9168	5.73286e-05	0.000600021	XM_777908
LOXE_CONTIGS_DN27992_c0_g1_i1	1059	7.77063	5.08268	33.8876	3.25351e-12	1.18685e-10	XR_973080
LOXE_CONTIGS_DN35223_c0_g38_i1	612	6.05853	5.0825	33.8833	7.86195e-06	0.000104861	XM_030974056
LOXE_CONTIGS_DN38402_c2_g54_i1	325	212.261	5.08058	33.8382	0	0	XM_011674392
LOXE_CONTIGS_DN38349_c2_g52_i1	274	25.1535	5.08001	33.8248	3.7199e-08	7.99718e-07	XM_030992141
LOXE_CONTIGS_DN39375_c1_g1_i1	402	12.6321	5.07969	33.8173	3.57054e-07	6.42183e-06	XM_030992658
LOXE_CONTIGS_DN23972_c0_g18_i1	393	12.9799	5.07884	33.7974	2.71739e-07	5.00318e-06	XM_030994450
LOXE_CONTIGS_DN36198_c0_g2_i2	1804	9.9177	5.07826	33.7838	2.22045e-16	1.19515e-14	XM_030997278
LOXE_CONTIGS_DN39800_c5_g107_i1	301	17.2082	5.07716	33.7581	7.05541e-07	1.18787e-05	XR_004062025
LOXE_CONTIGS_DN36497_c2_g245_i1	352	10.1698	5.07716	33.758	3.057e-05	0.000346197	XM_030974680
LOXE_CONTIGS_DN28801_c0_g1_i1	1608	15.1001	5.07655	33.7437	0	0	XM_011666891
LOXE_CONTIGS_DN24209_c0_g1_i1	1820	6.44898	5.07389	33.6817	9.10627e-12	3.15734e-10	XM_030977071
LOXE_CONTIGS_DN26211_c0_g1_i1	3013	826.228	5.0735	33.6726	0	0	XM_030983116
LOXE_CONTIGS_DN28354_c3_g1_i1	1842	18.1557	5.07254	33.6502	0	0	XM_030991308
LOXE_CONTIGS_DN40926_c9_g94_i1	304	48.6935	5.07211	33.6402	6.75016e-14	2.93469e-12	XM_786173
LOXE_CONTIGS_DN32030_c0_g1_i1	1324	14.6976	5.07135	33.6223	0	0	XM_030991439
LOXE_CONTIGS_DN41778_c2_g57_i1	336	19.7096	5.06967	33.5833	3.8636e-08	8.28473e-07	XM_030974849
LOXE_CONTIGS_DN43021_c2_g13_i1	400	9.20013	5.06872	33.5611	9.80373e-06	0.000127713	XR_004066428
LOXE_CONTIGS_DN32814_c0_g4_i1	642	22.6775	5.06831	33.5517	1.05471e-13	4.50219e-12	XM_785412
LOXE_CONTIGS_DN41706_c0_g458_i1	267	13.5394	5.06782	33.5402	8.76008e-06	0.00011546	XM_787476
LOXE_CONTIGS_DN38604_c0_g4_i1	293	12.338	5.06729	33.528	1.40054e-05	0.000174752	not available
LOXE_CONTIGS_DN36905_c7_g8_i3	1277	193.064	5.06638	33.5069	0	0	XM_030989701
LOXE_CONTIGS_DN44586_c18_g256_i1	273	13.5322	5.06631	33.5051	1.09853e-05	0.000141229	XR_004066104
LOXE_CONTIGS_DN40934_c5_g3_i1	266	13.2236	5.06607	33.4996	3.04783e-05	0.000345308	XM_030994485
LOXE_CONTIGS_DN40282_c2_g1_i1	446	7.85026	5.06578	33.4929	9.16206e-06	0.000120199	XM_030986153
LOXE_CONTIGS_DN39402_c2_g4_i1	2204	8.57934	5.06534	33.4827	2.36311e-12	8.77581e-11	XR_971503
LOXE_CONTIGS_DN26035_c0_g1_i1	723	4.79765	5.0652	33.4794	9.45641e-06	0.000123658	XM_030973857
LOXE_CONTIGS_DN32610_c0_g12_i1	337	10.7633	5.06504	33.4755	1.25852e-05	0.000159231	XM_030979597
LOXE_CONTIGS_DN35913_c2_g3_i3	622	5.60283	5.06497	33.474	1.02963e-05	0.000133353	XM_011666200
LOXE_CONTIGS_DN39622_c3_g56_i1	416	8.85768	5.064	33.4514	1.18069e-05	0.000150511	XM_792386
LOXE_CONTIGS_DN40261_c33_g86_i5	2140	287.777	5.06377	33.4461	0	0	XM_030974544
LOXE_CONTIGS_DN35000_c0_g1_i1	442	32.6752	5.06363	33.4429	1.94289e-14	8.85851e-13	XM_030972313
LOXE_CONTIGS_DN41968_c0_g60_i1	286	34.5425	5.06281	33.4241	4.02978e-10	1.15232e-08	XM_793064
LOXE_CONTIGS_DN38105_c1_g2_i4	3086	6.18113	5.06041	33.3683	1.82573e-11	6.13644e-10	XM_030975381
LOXE_CONTIGS_DN43507_c5_g141_i1	323	25.1206	5.05974	33.3529	9.91348e-10	2.6841e-08	XR_004063121
LOXE_CONTIGS_DN42817_c1_g85_i1	499	10.5404	5.05805	33.3137	3.99888e-07	7.10856e-06	XM_030979215
LOXE_CONTIGS_DN38349_c2_g58_i1	725	6.90147	5.05787	33.3097	8.6221e-07	1.42495e-05	XM_030981708
LOXE_CONTIGS_DN37164_c0_g2_i1	300	32.6212	5.05555	33.2561	4.89215e-10	1.38061e-08	XM_788248
LOXE_CONTIGS_DN44788_c20_g249_i1	369	35.6243	5.05533	33.2511	2.38032e-13	9.82014e-12	XM_030995946
LOXE_CONTIGS_DN20856_c0_g3_i1	646	5.60335	5.05475	33.2377	9.51459e-06	0.000124344	XM_011667380
LOXE_CONTIGS_DN42813_c0_g1_i6	7469	14.1581	5.05441	33.2298	0	0	XM_030990343
LOXE_CONTIGS_DN40787_c1_g8_i1	766	6.6258	5.05425	33.2261	3.36797e-07	6.08973e-06	XM_030976319
LOXE_CONTIGS_DN42775_c0_g39_i1	581	16.5921	5.05418	33.2245	8.7589e-11	2.72379e-09	XM_775509
LOXE_CONTIGS_DN35715_c0_g1_i1	864	4.13309	5.05387	33.2176	1.25436e-05	0.000158759	XM_011673572
LOXE_CONTIGS_DN39203_c0_g1_i1	324	10.9212	5.05329	33.2042	8.13395e-06	0.000108096	XR_004062893
LOXE_CONTIGS_DN2263_c0_g2_i1	412	8.50962	5.05219	33.1788	9.6468e-06	0.000125871	XR_974054
LOXE_CONTIGS_DN41269_c3_g1_i1	571	6.4046	5.05202	33.1749	9.12191e-06	0.000119716	XM_030981176
LOXE_CONTIGS_DN44914_c1_g7_i6	3869	2.92386	5.05197	33.1738	1.48954e-11	5.04905e-10	XM_030996337
LOXE_CONTIGS_DN42326_c6_g7_i1	1983	3.96024	5.05183	33.1706	1.36777e-08	3.14165e-07	XM_030976768
LOXE_CONTIGS_DN38349_c2_g48_i1	295	37.9132	5.05165	33.1664	4.13277e-10	1.1792e-08	XM_030992140
LOXE_CONTIGS_DN32464_c0_g3_i1	896	18.1343	5.04989	33.1259	6.66134e-16	3.44102e-14	XM_030998793
LOXE_CONTIGS_DN6922_c0_g1_i1	2319	1.46773	5.04941	33.115	4.69649e-06	6.62548e-05	XM_785802
LOXE_CONTIGS_DN42013_c0_g5_i1	399	20.4818	5.04892	33.1036	2.88592e-09	7.32894e-08	NM_001123517
LOXE_CONTIGS_DN28672_c0_g2_i1	875	11.3253	5.04867	33.098	3.13887e-10	9.10485e-09	XM_030980484
LOXE_CONTIGS_DN44740_c5_g3_i9	827	4.14108	5.04828	33.089	9.3992e-06	0.000122976	XM_030973320
LOXE_CONTIGS_DN38295_c4_g61_i1	300	26.9698	5.04807	33.0842	7.09773e-10	1.96082e-08	XM_030989215
LOXE_CONTIGS_DN43990_c2_g5_i1	3169	9.40359	5.04793	33.081	0	0	XM_775568
LOXE_CONTIGS_DN29254_c0_g1_i1	859	11.4227	5.04784	33.0789	6.84219e-12	2.40785e-10	XR_004063950
LOXE_CONTIGS_DN40308_c29_g73_i1	381	13.4208	5.04623	33.0421	5.03738e-07	8.73696e-06	XM_789684
LOXE_CONTIGS_DN36816_c4_g2_i1	216	31.6534	5.046	33.0368	4.17236e-08	8.89377e-07	XM_030977935
LOXE_CONTIGS_DN38911_c4_g52_i1	349	18.6378	5.04593	33.0352	1.23712e-08	2.86084e-07	XR_972292
LOXE_CONTIGS_DN11140_c0_g1_i1	358	33.4416	5.04541	33.0233	2.43878e-10	7.16595e-09	XM_778411
LOXE_CONTIGS_DN42825_c1_g2_i1	358	10.1376	5.04118	32.9265	1.15919e-05	0.000148135	XM_030998002
LOXE_CONTIGS_DN41340_c31_g206_i1	345	104.282	5.04043	32.9096	0	0	XM_030999060
LOXE_CONTIGS_DN38295_c4_g31_i1	394	43.8094	5.0396	32.8906	1.77636e-15	8.87361e-14	XM_011679483
LOXE_CONTIGS_DN35141_c4_g22_i1	373	9.41208	5.03951	32.8884	9.5039e-06	0.000124222	XM_030984547
LOXE_CONTIGS_DN44580_c2_g5_i1	2134	21.8517	5.03935	32.8849	0	0	XM_789519
LOXE_CONTIGS_DN29369_c3_g9_i1	292	159.646	5.03912	32.8796	0	0	XM_780608
LOXE_CONTIGS_DN37379_c2_g2_i1	858	4.0775	5.03868	32.8695	1.45957e-05	0.000181155	XM_030990081
LOXE_CONTIGS_DN44751_c4_g102_i1	309	11.2037	5.03863	32.8685	1.76948e-05	0.000214652	XM_030985894
LOXE_CONTIGS_DN43799_c0_g12_i3	556	6.19726	5.03834	32.8619	9.90589e-06	0.000128925	XM_030999792
LOXE_CONTIGS_DN42799_c1_g2_i2	1132	9.83114	5.03693	32.8296	1.59035e-11	5.37783e-10	XM_775568
LOXE_CONTIGS_DN43529_c0_g2_i7	4527	1.16243	5.03653	32.8207	1.49945e-06	2.35844e-05	XM_011680581
LOXE_CONTIGS_DN25016_c0_g1_i1	1782	3.74672	5.03521	32.7906	1.32918e-08	3.05869e-07	XM_030991924
LOXE_CONTIGS_DN42595_c0_g9_i9	3827	2.07843	5.03499	32.7855	1.78882e-08	4.04168e-07	XM_781956
LOXE_CONTIGS_DN35332_c0_g1_i1	768	34.6551	5.03311	32.743	0	0	XM_782049
LOXE_CONTIGS_DN42129_c1_g4_i1	819	4.41147	5.03289	32.7378	1.54854e-05	0.000190816	XM_030996600
LOXE_CONTIGS_DN34292_c5_g11_i1	235	15.3456	5.03256	32.7303	1.23039e-05	0.000156026	XM_030983005
LOXE_CONTIGS_DN38400_c2_g10_i1	1399	9.25875	5.03054	32.6846	7.00662e-13	2.75666e-11	XM_030990214
LOXE_CONTIGS_DN42096_c0_g1_i2	1162	61.5328	5.02992	32.6705	0	0	XR_004062702
LOXE_CONTIGS_DN39886_c4_g1_i1	1444	6.57976	5.02972	32.666	3.21132e-10	9.29737e-09	XM_030972694
LOXE_CONTIGS_DN9476_c0_g2_i1	2149	3.1242	5.02896	32.6489	2.26186e-08	5.03437e-07	XM_030981284
LOXE_CONTIGS_DN31180_c0_g1_i1	1648	4.06	5.02878	32.6449	3.6646e-08	7.8903e-07	XM_795141
LOXE_CONTIGS_DN38634_c0_g1_i12	4083	7.53964	5.02838	32.6357	0	0	XM_030975120
LOXE_CONTIGS_DN34292_c5_g24_i3	1052	537.069	5.02815	32.6305	0	0	XM_791598
LOXE_CONTIGS_DN35144_c1_g64_i1	273	51.4537	5.02746	32.615	2.77556e-15	1.36311e-13	XM_030993953
LOXE_CONTIGS_DN42242_c2_g1_i7	3556	120.566	5.02725	32.6101	0	0	XM_030989045
LOXE_CONTIGS_DN43171_c0_g4_i1	466	10.4989	5.02461	32.5505	8.02021e-07	1.33474e-05	XM_030978272
LOXE_CONTIGS_DN39237_c0_g1_i1	1249	2.73651	5.02442	32.5463	1.16087e-05	0.000148329	XM_011673123
LOXE_CONTIGS_DN39433_c6_g159_i1	326	14.9661	5.02359	32.5276	4.8763e-07	8.48166e-06	XM_030981701
LOXE_CONTIGS_DN36724_c1_g1_i2	3749	7.13793	5.02319	32.5184	0	0	XM_011684802
LOXE_CONTIGS_DN36090_c4_g17_i1	591	39.19	5.02216	32.4952	0	0	XM_030996753
LOXE_CONTIGS_DN36435_c2_g7_i1	430	50.472	5.02198	32.4912	0	0	XM_030983929
LOXE_CONTIGS_DN39446_c1_g4_i2	1324	22.3623	5.02158	32.4822	0	0	XM_003723510
LOXE_CONTIGS_DN39433_c5_g1_i1	333	125.735	5.02147	32.4799	0	0	XR_004065552
LOXE_CONTIGS_DN25571_c0_g1_i1	2123	3.10343	5.02039	32.4555	2.63438e-08	5.80433e-07	NM_001142378
LOXE_CONTIGS_DN40956_c0_g2_i2	2617	5.97476	5.01956	32.4368	1.55431e-15	7.81336e-14	XR_004066363
LOXE_CONTIGS_DN38402_c2_g32_i1	265	58.2032	5.01914	32.4274	1.31021e-11	4.46926e-10	XM_030998128
LOXE_CONTIGS_DN44423_c1_g1_i1	4833	1.63192	5.01678	32.3743	7.16561e-09	1.71322e-07	XM_030999493
LOXE_CONTIGS_DN36816_c4_g4_i1	573	138.642	5.01484	32.3309	0	0	XM_030977932
LOXE_CONTIGS_DN40757_c36_g8_i1	334	14.7678	5.01479	32.3297	8.66825e-07	1.43194e-05	XM_030983929
LOXE_CONTIGS_DN43415_c1_g12_i1	461	50.3693	5.01465	32.3267	0	0	XM_030994574
LOXE_CONTIGS_DN8042_c0_g1_i1	607	31.0611	5.01449	32.3231	8.88178e-16	4.54577e-14	XM_030996259
LOXE_CONTIGS_DN43539_c0_g3_i10	3268	1.03799	5.01435	32.32	1.37848e-05	0.000172374	XM_011663368
LOXE_CONTIGS_DN44546_c21_g97_i1	597	20.8957	5.01191	32.2652	4.30609e-11	1.38926e-09	XM_030972603
LOXE_CONTIGS_DN41847_c6_g38_i1	306	36.0256	5.01154	32.257	2.46001e-11	8.15325e-10	XM_001177745
LOXE_CONTIGS_DN35306_c3_g114_i1	283	12.2091	5.01153	32.2567	1.09385e-05	0.000140677	XM_780567
LOXE_CONTIGS_DN44658_c3_g4_i1	684	4.9801	5.01013	32.2255	1.06384e-05	0.000137269	XM_030987552
LOXE_CONTIGS_DN44898_c3_g11_i3	1152	5.51169	5.00878	32.1953	2.13898e-08	4.78293e-07	XM_030996912
LOXE_CONTIGS_DN41260_c8_g6_i3	1343	597.508	5.00788	32.1753	0	0	XM_011673595
LOXE_CONTIGS_DN15199_c0_g2_i1	341	14.7647	5.00781	32.1738	6.42802e-07	1.08954e-05	XM_030996455
LOXE_CONTIGS_DN36267_c3_g4_i1	581	6.19528	5.00688	32.1531	3.03552e-05	0.000344127	XM_030984292
LOXE_CONTIGS_DN43298_c8_g38_i1	258	19.1497	5.00653	32.1452	1.57964e-06	2.47329e-05	XM_011666174
LOXE_CONTIGS_DN18000_c0_g5_i1	393	12.5629	5.0061	32.1356	4.63674e-07	8.10418e-06	XM_030984072
LOXE_CONTIGS_DN31881_c0_g11_i1	565	11.2008	5.00542	32.1204	4.5968e-08	9.72952e-07	XM_030990668
LOXE_CONTIGS_DN38349_c2_g163_i1	310	130.543	5.00427	32.0948	0	0	XM_030992135
LOXE_CONTIGS_DN34637_c1_g2_i1	2164	8.68694	5.00393	32.0874	0	0	XM_030992140
LOXE_CONTIGS_DN41265_c0_g3_i3	2585	1.34213	5.00357	32.0794	1.30988e-05	0.000164729	XM_011679294
LOXE_CONTIGS_DN36449_c0_g1_i1	1561	6.94099	5.00319	32.0707	8.26654e-11	2.5803e-09	XM_011664950
LOXE_CONTIGS_DN44828_c0_g2_i3	1313	2.70064	5.00292	32.0647	1.12377e-05	0.000144091	XM_030994262
LOXE_CONTIGS_DN28017_c0_g1_i1	795	18.0448	5.0024	32.0532	2.43583e-13	1.00401e-11	XM_030988630
LOXE_CONTIGS_DN42256_c2_g1_i4	3495	3.53035	5.00223	32.0494	4.1468e-10	1.18265e-08	XM_030977093
LOXE_CONTIGS_DN38702_c2_g2_i1	1918	9.67855	5.00165	32.0366	0	0	XM_011662806
LOXE_CONTIGS_DN36752_c6_g3_i1	865	57.7486	5.00089	32.0196	0	0	XM_030993372
LOXE_CONTIGS_DN16271_c0_g69_i1	252	19.9711	4.99998	31.9995	8.87392e-07	1.46262e-05	XM_030992325
LOXE_CONTIGS_DN44200_c4_g1_i2	3778	160.931	4.99841	31.9649	0	0	XM_030998226
LOXE_CONTIGS_DN42540_c3_g13_i1	1571	5.22174	4.99826	31.9614	6.81517e-09	1.63476e-07	XM_030993917
LOXE_CONTIGS_DN2263_c0_g3_i1	418	11.9784	4.9977	31.9491	6.08615e-07	1.03706e-05	XR_974054
LOXE_CONTIGS_DN44670_c3_g1_i2	933	3.67352	4.99707	31.9351	1.04528e-05	0.000135141	XM_030977530
LOXE_CONTIGS_DN26160_c0_g1_i1	1163	2.91907	4.99675	31.9279	9.30212e-06	0.000121828	XM_030979879
LOXE_CONTIGS_DN33600_c0_g2_i1	1023	12.2651	4.99665	31.9258	4.07274e-12	1.46616e-10	XM_030997608
LOXE_CONTIGS_DN34292_c5_g24_i4	545	281.908	4.9965	31.9224	0	0	XM_003723845
LOXE_CONTIGS_DN11263_c0_g2_i1	1349	2.51659	4.99623	31.9164	1.29991e-05	0.00016371	XM_030997673
LOXE_CONTIGS_DN43140_c3_g24_i1	366	13.3693	4.99622	31.9164	1.05993e-06	1.72236e-05	XM_011684293
LOXE_CONTIGS_DN33734_c0_g2_i1	635	5.21825	4.99529	31.8957	1.13236e-05	0.00014505	XM_030984724
LOXE_CONTIGS_DN33777_c2_g3_i1	3760	6.55337	4.99459	31.8803	0	0	XM_011666928
LOXE_CONTIGS_DN42645_c0_g7_i5	1096	4.37742	4.99453	31.8788	9.82744e-07	1.60649e-05	XM_030986657
LOXE_CONTIGS_DN43507_c5_g31_i1	258	31.2921	4.99326	31.8509	1.93768e-09	5.0452e-08	XM_781371
LOXE_CONTIGS_DN42577_c4_g3_i1	700	206.441	4.99252	31.8346	0	0	XR_004064797
LOXE_CONTIGS_DN36499_c0_g3_i1	1107	11.299	4.98996	31.7781	5.92082e-13	2.34557e-11	XM_795698
LOXE_CONTIGS_DN43369_c1_g14_i1	524	9.5075	4.98778	31.7301	7.25663e-07	1.21806e-05	XM_011664608
LOXE_CONTIGS_DN38114_c1_g8_i3	1589	11.4826	4.98713	31.7158	4.44089e-16	2.32612e-14	XM_030996610
LOXE_CONTIGS_DN44706_c8_g33_i3	2748	13.6111	4.98706	31.7143	6.78566e-11	2.14176e-09	XM_777849
LOXE_CONTIGS_DN33882_c1_g8_i2	1676	3956.83	4.98647	31.7014	0	0	XM_011665468
LOXE_CONTIGS_DN37099_c8_g41_i1	513	9.45253	4.98523	31.6742	1.72373e-06	2.67609e-05	XR_004063356
LOXE_CONTIGS_DN33844_c0_g1_i2	1930	31.792	4.98482	31.6651	0	0	XM_030973248
LOXE_CONTIGS_DN39469_c3_g5_i1	286	12.2279	4.98448	31.6576	1.16857e-05	0.000149219	not available
LOXE_CONTIGS_DN32562_c1_g9_i1	401	8.68057	4.98445	31.6569	1.32794e-05	0.000166668	XM_782904
LOXE_CONTIGS_DN38911_c5_g43_i1	620	5.31063	4.98364	31.6392	1.48778e-05	0.000184171	XM_784266
LOXE_CONTIGS_DN11523_c0_g2_i1	704	4.66349	4.98244	31.6129	2.08106e-05	0.00024736	XM_030974156
LOXE_CONTIGS_DN44284_c1_g1_i1	3594	2.33812	4.98238	31.6115	1.40861e-07	2.73839e-06	XM_030974519
LOXE_CONTIGS_DN42960_c0_g3_i1	2132	10.6578	4.98222	31.6081	0	0	XM_031000339
LOXE_CONTIGS_DN37536_c4_g1_i4	2919	4.80875	4.98218	31.6072	6.82787e-14	2.96707e-12	XM_030996736
LOXE_CONTIGS_DN44895_c33_g138_i1	547	29.3528	4.98203	31.6038	2.85784e-11	9.38862e-10	XM_030975711
LOXE_CONTIGS_DN42271_c1_g12_i1	517	6.41844	4.98101	31.5815	1.50234e-05	0.00018581	XM_030978249
LOXE_CONTIGS_DN36765_c0_g5_i3	927	6.90578	4.98058	31.5721	7.85096e-08	1.59561e-06	XM_030996091
LOXE_CONTIGS_DN37701_c0_g1_i1	2750	8.24077	4.9802	31.5639	0	0	XM_030991954
LOXE_CONTIGS_DN41209_c0_g2_i1	4789	367.284	4.97938	31.5458	0	0	NM_214536
LOXE_CONTIGS_DN28028_c1_g2_i1	416	25.5927	4.97925	31.5431	2.59259e-12	9.59887e-11	XM_030979009
LOXE_CONTIGS_DN41357_c1_g20_i1	756	4.69935	4.9787	31.5311	4.36858e-05	0.000472969	XM_011678040
LOXE_CONTIGS_DN42673_c1_g7_i3	1707	7.94407	4.97795	31.5146	1.15463e-14	5.36588e-13	XM_030983123
LOXE_CONTIGS_DN42230_c5_g6_i1	368	21.3016	4.97766	31.5084	2.80173e-09	7.12897e-08	XM_001197540
LOXE_CONTIGS_DN22493_c0_g2_i1	2006	2.47945	4.97689	31.4916	1.92562e-06	2.96218e-05	XM_030975849
LOXE_CONTIGS_DN31814_c0_g2_i2	1065	3.24684	4.97641	31.4809	1.52773e-05	0.000188467	XR_004064797
LOXE_CONTIGS_DN41460_c2_g5_i1	1835	5.94555	4.97561	31.4635	4.08305e-11	1.32125e-09	XM_011682120
LOXE_CONTIGS_DN43298_c8_g26_i1	326	86.6155	4.97361	31.4199	0	0	XR_004062025
LOXE_CONTIGS_DN27759_c0_g1_i1	1228	5.06853	4.97326	31.4123	6.5816e-08	1.35429e-06	XM_030983254
LOXE_CONTIGS_DN44943_c13_g1_i1	897	8.74439	4.9715	31.374	8.98726e-10	2.4507e-08	XM_030983831
LOXE_CONTIGS_DN43079_c0_g1_i1	670	7.02217	4.9708	31.3589	1.40553e-06	2.22182e-05	XM_030995698
LOXE_CONTIGS_DN42105_c2_g1_i4	3886	2.73223	4.96952	31.3311	9.47894e-10	2.5752e-08	XM_785616
LOXE_CONTIGS_DN25191_c0_g1_i1	1745	2.70163	4.96948	31.3301	1.08958e-06	1.76633e-05	XM_030979374
LOXE_CONTIGS_DN43779_c1_g43_i1	2516	4.31987	4.96894	31.3185	6.08019e-08	1.25789e-06	XR_004066147
LOXE_CONTIGS_DN41498_c1_g3_i1	483	10.2612	4.96831	31.3047	7.02607e-07	1.18315e-05	XM_003726242
LOXE_CONTIGS_DN25043_c0_g2_i1	1452	4.4373	4.96823	31.303	1.11124e-07	2.20183e-06	XM_030997144
LOXE_CONTIGS_DN43140_c3_g14_i1	272	12.277	4.96766	31.2906	9.79398e-06	0.000127595	XM_030980831
LOXE_CONTIGS_DN41001_c3_g7_i1	3432	12.5839	4.96724	31.2816	6.98441e-13	2.74852e-11	XM_011666200
LOXE_CONTIGS_DN40010_c1_g11_i2	705	6.92246	4.96684	31.2729	1.6495e-06	2.57107e-05	XM_003723272
LOXE_CONTIGS_DN40522_c1_g6_i1	736	4.47087	4.96652	31.2659	8.31952e-06	0.00011033	XM_030976145
LOXE_CONTIGS_DN14915_c0_g15_i1	214	29.8794	4.96634	31.2621	7.38401e-08	1.50588e-06	XM_031000054
LOXE_CONTIGS_DN19181_c0_g1_i1	935	3.46932	4.96436	31.2191	1.67623e-05	0.000204544	XM_030983929
LOXE_CONTIGS_DN28768_c1_g199_i1	283	12.1612	4.96372	31.2053	1.55517e-05	0.000191543	XM_030996995
LOXE_CONTIGS_DN44278_c0_g1_i2	1610	2.91681	4.96347	31.1998	7.5306e-07	1.26001e-05	XM_030983831
LOXE_CONTIGS_DN31122_c0_g2_i1	2500	4.865	4.96336	31.1974	1.16873e-12	4.48375e-11	XM_030973827
LOXE_CONTIGS_DN44551_c1_g4_i1	281	32.1776	4.96278	31.1851	3.27849e-10	9.47985e-09	XM_030974566
LOXE_CONTIGS_DN34667_c1_g1_i1	2395	31.5668	4.96237	31.1761	0	0	XM_003730463
LOXE_CONTIGS_DN23695_c0_g1_i1	735	40.1452	4.96196	31.1672	0	0	XM_011674157
LOXE_CONTIGS_DN11930_c0_g7_i1	325	51.685	4.96085	31.1433	7.32747e-15	3.46587e-13	XM_030983929
LOXE_CONTIGS_DN42241_c2_g25_i1	460	22.8547	4.9608	31.1422	7.49956e-12	2.6311e-10	XM_030987791
LOXE_CONTIGS_DN23853_c0_g1_i1	1666	5.42774	4.96065	31.1391	1.94363e-10	5.78518e-09	XM_030989126
LOXE_CONTIGS_DN34424_c0_g20_i2	1081	7.05357	4.95994	31.1236	3.63237e-09	9.08122e-08	XM_030974729
LOXE_CONTIGS_DN41948_c2_g5_i4	3424	1.01008	4.95993	31.1235	4.54235e-05	0.000488782	XM_780931
LOXE_CONTIGS_DN42536_c1_g1_i1	1021	29.0843	4.95946	31.1133	0	0	XR_004066363
LOXE_CONTIGS_DN32184_c0_g14_i1	1352	45.3128	4.95912	31.106	0	0	XR_004065985
LOXE_CONTIGS_DN43684_c0_g41_i1	579	13.2335	4.95788	31.0793	6.56554e-09	1.57839e-07	XM_030974180
LOXE_CONTIGS_DN39272_c4_g8_i1	796	11.6818	4.95698	31.06	3.10671e-10	9.0187e-09	XM_030972259
LOXE_CONTIGS_DN26153_c1_g3_i1	1028	11.6777	4.95679	31.0559	6.66134e-16	3.44102e-14	XM_030981690
LOXE_CONTIGS_DN34823_c1_g106_i1	307	20.208	4.95658	31.0512	3.07383e-08	6.69934e-07	XM_030987669
LOXE_CONTIGS_DN39831_c1_g4_i1	297	30.572	4.95649	31.0494	1.82817e-10	5.46634e-09	XM_030976881
LOXE_CONTIGS_DN41340_c31_g100_i1	281	31.5873	4.95578	31.0339	4.82781e-09	1.18486e-07	XM_793252
[truncated: 14,408 more rows]

## Sheet: coelomocytes vs intestine
Table S2: The complete list of differentially expressed transcripts in the edible sea urchin (L. albus).
Transcripts ID	Transcripts lenth	Max group mean	Log₂ fold change	Fold change	P-value	FDR p-value	RefSeq S. purpuratus
LOXE_CONTIGS_DN43134_c1_g3_i4	6088	75.2242	15.2311	38461.1	8.20131e-06	0.000125216	XM_011679235
LOXE_CONTIGS_DN35387_c13_g1_i1	1148	343.002	15.0161	33136.2	1.09708e-05	0.000161724	XM_030995630
LOXE_CONTIGS_DN43298_c8_g11_i1	643	473.505	14.6447	25614.6	1.79975e-05	0.000250068	XM_011666174
LOXE_CONTIGS_DN44326_c13_g117_i8	1079	281.269	14.6368	25475.3	1.81441e-05	0.000251781	XM_030976665
LOXE_CONTIGS_DN44326_c13_g117_i3	1841	150.608	14.5105	23339.3	2.14948e-05	0.000291635	XM_030976665
LOXE_CONTIGS_DN44326_c13_g117_i6	1705	156.985	14.4544	22449.7	2.31133e-05	0.00031104	XM_030976665
LOXE_CONTIGS_DN34192_c1_g1_i2	5001	44.2805	14.1868	18648.9	3.26466e-05	0.00042184	XM_030980242
LOXE_CONTIGS_DN42987_c0_g1_i24	11036	18.8586	14.098	17535.1	3.68663e-05	0.000469909	XM_031000230
LOXE_CONTIGS_DN32562_c1_g8_i1	951	209.035	14.0314	16744.4	3.97965e-05	0.000503097	XM_001186224
LOXE_CONTIGS_DN16805_c1_g1_i3	3788	52.3175	14.0196	16608.3	4.04428e-05	0.000510317	XM_779932
LOXE_CONTIGS_DN38402_c2_g57_i1	313	594.91	13.9363	15676.2	4.4955e-05	0.000559325	XM_030998134
LOXE_CONTIGS_DN34292_c5_g24_i2	880	200.499	13.8589	14857.7	4.96957e-05	0.000609256	XM_030982998
LOXE_CONTIGS_DN32804_c2_g3_i1	2385	63.805	13.6396	12762.6	6.51939e-05	0.000769276	XM_030993344
LOXE_CONTIGS_DN29326_c0_g2_i2	3975	38.1728	13.6337	12710	6.61769e-05	0.000779221	XM_011675920
LOXE_CONTIGS_DN40504_c0_g5_i4	4585	32.2009	13.6025	12438.4	6.85487e-05	0.000803074	XM_030986587
LOXE_CONTIGS_DN41844_c8_g1_i5	3305	43.2255	13.5553	12037.9	7.26411e-05	0.000844062	XM_030975254
LOXE_CONTIGS_DN43298_c8_g30_i1	431	329.302	13.5427	11933.4	7.35061e-05	0.000852654	XR_004062025
LOXE_CONTIGS_DN39959_c26_g21_i2	1375	103.255	13.5381	11895.2	7.40202e-05	0.000858076	XR_004065553
LOXE_CONTIGS_DN34292_c5_g47_i1	434	1611.1	11.3005	2522.3	0	0	XM_030983560
LOXE_CONTIGS_DN41340_c31_g131_i1	712	250.678	11.1528	2276.88	1.11022e-16	6.82514e-15	XM_031000162
LOXE_CONTIGS_DN38349_c2_g167_i2	3139	55.0446	11.1089	2208.57	1.11022e-16	6.82514e-15	XM_030991180
LOXE_CONTIGS_DN43298_c8_g6_i1	489	324.182	10.9844	2026	3.33067e-16	1.98435e-14	XM_030983481
LOXE_CONTIGS_DN43298_c8_g11_i2	1461	273.729	10.8877	1894.62	0	0	XR_004062025
LOXE_CONTIGS_DN38955_c0_g2_i1	3123	85.5667	10.847	1841.96	0	0	XM_030990698
LOXE_CONTIGS_DN34292_c5_g10_i1	323	423.159	10.7728	1749.56	1.11022e-15	6.36629e-14	XM_030983005
LOXE_CONTIGS_DN39433_c4_g2_i2	1752	71.953	10.6563	1613.81	2.33147e-15	1.29953e-13	XM_030990932
LOXE_CONTIGS_DN22749_c0_g1_i1	1502	140.958	10.5113	1459.51	0	0	XM_030973606
LOXE_CONTIGS_DN34208_c1_g1_i1	2082	84.5783	10.2504	1218.07	0	0	XM_030973631
LOXE_CONTIGS_DN27427_c1_g4_i1	396	346.336	9.89147	949.791	0	0	XM_791598
LOXE_CONTIGS_DN29049_c1_g1_i1	1216	570.374	9.86674	933.651	0	0	XM_030977956
LOXE_CONTIGS_DN35572_c2_g2_i2	1642	43.4296	9.83301	912.079	4.18887e-13	1.89482e-11	XM_001201811
LOXE_CONTIGS_DN33359_c0_g1_i1	3147	22.24	9.80832	896.6	4.92717e-13	2.21079e-11	XM_011685099
LOXE_CONTIGS_DN13748_c0_g3_i1	453	270.747	9.72953	848.946	0	0	XM_030983004
LOXE_CONTIGS_DN39232_c5_g16_i1	730	168.125	9.72136	844.153	0	0	XM_787994
LOXE_CONTIGS_DN39817_c4_g2_i1	2513	26.3458	9.71861	842.543	7.74714e-13	3.40935e-11	XR_004065964
LOXE_CONTIGS_DN30550_c0_g53_i1	302	207.143	9.64688	801.68	1.28597e-12	5.53965e-11	XR_143587
LOXE_CONTIGS_DN34292_c5_g50_i1	341	303.234	9.48482	716.499	0	0	XM_030982998
LOXE_CONTIGS_DN42242_c2_g1_i1	694	137.154	9.36469	659.253	0	0	XM_030989045
LOXE_CONTIGS_DN36752_c6_g3_i1	865	57.7486	9.32441	641.103	8.04745e-12	3.1853e-10	XM_030993372
LOXE_CONTIGS_DN34403_c0_g33_i1	908	54.1537	9.30118	630.864	1.17168e-11	4.56092e-10	XR_004066104
LOXE_CONTIGS_DN23717_c0_g1_i1	3912	907.346	9.29426	627.844	0	0	XM_003725376
LOXE_CONTIGS_DN40914_c0_g3_i1	5655	14.7028	9.26208	613.994	1.11022e-16	6.82514e-15	XM_785814
LOXE_CONTIGS_DN35387_c16_g13_i1	708	355.222	9.25605	611.432	0	0	XM_030993915
LOXE_CONTIGS_DN33057_c1_g17_i1	413	111.243	9.20388	589.719	2.15202e-11	8.14867e-10	XM_777072
LOXE_CONTIGS_DN41260_c8_g6_i2	1706	357.759	9.14874	567.603	0	0	XR_004065553
LOXE_CONTIGS_DN31703_c4_g35_i1	363	121.436	9.14466	566.002	3.02932e-11	1.12636e-09	XM_777372
LOXE_CONTIGS_DN34208_c1_g1_i2	2517	385.365	9.10721	551.496	0	0	XM_030973631
LOXE_CONTIGS_DN39806_c0_g28_i1	228	187.989	9.08662	543.684	3.65524e-11	1.34626e-09	not available
LOXE_CONTIGS_DN40504_c0_g5_i6	4778	15.2397	9.07512	539.365	1.33227e-15	7.58735e-14	XM_030986587
LOXE_CONTIGS_DN39806_c0_g53_i2	335	119.611	9.03532	524.69	2.31246e-10	7.76954e-09	not available
LOXE_CONTIGS_DN32554_c0_g1_i2	2511	259.31	9.02066	519.385	0	0	XM_003728242
LOXE_CONTIGS_DN41340_c31_g207_i1	425	172.055	8.98669	507.299	0	0	XM_031000162
LOXE_CONTIGS_DN39806_c7_g1_i1	1377	781.736	8.98145	505.461	0	0	XM_030972313
LOXE_CONTIGS_DN32937_c5_g9_i4	3040	45.4311	8.95202	495.254	0	0	XM_030978699
LOXE_CONTIGS_DN31703_c2_g1_i1	651	624.881	8.86106	464.993	0	0	not available
LOXE_CONTIGS_DN39232_c5_g15_i1	703	134.553	8.8117	449.35	0	0	XM_030974129
LOXE_CONTIGS_DN36853_c9_g1_i1	522	67.229	8.80602	447.586	1.53456e-10	5.26391e-09	XM_030977124
LOXE_CONTIGS_DN33378_c0_g1_i2	1882	18.4918	8.80393	446.938	1.74947e-10	5.96209e-09	XM_030976154
LOXE_CONTIGS_DN29736_c4_g1_i1	1338	157.866	8.79234	443.362	0	0	XR_004066401
LOXE_CONTIGS_DN34292_c5_g59_i1	321	559.744	8.77924	439.353	0	0	XM_030983560
LOXE_CONTIGS_DN29326_c0_g2_i3	3990	539.224	8.77184	437.106	0	0	XM_011675920
LOXE_CONTIGS_DN37656_c3_g13_i3	2784	116.476	8.77091	436.824	0	0	XM_011675802
LOXE_CONTIGS_DN36027_c5_g21_i1	329	104.312	8.76439	434.854	1.86086e-10	6.32056e-09	XM_030988852
LOXE_CONTIGS_DN33556_c0_g1_i1	4429	505.552	8.75059	430.714	0	0	XM_030978064
LOXE_CONTIGS_DN42775_c0_g47_i1	1347	24.6682	8.7405	427.712	2.34827e-10	7.88406e-09	XM_030990918
LOXE_CONTIGS_DN33487_c4_g1_i1	866	332.85	8.73394	425.772	0	0	XM_030990105
LOXE_CONTIGS_DN34189_c19_g1_i1	1109	131.913	8.73237	425.309	0	0	XM_774941
LOXE_CONTIGS_DN38402_c2_g19_i1	335	429.181	8.70216	416.497	0	0	XM_030998128
LOXE_CONTIGS_DN15015_c0_g1_i1	370	85.9905	8.66661	406.358	3.17921e-10	1.04895e-08	XM_030998134
LOXE_CONTIGS_DN39800_c5_g123_i1	1334	42.9253	8.65208	402.286	3.33067e-16	1.98435e-14	XM_030996558
LOXE_CONTIGS_DN42326_c6_g23_i1	1252	24.7925	8.63637	397.931	3.62245e-10	1.18391e-08	XM_030983193
LOXE_CONTIGS_DN38402_c2_g41_i1	313	351.657	8.63094	396.436	0	0	XM_030998134
LOXE_CONTIGS_DN39473_c0_g71_i2	850	66.8568	8.62047	393.569	0	0	XM_030978415
LOXE_CONTIGS_DN34292_c5_g24_i5	840	1829.18	8.58945	385.197	0	0	XM_030982998
LOXE_CONTIGS_DN40261_c33_g64_i1	347	160.485	8.57867	382.328	0	0	XM_030981551
LOXE_CONTIGS_DN39232_c5_g13_i1	2516	410.098	8.55761	376.789	0	0	XM_011671298
LOXE_CONTIGS_DN42577_c4_g14_i1	288	103.216	8.55586	376.331	5.71297e-10	1.8239e-08	XR_004064797
LOXE_CONTIGS_DN41444_c1_g2_i1	1865	55.2976	8.53862	371.86	0	0	XM_030976003
LOXE_CONTIGS_DN29872_c0_g42_i1	306	96.0709	8.53791	371.678	5.63262e-10	1.79982e-08	XM_003725898
LOXE_CONTIGS_DN40793_c0_g159_i1	902	59.4897	8.52973	369.577	1.11022e-16	6.82514e-15	XR_004065653
LOXE_CONTIGS_DN38955_c0_g2_i2	3109	61.8251	8.51991	367.07	0	0	XM_030990698
LOXE_CONTIGS_DN43415_c1_g41_i1	434	65.5547	8.51751	366.46	7.11207e-10	2.24285e-08	XM_030994574
LOXE_CONTIGS_DN36421_c0_g3_i1	3671	31.5003	8.5158	366.026	0	0	XM_001177888
LOXE_CONTIGS_DN44546_c21_g103_i1	2124	92.5731	8.49813	361.569	0	0	XR_004066104
LOXE_CONTIGS_DN35233_c0_g5_i1	503	149.214	8.47321	355.378	0	0	XM_030973255
LOXE_CONTIGS_DN31703_c4_g40_i1	918	644.076	8.46552	353.489	0	0	XM_011674157
LOXE_CONTIGS_DN38402_c2_g14_i1	735	1197.35	8.43783	346.769	0	0	XM_030998134
LOXE_CONTIGS_DN33622_c0_g1_i1	9948	217.002	8.43212	345.399	0	0	XM_780035
LOXE_CONTIGS_DN32937_c5_g24_i1	1797	229.576	8.41293	340.836	0	0	XR_004065553
LOXE_CONTIGS_DN42326_c6_g9_i1	2305	31.0837	8.41265	340.769	0	0	XM_030976768
LOXE_CONTIGS_DN33659_c1_g29_i3	684	37.7266	8.37104	331.082	1.41465e-09	4.29006e-08	XM_030988318
LOXE_CONTIGS_DN36027_c5_g114_i1	883	275.835	8.35994	328.543	0	0	XM_030988852
LOXE_CONTIGS_DN39473_c0_g95_i1	526	89.6033	8.35457	327.323	6.66134e-16	3.88291e-14	XM_030978415
LOXE_CONTIGS_DN44200_c4_g1_i2	3778	160.931	8.34614	325.415	0	0	XM_030998226
LOXE_CONTIGS_DN42017_c1_g1_i1	286	161.929	8.33099	322.017	8.88178e-16	5.13964e-14	XM_030986327
LOXE_CONTIGS_DN41340_c28_g4_i2	359	126.042	8.29783	314.699	8.88178e-16	5.13964e-14	XM_011681465
LOXE_CONTIGS_DN43983_c5_g2_i7	8699	7.6333	8.28999	312.993	0	0	XM_030996945
LOXE_CONTIGS_DN34292_c5_g24_i1	571	510.259	8.2752	309.802	0	0	XM_030982998
LOXE_CONTIGS_DN40492_c1_g12_i1	429	56.6432	8.27078	308.854	2.40934e-09	7.09535e-08	NM_001124761
LOXE_CONTIGS_DN34403_c0_g13_i1	344	70.9309	8.2673	308.109	2.18074e-09	6.46035e-08	XM_011665717
LOXE_CONTIGS_DN40587_c53_g4_i1	1446	16.6368	8.25613	305.734	2.76632e-09	8.0856e-08	XM_030993344
LOXE_CONTIGS_DN38402_c2_g46_i3	1087	709.067	8.24547	303.482	0	0	XM_011674392
LOXE_CONTIGS_DN13902_c0_g1_i1	260	552.595	8.23597	301.491	0	0	XM_777908
LOXE_CONTIGS_DN35124_c0_g1_i1	3976	10.8592	8.23077	300.405	1.66533e-15	9.41112e-14	XM_011677244
LOXE_CONTIGS_DN40261_c33_g36_i1	332	70.177	8.2215	298.482	3.45433e-09	9.98202e-08	XM_030991748
LOXE_CONTIGS_DN33422_c0_g1_i3	2958	14.3725	8.20666	295.427	5.88418e-15	3.16808e-13	XM_003727723
LOXE_CONTIGS_DN42569_c0_g1_i2	4265	9.75876	8.17116	288.246	2.10942e-15	1.18152e-13	XM_001175932
LOXE_CONTIGS_DN44891_c22_g62_i1	313	71.496	8.17085	288.185	4.27236e-09	1.22093e-07	XM_030989916
LOXE_CONTIGS_DN41260_c8_g22_i1	329	125.635	8.16676	287.369	2.77556e-15	1.53725e-13	XM_030995624
LOXE_CONTIGS_DN31703_c4_g10_i1	1131	542.05	8.16269	286.56	0	0	XM_775274
LOXE_CONTIGS_DN43897_c0_g13_i1	266	83.0211	8.14311	282.697	7.37377e-09	2.03227e-07	XM_030996270
LOXE_CONTIGS_DN44200_c4_g1_i3	727	29.6198	8.1184	277.896	9.53762e-09	2.58234e-07	XM_030977922
LOXE_CONTIGS_DN34216_c2_g3_i1	2446	54.0047	8.1117	276.608	0	0	XM_001199810
LOXE_CONTIGS_DN34292_c5_g27_i1	341	63.9014	8.10549	275.421	4.88166e-09	1.38512e-07	XM_030983005
LOXE_CONTIGS_DN42428_c6_g17_i1	527	40.9598	8.09952	274.282	6.1766e-09	1.72165e-07	XR_004065552
LOXE_CONTIGS_DN39433_c4_g2_i1	1710	97.3915	8.08806	272.113	0	0	XM_030990950
LOXE_CONTIGS_DN41481_c1_g3_i4	3544	11.1459	8.08556	271.641	5.77316e-15	3.11379e-13	XM_030985069
LOXE_CONTIGS_DN42924_c2_g1_i2	1417	1109.2	8.08345	271.245	0	0	XM_001182123
LOXE_CONTIGS_DN22854_c0_g1_i1	493	79.1497	8.076	269.848	5.88418e-15	3.16808e-13	XR_004063101
LOXE_CONTIGS_DN43415_c1_g114_i1	492	78.6717	8.0702	268.764	7.54952e-15	4.0257e-13	XM_030994574
LOXE_CONTIGS_DN43415_c1_g29_i1	852	45.3173	8.06543	267.877	5.88418e-15	3.16808e-13	XM_030985510
LOXE_CONTIGS_DN36435_c2_g3_i1	375	55.8083	8.05511	265.968	8.29172e-09	2.26676e-07	XM_780608
LOXE_CONTIGS_DN29768_c0_g1_i1	1582	13.1651	8.04196	263.554	8.7936e-09	2.39539e-07	XM_030975193
LOXE_CONTIGS_DN36230_c1_g7_i2	6558	5.55483	8.04111	263.4	1.02356e-11	4.01157e-10	XM_030975211
LOXE_CONTIGS_DN40757_c36_g27_i1	318	63.7241	8.02924	261.241	1.09294e-08	2.9336e-07	XM_030983929
LOXE_CONTIGS_DN37099_c8_g45_i1	754	50.5175	8.02802	261.021	7.66054e-15	4.08134e-13	XM_030985747
LOXE_CONTIGS_DN44895_c33_g25_i1	547	37.7657	8.02566	260.594	8.0025e-09	2.19457e-07	XM_030975711
LOXE_CONTIGS_DN38402_c2_g23_i1	324	167.539	8.01444	258.576	0	0	XM_030998128
LOXE_CONTIGS_DN41340_c31_g86_i1	613	32.3426	7.99601	255.293	1.27811e-08	3.39781e-07	XM_781657
LOXE_CONTIGS_DN43171_c0_g32_i1	495	39.7365	7.98677	253.664	1.18005e-08	3.15543e-07	XM_030973858
LOXE_CONTIGS_DN42577_c4_g2_i1	1097	215.701	7.97841	252.198	0	0	XR_004064797
LOXE_CONTIGS_DN39473_c0_g98_i1	322	110.886	7.94246	245.991	1.62093e-14	8.39444e-13	XM_030978415
LOXE_CONTIGS_DN5030_c0_g1_i1	769	46.1576	7.92584	243.173	2.57572e-14	1.3095e-12	XM_030978696
LOXE_CONTIGS_DN34189_c19_g8_i1	263	434.244	7.92439	242.929	0	0	XM_030981477
LOXE_CONTIGS_DN44895_c31_g2_i1	1820	54.7452	7.91785	241.83	0	0	XM_030988110
LOXE_CONTIGS_DN38402_c2_g4_i1	292	118.817	7.90987	240.497	2.88658e-14	1.46066e-12	XM_030998128
LOXE_CONTIGS_DN38927_c1_g36_i1	1324	25.9158	7.87701	235.08	3.17524e-14	1.60099e-12	XM_030974746
LOXE_CONTIGS_DN38402_c2_g44_i1	313	307.536	7.8762	234.948	0	0	XM_030998128
LOXE_CONTIGS_DN39372_c0_g30_i1	800	22.7378	7.86547	233.207	2.51979e-08	6.38586e-07	XM_030981708
LOXE_CONTIGS_DN38955_c0_g3_i1	696	92.8408	7.86283	232.781	0	0	XM_781975
LOXE_CONTIGS_DN39522_c7_g3_i1	507	66.7892	7.86262	232.747	4.54081e-14	2.25236e-12	XM_030976420
LOXE_CONTIGS_DN36853_c8_g2_i1	2064	2365.2	7.84056	229.215	0	0	XM_030983798
LOXE_CONTIGS_DN36421_c0_g13_i2	1053	31.344	7.82501	226.758	6.13953e-14	3.01681e-12	XM_030980484
LOXE_CONTIGS_DN36728_c2_g43_i3	940	18.7727	7.81491	225.176	2.55557e-08	6.47208e-07	XM_030993484
LOXE_CONTIGS_DN44772_c2_g2_i1	2827	6.23968	7.80999	224.41	2.45759e-08	6.23858e-07	XM_030992615
LOXE_CONTIGS_DN34463_c0_g1_i1	2104	57.5561	7.80417	223.506	0	0	XM_030995184
LOXE_CONTIGS_DN34292_c5_g29_i1	369	562.762	7.7877	220.968	0	0	XM_777908
LOXE_CONTIGS_DN38934_c0_g9_i1	1433	748.479	7.76777	217.938	0	0	XM_003730231
LOXE_CONTIGS_DN71035_c0_g1_i1	471	36.0045	7.76711	217.837	3.17416e-08	7.91731e-07	XM_030973211
LOXE_CONTIGS_DN30786_c9_g3_i2	227	139.842	7.76675	217.784	2.08278e-13	9.70628e-12	XM_030974033
LOXE_CONTIGS_DN43524_c3_g1_i6	5385	5.78557	7.76256	217.153	1.66422e-13	7.86565e-12	XM_030979284
LOXE_CONTIGS_DN35233_c0_g1_i1	527	166.38	7.73273	212.708	0	0	XM_030973255
LOXE_CONTIGS_DN37902_c1_g1_i1	1781	350.348	7.72963	212.252	0	0	XM_030997555
LOXE_CONTIGS_DN44546_c21_g131_i6	1438	153.391	7.7165	210.329	0	0	XM_030989568
LOXE_CONTIGS_DN39900_c5_g10_i5	2546	6.38401	7.71649	210.326	3.98429e-08	9.77448e-07	XM_030987290
LOXE_CONTIGS_DN44661_c9_g14_i1	489	33.8661	7.71508	210.122	4.20852e-08	1.02792e-06	XR_004064049
LOXE_CONTIGS_DN44780_c2_g16_i2	2012	42.529	7.71026	209.421	0	0	NM_214597
LOXE_CONTIGS_DN42674_c51_g1_i1	1555	619.967	7.70841	209.153	0	0	XM_030979046
LOXE_CONTIGS_DN32562_c1_g8_i3	677	125.724	7.70184	208.202	0	0	XM_001186224
LOXE_CONTIGS_DN38402_c2_g30_i1	293	243.654	7.69824	207.683	0	0	XM_030998128
LOXE_CONTIGS_DN40492_c1_g5_i1	619	93.4186	7.6972	207.533	0	0	NM_001124761
LOXE_CONTIGS_DN44378_c2_g12_i3	1331	12.4218	7.69469	207.172	1.91688e-08	4.96286e-07	XM_782175
LOXE_CONTIGS_DN36421_c0_g3_i2	3653	79.3085	7.68693	206.062	0	0	XM_001177888
LOXE_CONTIGS_DN42017_c2_g1_i1	397	419.189	7.68074	205.18	0	0	XM_030986327
LOXE_CONTIGS_DN40261_c33_g45_i1	315	50.9326	7.66982	203.632	5.46544e-08	1.30843e-06	XM_780341
LOXE_CONTIGS_DN31703_c4_g39_i1	319	49.1896	7.65385	201.39	4.73416e-08	1.14608e-06	XM_030995651
LOXE_CONTIGS_DN39473_c0_g13_i1	361	113.8	7.60841	195.146	0	0	XM_030979007
LOXE_CONTIGS_DN27209_c0_g1_i1	1821	58.02	7.60758	195.034	0	0	XM_780371
LOXE_CONTIGS_DN42798_c0_g2_i2	590	25.8702	7.60462	194.634	5.46165e-08	1.30769e-06	XM_030990918
LOXE_CONTIGS_DN41444_c1_g2_i2	1879	76.5254	7.59734	193.654	0	0	XM_030976003
LOXE_CONTIGS_DN43439_c1_g1_i2	3478	8.38702	7.59727	193.645	1.84219e-12	7.81094e-11	XM_030987505
LOXE_CONTIGS_DN43700_c5_g11_i1	707	21.4482	7.59518	193.365	6.54351e-08	1.54534e-06	XM_030990668
LOXE_CONTIGS_DN65279_c0_g1_i1	726	55.0155	7.57352	190.483	0	0	XM_782091
LOXE_CONTIGS_DN36027_c5_g102_i1	360	40.5147	7.57044	190.077	1.70802e-07	3.75246e-06	XM_030988852
LOXE_CONTIGS_DN30786_c11_g21_i1	462	32.3061	7.56945	189.947	7.37717e-08	1.72665e-06	XM_030990918
LOXE_CONTIGS_DN34292_c5_g2_i1	302	52.0915	7.569	189.887	3.44057e-07	7.1559e-06	XM_030983005
LOXE_CONTIGS_DN41260_c8_g6_i3	1343	597.508	7.53586	185.575	0	0	XM_011673595
LOXE_CONTIGS_DN29872_c0_g62_i1	278	52.7749	7.53228	185.116	9.55703e-08	2.19539e-06	XR_004064424
LOXE_CONTIGS_DN36421_c0_g13_i1	2137	58.2756	7.526	184.311	0	0	XM_011665535
LOXE_CONTIGS_DN37932_c0_g1_i1	1057	48.2194	7.52093	183.664	0	0	XM_030984267
LOXE_CONTIGS_DN39473_c0_g90_i2	370	37.7137	7.4959	180.505	1.03198e-07	2.35469e-06	XM_030978386
LOXE_CONTIGS_DN35407_c0_g1_i1	5218	5.0447	7.49321	180.17	9.54126e-13	4.16691e-11	XR_004061800
LOXE_CONTIGS_DN42017_c5_g2_i6	1712	294.237	7.49144	179.948	0	0	XM_011664754
LOXE_CONTIGS_DN34767_c2_g1_i3	1531	8.93738	7.46694	176.918	1.47413e-07	3.27631e-06	XR_004063838
LOXE_CONTIGS_DN39069_c2_g2_i1	1114	65.0042	7.46266	176.394	0	0	XM_030994064
LOXE_CONTIGS_DN41440_c0_g1_i1	1094	33.8409	7.45792	175.816	0	0	XM_030979765
LOXE_CONTIGS_DN25992_c0_g1_i2	1783	7.63814	7.45266	175.176	1.26859e-07	2.84988e-06	XM_030989198
LOXE_CONTIGS_DN40261_c33_g40_i1	349	238.79	7.44864	174.689	0	0	XM_030981551
LOXE_CONTIGS_DN44301_c6_g33_i8	763	32.7756	7.43833	173.444	1.35392e-12	5.81731e-11	XM_793907
LOXE_CONTIGS_DN35913_c2_g3_i4	4125	11.5721	7.42653	172.031	0	0	XM_011666197
LOXE_CONTIGS_DN40154_c1_g4_i1	2611	9.55607	7.42003	171.259	1.12632e-12	4.88384e-11	XM_030989844
LOXE_CONTIGS_DN42096_c0_g1_i1	1594	65.7748	7.4199	171.243	0	0	XM_003725721
LOXE_CONTIGS_DN42273_c1_g31_i1	1237	47.2716	7.41301	170.427	0	0	XM_011684963
LOXE_CONTIGS_DN44546_c21_g76_i1	243	53.9649	7.40797	169.832	1.59928e-07	3.53005e-06	not available
LOXE_CONTIGS_DN44731_c1_g136_i1	292	45.7259	7.40189	169.118	1.90836e-07	4.15378e-06	XM_003725538
LOXE_CONTIGS_DN41847_c6_g31_i1	394	33.0628	7.39776	168.634	1.42691e-07	3.17982e-06	XM_790103
LOXE_CONTIGS_DN22034_c0_g1_i1	320	40.6621	7.39339	168.125	1.80515e-07	3.94741e-06	XM_011670955
LOXE_CONTIGS_DN38402_c2_g54_i1	325	212.261	7.39316	168.098	0	0	XM_011674392
LOXE_CONTIGS_DN44202_c2_g1_i5	2971	11.939	7.39207	167.972	1.11022e-16	6.82514e-15	XM_003724071
LOXE_CONTIGS_DN37099_c8_g6_i1	284	45.5136	7.38607	167.274	1.8245e-07	3.98594e-06	XR_004062615
LOXE_CONTIGS_DN44499_c4_g4_i1	2235	5.9116	7.37827	166.372	1.81557e-07	3.96783e-06	XM_030985674
LOXE_CONTIGS_DN39589_c1_g2_i1	701	34.1903	7.35686	163.922	3.34732e-12	1.38003e-10	XM_003726242
LOXE_CONTIGS_DN41706_c0_g456_i1	323	39.2422	7.35661	163.892	1.66864e-07	3.67211e-06	XM_030989122
LOXE_CONTIGS_DN37336_c0_g73_i1	615	143.497	7.35238	163.413	0	0	XR_004066678
LOXE_CONTIGS_DN34292_c5_g24_i4	545	281.908	7.35014	163.159	0	0	XM_003723845
LOXE_CONTIGS_DN38389_c2_g2_i2	3125	4.02139	7.34738	162.847	1.58385e-07	3.49979e-06	XM_011667996
LOXE_CONTIGS_DN44862_c5_g10_i2	926	13.6157	7.34486	162.563	1.95478e-07	4.24827e-06	XM_011668113
LOXE_CONTIGS_DN34292_c5_g24_i3	1052	537.069	7.34416	162.485	0	0	XM_791598
LOXE_CONTIGS_DN41364_c6_g12_i1	3629	23.9001	7.33206	161.127	0	0	XM_030990084
LOXE_CONTIGS_DN40926_c9_g12_i1	858	114.56	7.32897	160.783	0	0	XM_786173
LOXE_CONTIGS_DN43608_c1_g10_i1	775	43.7368	7.31897	159.672	1.11022e-16	6.82514e-15	XM_783703
LOXE_CONTIGS_DN42577_c4_g15_i1	279	44.4138	7.31768	159.53	2.74411e-07	5.80748e-06	XR_004064797
LOXE_CONTIGS_DN17148_c0_g1_i1	1017	105.066	7.30785	158.447	0	0	XM_011665029
LOXE_CONTIGS_DN25773_c1_g1_i1	506	86.824	7.30428	158.054	0	0	not available
LOXE_CONTIGS_DN44774_c1_g8_i8	5605	6.0268	7.30162	157.763	3.33067e-16	1.98435e-14	XM_030997263
LOXE_CONTIGS_DN44152_c1_g2_i9	2424	5.05665	7.29474	157.013	5.44303e-07	1.08932e-05	XM_030997843
LOXE_CONTIGS_DN11140_c0_g1_i1	358	33.4416	7.28536	155.996	6.96099e-07	1.36176e-05	XM_778411
LOXE_CONTIGS_DN38295_c4_g86_i1	281	42.6296	7.2801	155.428	3.00117e-07	6.30349e-06	XM_030989215
LOXE_CONTIGS_DN32937_c5_g9_i3	2101	134.458	7.27746	155.143	0	0	XM_011674157
LOXE_CONTIGS_DN44477_c0_g1_i1	2162	5.63968	7.26949	154.289	3.06419e-07	6.42628e-06	XM_030998634
LOXE_CONTIGS_DN39900_c5_g10_i1	9185	29.5634	7.26711	154.035	0	0	XM_030987290
LOXE_CONTIGS_DN35387_c16_g16_i1	236	50.6576	7.26647	153.967	3.70756e-07	7.6608e-06	XM_030984389
LOXE_CONTIGS_DN36027_c5_g98_i1	270	45.1342	7.2623	153.521	3.1986e-07	6.68905e-06	XM_030988852
LOXE_CONTIGS_DN39473_c0_g62_i1	398	29.5566	7.25209	152.439	4.32365e-07	8.81168e-06	XM_030978386
LOXE_CONTIGS_DN39959_c26_g21_i3	1328	75.6625	7.25129	152.355	0	0	XR_004065553
LOXE_CONTIGS_DN39886_c5_g8_i1	2324	9.52459	7.24083	151.254	9.16045e-12	3.61181e-10	XM_030994400
LOXE_CONTIGS_DN37581_c0_g3_i4	2395	4.97308	7.23268	150.402	3.45623e-07	7.18521e-06	XM_791392
LOXE_CONTIGS_DN35710_c5_g13_i1	2420	9.00204	7.22741	149.853	6.47249e-12	2.59042e-10	XM_011676866
LOXE_CONTIGS_DN39959_c26_g21_i5	1342	45.6363	7.22693	149.804	0	0	XR_004065553
LOXE_CONTIGS_DN44891_c22_g49_i3	5897	50.4273	7.21832	148.913	0	0	XM_030973105
LOXE_CONTIGS_DN24209_c0_g1_i1	1820	6.44898	7.20522	147.566	4.34468e-07	8.84865e-06	XM_030977071
LOXE_CONTIGS_DN34192_c1_g1_i1	4983	45.2363	7.18749	145.764	0	0	XM_030980242
LOXE_CONTIGS_DN36751_c0_g2_i4	1405	110.951	7.18518	145.531	0	0	XM_030988882
LOXE_CONTIGS_DN37778_c3_g1_i2	4868	14.3882	7.18119	145.129	0	0	XM_030974033
LOXE_CONTIGS_DN39976_c1_g28_i1	503	22.3135	7.18007	145.016	4.63742e-07	9.40516e-06	XR_972520
LOXE_CONTIGS_DN38177_c0_g1_i1	862	46.8653	7.17324	144.331	0	0	XM_776172
LOXE_CONTIGS_DN41706_c0_g147_i1	304	37.4192	7.17164	144.171	3.51338e-07	7.28915e-06	XM_030989122
LOXE_CONTIGS_DN34407_c1_g3_i1	1055	73.6739	7.15592	142.609	0	0	XM_030982445
LOXE_CONTIGS_DN43373_c5_g6_i4	1086	10.0729	7.14919	141.946	4.67537e-07	9.47478e-06	XM_030985990
LOXE_CONTIGS_DN42948_c1_g24_i1	355	30.9444	7.14837	141.865	7.68022e-07	1.49006e-05	XM_030985777
LOXE_CONTIGS_DN41847_c6_g38_i1	306	36.0256	7.14639	141.67	5.58621e-07	1.11542e-05	XM_001177745
LOXE_CONTIGS_DN18545_c0_g1_i1	429	47.0371	7.13956	141.001	3.13034e-11	1.16203e-09	XM_030997639
LOXE_CONTIGS_DN30964_c0_g2_i1	4217	73.6214	7.13865	140.912	0	0	XM_003726751
LOXE_CONTIGS_DN36435_c2_g3_i2	2628	49.153	7.13416	140.474	0	0	XM_030983929
LOXE_CONTIGS_DN34292_c5_g5_i1	323	148.292	7.11913	139.018	0	0	XM_030983005
LOXE_CONTIGS_DN38375_c0_g1_i1	4569	2.55581	7.11833	138.941	6.26663e-06	9.85745e-05	XM_030984772
LOXE_CONTIGS_DN31703_c4_g5_i1	341	59.1739	7.10655	137.811	3.99636e-11	1.46542e-09	XM_030978075
LOXE_CONTIGS_DN40261_c33_g52_i1	303	35.4125	7.10074	137.257	1.49224e-06	2.71396e-05	not available
LOXE_CONTIGS_DN30417_c0_g6_i1	444	23.7728	7.08338	135.616	6.94796e-07	1.3595e-05	XM_030995360
LOXE_CONTIGS_DN44731_c1_g335_i1	276	38.9944	7.08153	135.441	4.70225e-07	9.52506e-06	XM_003725538
LOXE_CONTIGS_DN15497_c0_g3_i1	615	31.32	7.0729	134.634	4.35543e-11	1.59168e-09	XM_795431
LOXE_CONTIGS_DN42623_c1_g10_i1	489	21.7999	7.06479	133.879	6.49887e-07	1.27969e-05	XM_775065
LOXE_CONTIGS_DN39806_c0_g9_i1	279	69.223	7.05495	132.969	9.60988e-11	3.3747e-09	XM_030990900
LOXE_CONTIGS_DN39391_c0_g2_i1	3494	33.3924	7.05485	132.96	0	0	XM_778812
LOXE_CONTIGS_DN39806_c0_g26_i1	218	47.7684	7.04827	132.355	1.14154e-06	2.12979e-05	not available
LOXE_CONTIGS_DN40261_c33_g85_i1	290	185.955	7.04769	132.302	0	0	XM_780341
LOXE_CONTIGS_DN42096_c0_g23_i1	1813	145.513	7.0397	131.572	0	0	XM_030982952
LOXE_CONTIGS_DN39478_c5_g18_i1	219	46.5113	7.03747	131.368	8.33209e-07	1.60397e-05	XM_030987629
LOXE_CONTIGS_DN36786_c7_g6_i1	466	21.7755	7.03543	131.183	1.12511e-06	2.1032e-05	XM_003723276
LOXE_CONTIGS_DN37962_c2_g3_i1	2315	15.0653	7.03168	130.842	0	0	XM_030974191
LOXE_CONTIGS_DN41260_c8_g81_i1	310	144.78	7.02989	130.679	0	0	XM_011664044
LOXE_CONTIGS_DN43897_c0_g21_i1	357	53.3514	7.02421	130.166	6.742e-11	2.40489e-09	XR_004063597
LOXE_CONTIGS_DN38295_c4_g29_i1	419	24.3684	7.02371	130.121	8.24507e-07	1.58856e-05	XM_030988778
LOXE_CONTIGS_DN44443_c0_g208_i1	1313	34.5847	7.02326	130.081	0	0	XM_030990337
LOXE_CONTIGS_DN42235_c1_g1_i2	3310	18.5463	7.01431	129.276	0	0	XM_030983236
LOXE_CONTIGS_DN29872_c0_g9_i1	292	64.5919	7.00885	128.788	7.52064e-11	2.66862e-09	XM_030990307
LOXE_CONTIGS_DN28388_c0_g1_i1	724	13.6508	7.00544	128.483	8.35548e-07	1.60814e-05	XM_030983123
LOXE_CONTIGS_DN31597_c0_g2_i1	2766	73.972	6.99429	127.494	0	0	XM_792742
LOXE_CONTIGS_DN25229_c1_g3_i1	847	81.6731	6.99195	127.288	0	0	XR_004065553
LOXE_CONTIGS_DN44731_c1_g35_i1	279	34.875	6.9815	126.369	8.93288e-07	1.70887e-05	XR_004064219
LOXE_CONTIGS_DN39577_c1_g2_i4	2860	69.6774	6.9793	126.176	0	0	XM_785485
LOXE_CONTIGS_DN41471_c0_g1_i2	4240	7.69719	6.97438	125.747	3.33067e-16	1.98435e-14	XM_786113
LOXE_CONTIGS_DN39836_c2_g3_i4	2161	27.641	6.97343	125.665	0	0	NM_214599
LOXE_CONTIGS_DN43476_c0_g2_i1	1312	13.9285	6.97198	125.538	1.29451e-10	4.47421e-09	XM_030985289
LOXE_CONTIGS_DN42775_c0_g39_i1	581	16.5921	6.9705	125.41	1.06491e-06	2.0023e-05	XM_775509
LOXE_CONTIGS_DN44712_c0_g115_i1	270	36.9833	6.96441	124.881	2.00323e-06	3.53394e-05	XM_030992961
LOXE_CONTIGS_DN35306_c3_g88_i1	603	15.9216	6.96094	124.581	1.13769e-06	2.12326e-05	XM_030998391
LOXE_CONTIGS_DN36741_c0_g1_i1	3311	10.41	6.96083	124.571	0	0	XM_011674306
LOXE_CONTIGS_DN36596_c1_g2_i1	2834	12.1756	6.95384	123.969	0	0	XM_796664
LOXE_CONTIGS_DN41260_c8_g87_i1	258	68.646	6.94573	123.275	1.01395e-10	3.55115e-09	XM_030995624
LOXE_CONTIGS_DN31823_c0_g1_i3	1550	227.19	6.93845	122.654	0	0	XM_011666835
LOXE_CONTIGS_DN39746_c4_g13_i1	608	29.2464	6.92666	121.656	1.13225e-10	3.94738e-09	XR_004066439
LOXE_CONTIGS_DN22854_c2_g2_i1	378	46.0723	6.92571	121.575	2.02228e-10	6.83337e-09	XR_973251
LOXE_CONTIGS_DN41464_c5_g1_i4	4446	3.99524	6.92154	121.225	2.11016e-10	7.12245e-09	XM_030989082
LOXE_CONTIGS_DN44631_c0_g3_i2	1135	8.24875	6.92062	121.148	1.26463e-06	2.3345e-05	XM_030988004
LOXE_CONTIGS_DN32890_c0_g3_i1	1852	9.38377	6.92019	121.111	8.70886e-11	3.06946e-09	XM_001177216
LOXE_CONTIGS_DN41340_c28_g4_i1	294	59.9273	6.91454	120.638	1.89707e-10	6.43876e-09	XM_030996022
LOXE_CONTIGS_DN42429_c0_g11_i1	482	19.4436	6.91175	120.405	1.29437e-06	2.38508e-05	XM_790245
LOXE_CONTIGS_DN40914_c0_g3_i6	974	9.51002	6.90503	119.845	1.33553e-06	2.45401e-05	XM_785814
LOXE_CONTIGS_DN37038_c0_g1_i2	1331	6.93482	6.90449	119.801	1.67138e-06	3.00232e-05	XM_030994098
LOXE_CONTIGS_DN38402_c2_g46_i2	1096	1193.81	6.90404	119.763	0	0	XM_011674392
LOXE_CONTIGS_DN38776_c1_g44_i1	315	30.2249	6.90053	119.472	1.42444e-06	2.60253e-05	XM_030981948
LOXE_CONTIGS_DN41847_c6_g59_i1	419	40.7978	6.89398	118.931	7.2249e-11	2.56865e-09	XM_030982328
LOXE_CONTIGS_DN44731_c1_g219_i1	293	32.3881	6.88746	118.395	2.36265e-06	4.10638e-05	XM_003725538
LOXE_CONTIGS_DN43609_c2_g3_i1	1533	6.06523	6.88701	118.358	1.55325e-06	2.81237e-05	XM_030997480
LOXE_CONTIGS_DN34403_c0_g33_i3	908	121.776	6.87826	117.642	0	0	XR_004066104
LOXE_CONTIGS_DN23853_c0_g1_i1	1666	5.42774	6.87776	117.602	1.48049e-06	2.695e-05	XM_030989126
LOXE_CONTIGS_DN36837_c1_g6_i3	1078	8.61894	6.87737	117.569	1.39288e-06	2.55061e-05	XM_030975390
LOXE_CONTIGS_DN39831_c1_g4_i1	297	30.572	6.8736	117.263	1.47747e-06	2.6903e-05	XM_030976881
LOXE_CONTIGS_DN36027_c5_g32_i1	300	30.7518	6.87333	117.241	2.07181e-06	3.64652e-05	XM_030988852
LOXE_CONTIGS_DN38462_c2_g2_i1	3427	2.6851	6.86358	116.451	1.78952e-06	3.1964e-05	XM_784144
LOXE_CONTIGS_DN34292_c5_g24_i6	873	435.16	6.86315	116.416	0	0	XM_030982998
LOXE_CONTIGS_DN41260_c8_g93_i1	225	211.342	6.85714	115.933	0	0	XM_011664044
LOXE_CONTIGS_DN42017_c3_g1_i1	315	245.828	6.85689	115.912	0	0	XM_030986327
LOXE_CONTIGS_DN43098_c1_g4_i1	992	8.98717	6.85641	115.873	1.49528e-06	2.71814e-05	XR_004063879
LOXE_CONTIGS_DN36311_c0_g1_i6	1132	8.02349	6.85433	115.707	1.5521e-06	2.8114e-05	XM_780176
LOXE_CONTIGS_DN42242_c2_g1_i2	3525	56.6638	6.8542	115.697	0	0	XM_030989045
LOXE_CONTIGS_DN44895_c33_g138_i1	547	29.3528	6.85398	115.679	4.69007e-09	1.33303e-07	XM_030975711
LOXE_CONTIGS_DN35022_c1_g2_i1	1849	17.4408	6.85246	115.557	0	0	XM_030998533
LOXE_CONTIGS_DN35734_c0_g2_i3	553	16.5798	6.85114	115.451	1.6159e-06	2.91171e-05	XM_030987581
LOXE_CONTIGS_DN42577_c4_g7_i1	309	53.1182	6.84429	114.905	1.78231e-10	6.06836e-09	XM_030974068
LOXE_CONTIGS_DN34403_c0_g33_i2	375	64.9933	6.84279	114.785	5.59552e-14	2.7554e-12	XR_004066104
LOXE_CONTIGS_DN42672_c4_g328_i1	326	28.054	6.84094	114.638	1.80979e-06	3.22841e-05	XM_030996049
LOXE_CONTIGS_DN70377_c0_g1_i1	432	90.1894	6.8337	114.064	0	0	XR_004065552
LOXE_CONTIGS_DN44891_c22_g52_i1	358	66.5544	6.82793	113.608	4.00791e-14	1.99775e-12	XM_030978863
LOXE_CONTIGS_DN30469_c1_g1_i2	1008	8.76456	6.82062	113.034	2.42331e-06	4.20464e-05	XM_003727615
LOXE_CONTIGS_DN40289_c5_g3_i6	2847	3.05818	6.81925	112.927	1.93022e-06	3.41897e-05	XM_011666426
LOXE_CONTIGS_DN36752_c5_g22_i1	383	22.7699	6.81871	112.885	1.72478e-06	3.08908e-05	XM_030995946
LOXE_CONTIGS_DN41340_c31_g233_i1	613	26.7813	6.81721	112.767	3.4457e-10	1.13083e-08	XM_030983929
LOXE_CONTIGS_DN38748_c3_g9_i1	1585	10.2624	6.8169	112.744	9.78979e-11	3.43459e-09	XM_003723475
LOXE_CONTIGS_DN44017_c1_g6_i1	2319	32.7622	6.81224	112.38	0	0	XM_003726995
LOXE_CONTIGS_DN34189_c19_g5_i3	1219	1772	6.80954	112.17	0	0	XM_774941
LOXE_CONTIGS_DN37099_c8_g11_i2	3144	391.015	6.80591	111.888	0	0	XM_030997921
LOXE_CONTIGS_DN43298_c8_g8_i1	262	33.7926	6.80104	111.511	1.93553e-06	3.42672e-05	not available
LOXE_CONTIGS_DN43580_c0_g1_i4	2137	4.0137	6.79617	111.135	1.93444e-06	3.42545e-05	XM_011683773
LOXE_CONTIGS_DN44152_c1_g2_i13	2363	3.8161	6.7932	110.907	9.35603e-06	0.000140564	XM_030997843
LOXE_CONTIGS_DN44895_c33_g423_i1	349	44.9785	6.7922	110.829	1.27513e-09	3.89204e-08	XM_030974252
LOXE_CONTIGS_DN29453_c1_g9_i1	2939	7.94567	6.79004	110.664	5.86198e-14	2.88197e-12	XM_030983157
LOXE_CONTIGS_DN42587_c0_g1_i1	738	21.6642	6.78764	110.48	2.71036e-10	9.03196e-09	XM_782276
LOXE_CONTIGS_DN44443_c0_g117_i1	461	49.9873	6.77423	109.457	2.31815e-13	1.07648e-11	XM_030993040
LOXE_CONTIGS_DN40261_c33_g78_i1	772	357.76	6.76382	108.671	0	0	XM_011662515
LOXE_CONTIGS_DN34189_c19_g2_i1	2670	3410.61	6.7597	108.361	0	0	XM_774941
LOXE_CONTIGS_DN43630_c0_g2_i3	2466	39.5205	6.75882	108.295	0	0	XM_003727694
LOXE_CONTIGS_DN41340_c31_g202_i1	613	25.5758	6.75674	108.139	3.65427e-10	1.19409e-08	XM_030983929
LOXE_CONTIGS_DN34237_c0_g1_i2	3163	2.56185	6.75549	108.045	2.49568e-05	0.000333281	XM_003724609
LOXE_CONTIGS_DN43871_c5_g116_i1	610	13.5747	6.74762	107.457	2.63703e-06	4.53683e-05	XM_030995572
LOXE_CONTIGS_DN39473_c0_g71_i1	1179	73.5576	6.74313	107.124	0	0	XM_030978415
LOXE_CONTIGS_DN42017_c5_g1_i1	1441	296.64	6.74305	107.118	0	0	XM_030986327
LOXE_CONTIGS_DN41706_c0_g65_i1	463	18.2417	6.74229	107.061	2.64352e-06	4.54714e-05	NM_001033524
LOXE_CONTIGS_DN41706_c0_g71_i1	268	31.7319	6.73819	106.757	3.60982e-06	6.00865e-05	XM_030997699
LOXE_CONTIGS_DN44868_c6_g8_i6	1149	44.4776	6.73663	106.642	0	0	XM_030990308
LOXE_CONTIGS_DN41048_c5_g1_i1	848	35.1208	6.73328	106.395	0	0	XM_030976524
LOXE_CONTIGS_DN43630_c0_g2_i1	3903	61.6269	6.72693	105.927	0	0	XM_003727694
LOXE_CONTIGS_DN42924_c2_g1_i1	1510	567.157	6.72651	105.896	0	0	XM_001182123
LOXE_CONTIGS_DN40261_c33_g86_i1	832	162.42	6.72504	105.789	0	0	XM_030974544
LOXE_CONTIGS_DN34403_c0_g39_i1	256	32.8489	6.72226	105.585	2.70142e-06	4.6389e-05	XR_004065677
LOXE_CONTIGS_DN39633_c2_g12_i1	850	9.53625	6.72082	105.48	4.65789e-06	7.55768e-05	XM_030986701
LOXE_CONTIGS_DN43415_c1_g111_i1	520	55.9608	6.71855	105.314	0	0	XM_030985510
LOXE_CONTIGS_DN27739_c1_g1_i1	2207	3.79771	6.71685	105.19	2.69828e-06	4.63481e-05	XM_030980098
LOXE_CONTIGS_DN14915_c0_g22_i1	215	136.91	6.71532	105.078	0	0	XR_004065501
LOXE_CONTIGS_DN43972_c4_g27_i2	816	35.5194	6.71282	104.897	1.11022e-16	6.82514e-15	XM_030987961
LOXE_CONTIGS_DN43983_c5_g2_i1	8966	9.64403	6.70977	104.675	0	0	XM_030996945
LOXE_CONTIGS_DN43346_c0_g39_i1	660	12.2169	6.70877	104.602	2.65616e-06	4.56674e-05	XM_030978559
LOXE_CONTIGS_DN44701_c7_g93_i1	418	19.2623	6.70338	104.212	2.75295e-06	4.71944e-05	XM_789684
LOXE_CONTIGS_DN44464_c0_g1_i3	1098	7.25899	6.6979	103.817	3.154e-06	5.32925e-05	XM_030988001
LOXE_CONTIGS_DN32209_c0_g1_i2	3397	4.41484	6.69742	103.783	5.93589e-10	1.89112e-08	XM_011671473
LOXE_CONTIGS_DN42922_c2_g4_i1	1381	10.9033	6.6936	103.508	4.24579e-10	1.37634e-08	XM_790319
LOXE_CONTIGS_DN42577_c4_g13_i2	5943	489.337	6.69299	103.464	0	0	XM_030997438
LOXE_CONTIGS_DN29872_c0_g67_i1	304	147.838	6.69083	103.31	0	0	XR_004064424
LOXE_CONTIGS_DN35420_c1_g1_i1	3100	4.8852	6.68999	103.249	1.08634e-09	3.34645e-08	XM_030975158
LOXE_CONTIGS_DN34292_c5_g53_i1	387	93.1843	6.68381	102.808	0	0	XM_030983560
LOXE_CONTIGS_DN44546_c21_g24_i1	621	13.1271	6.68306	102.754	2.9609e-06	5.03686e-05	XM_030972603
LOXE_CONTIGS_DN36027_c5_g83_i1	275	29.5104	6.67643	102.284	3.55892e-06	5.93793e-05	XM_030988852
LOXE_CONTIGS_DN35897_c0_g18_i1	534	65.7042	6.67539	102.21	0	0	XM_030978403
LOXE_CONTIGS_DN37656_c3_g13_i1	1318	16.5674	6.66886	101.748	7.69051e-13	3.38687e-11	XM_030986959
LOXE_CONTIGS_DN35022_c1_g3_i1	1894	15.0569	6.66785	101.677	1.11022e-16	6.82514e-15	XM_030974033
LOXE_CONTIGS_DN42577_c4_g13_i1	1698	223.794	6.66522	101.492	0	0	XM_030997438
LOXE_CONTIGS_DN44546_c21_g131_i4	773	36.3246	6.66075	101.178	1.11022e-16	6.82514e-15	XM_030989568
LOXE_CONTIGS_DN39806_c0_g32_i1	274	76.9458	6.657	100.916	8.68861e-13	3.80905e-11	not available
LOXE_CONTIGS_DN39473_c0_g41_i1	372	92.6439	6.65615	100.856	0	0	XM_030978415
LOXE_CONTIGS_DN34716_c0_g6_i3	2271	9.36715	6.65343	100.666	5.8642e-13	2.61587e-11	XM_030980452
LOXE_CONTIGS_DN17302_c0_g2_i1	2549	3.03332	6.65329	100.656	3.33762e-06	5.60388e-05	XM_030977475
LOXE_CONTIGS_DN43897_c0_g20_i1	270	80.7229	6.65169	100.545	1.04827e-12	4.55529e-11	XM_030979964
LOXE_CONTIGS_DN39071_c0_g4_i1	1280	6.21311	6.6459	100.142	3.45538e-06	5.78307e-05	XM_030974447
LOXE_CONTIGS_DN42211_c3_g38_i1	866	24.1218	6.64308	99.9462	3.5294e-13	1.61001e-11	XM_782165
LOXE_CONTIGS_DN34292_c5_g58_i1	434	493.448	6.64171	99.8514	0	0	XM_030983560
LOXE_CONTIGS_DN43298_c8_g18_i1	318	88.5285	6.64062	99.7757	3.44169e-14	1.72963e-12	XM_011666174
LOXE_CONTIGS_DN42211_c3_g42_i1	1172	29.1284	6.64054	99.7707	0	0	XM_030996642
LOXE_CONTIGS_DN44891_c22_g55_i1	211	36.8592	6.63775	99.5775	5.23157e-06	8.38978e-05	XM_030997869
LOXE_CONTIGS_DN35141_c4_g4_i4	1054	13.7919	6.63772	99.5757	8.47603e-10	2.6493e-08	XM_030984549
LOXE_CONTIGS_DN44731_c1_g387_i1	282	28.0717	6.6311	99.12	3.15013e-06	5.32369e-05	XR_004065549
LOXE_CONTIGS_DN35734_c0_g2_i1	958	48.7585	6.61934	98.3153	0	0	XM_030987581
LOXE_CONTIGS_DN32703_c0_g1_i1	1726	53.6367	6.61603	98.09	0	0	XM_011676212
LOXE_CONTIGS_DN43082_c0_g4_i6	1676	4.54664	6.61183	97.8043	4.82381e-06	7.79654e-05	XM_030998665
LOXE_CONTIGS_DN40308_c29_g15_i1	425	17.6206	6.60912	97.6211	4.71444e-06	7.63929e-05	XM_775670
LOXE_CONTIGS_DN40757_c36_g91_i1	266	29.2101	6.60778	97.5305	4.54107e-06	7.38643e-05	XM_030983929
LOXE_CONTIGS_DN42209_c0_g3_i3	4686	5.93657	6.6045	97.3091	1.22125e-15	6.97673e-14	XM_030976313
LOXE_CONTIGS_DN24642_c0_g1_i1	737	10.1547	6.60202	97.1416	6.15336e-06	9.7009e-05	XM_030991586
LOXE_CONTIGS_DN39808_c5_g1_i2	2690	74.9447	6.60129	97.0928	0	0	XM_030993372
LOXE_CONTIGS_DN30550_c0_g90_i1	337	61.6069	6.60075	97.0562	2.17182e-12	9.14933e-11	XR_143587
LOXE_CONTIGS_DN40308_c29_g64_i1	355	21.8222	6.59974	96.9884	4.45645e-06	7.26426e-05	XM_030980963
LOXE_CONTIGS_DN43415_c0_g1_i1	415	33.244	6.59324	96.5524	1.03494e-09	3.19831e-08	XM_030985510
LOXE_CONTIGS_DN43871_c5_g73_i1	449	16.6743	6.59115	96.4127	6.01488e-06	9.50628e-05	XM_030972259
LOXE_CONTIGS_DN36825_c0_g1_i2	2379	5.93359	6.58516	96.0131	5.5677e-10	1.78031e-08	XM_030990822
LOXE_CONTIGS_DN39806_c0_g43_i1	263	29.1159	6.58504	96.0049	5.96896e-06	9.43859e-05	XM_030990900
LOXE_CONTIGS_DN42284_c6_g4_i1	487	15.2494	6.58442	95.9638	5.29095e-06	8.4724e-05	not available
LOXE_CONTIGS_DN42096_c0_g1_i2	1162	61.5328	6.58382	95.924	0	0	XR_004062702
LOXE_CONTIGS_DN36828_c24_g5_i1	215	358.021	6.58352	95.904	0	0	XM_030981477
LOXE_CONTIGS_DN42577_c4_g2_i5	1376	83.6022	6.58222	95.8175	0	0	XR_004064797
LOXE_CONTIGS_DN40260_c3_g29_i1	401	82.1621	6.57696	95.4689	0	0	XM_030983929
LOXE_CONTIGS_DN39444_c0_g31_i1	277	27.1088	6.57346	95.2378	6.72451e-06	0.000105025	XM_030999969
LOXE_CONTIGS_DN44661_c9_g10_i2	1783	25.2739	6.5727	95.1872	0	0	XM_030990875
LOXE_CONTIGS_DN43507_c5_g16_i1	361	20.283	6.5704	95.0361	5.3921e-06	8.61857e-05	XM_030997541
LOXE_CONTIGS_DN26512_c0_g4_i1	541	13.5044	6.57013	95.0179	5.49176e-06	8.75879e-05	not available
LOXE_CONTIGS_DN43608_c1_g35_i1	470	15.9105	6.56094	94.4147	5.71087e-06	9.07902e-05	XM_030991782
LOXE_CONTIGS_DN36752_c5_g13_i1	363	88.9866	6.5606	94.3925	0	0	XM_030994240
LOXE_CONTIGS_DN30550_c0_g47_i1	324	80.2449	6.55997	94.3512	6.66134e-16	3.88291e-14	XR_143587
LOXE_CONTIGS_DN34823_c1_g78_i1	461	15.7406	6.5573	94.1765	8.2385e-06	0.000125744	not available
LOXE_CONTIGS_DN34456_c1_g1_i2	3612	20.3134	6.55525	94.0428	0	0	XM_789530
LOXE_CONTIGS_DN39806_c0_g22_i1	251	54.6793	6.55367	93.9399	2.02566e-09	6.02151e-08	XM_030990900
LOXE_CONTIGS_DN28013_c0_g1_i1	2272	3.15748	6.54966	93.6792	5.28055e-06	8.46018e-05	XM_030977026
LOXE_CONTIGS_DN44672_c1_g5_i10	2984	4.49379	6.54945	93.6657	1.39562e-09	4.23938e-08	XM_030983791
LOXE_CONTIGS_DN42577_c4_g3_i1	700	206.441	6.54774	93.5548	0	0	XR_004064797
LOXE_CONTIGS_DN33844_c0_g1_i2	1930	31.792	6.54621	93.4556	0	0	XM_030973248
LOXE_CONTIGS_DN39433_c6_g274_i1	493	38.15	6.54443	93.3401	7.18382e-11	2.55553e-09	XM_011679872
LOXE_CONTIGS_DN42429_c0_g13_i1	383	34.826	6.54381	93.3006	2.00874e-09	5.97606e-08	XM_030990479
LOXE_CONTIGS_DN35356_c0_g1_i1	2907	4.5844	6.54077	93.1039	1.65863e-09	4.99033e-08	XM_795338
LOXE_CONTIGS_DN38295_c4_g72_i1	261	27.1926	6.52792	92.278	6.61145e-06	0.000103395	XM_030989215
LOXE_CONTIGS_DN44891_c22_g48_i1	632	86.555	6.52751	92.2518	0	0	XM_030978688
LOXE_CONTIGS_DN44862_c6_g34_i1	432	16.6876	6.52553	92.1254	5.39781e-06	8.6262e-05	XM_793492
LOXE_CONTIGS_DN36495_c1_g1_i2	869	8.19599	6.52217	91.9115	6.73082e-06	0.000105101	XM_031000337
LOXE_CONTIGS_DN43134_c1_g3_i3	2605	28.3868	6.51318	91.3406	0	0	XM_030999261
LOXE_CONTIGS_DN40001_c0_g8_i1	3604	22.0825	6.51023	91.1539	0	0	XM_030986175
LOXE_CONTIGS_DN44753_c11_g13_i1	572	12.531	6.49344	90.0991	5.3302e-06	8.52632e-05	XR_004064797
LOXE_CONTIGS_DN41917_c1_g1_i4	3034	4.31258	6.49199	90.0087	2.84501e-09	8.30236e-08	XM_030976193
LOXE_CONTIGS_DN44550_c19_g11_i1	226	57.7516	6.49148	89.9764	3.03452e-09	8.82451e-08	XM_011676007
LOXE_CONTIGS_DN37237_c2_g16_i1	398	32.6302	6.49093	89.9426	2.99835e-09	8.72761e-08	XM_030980484
LOXE_CONTIGS_DN36027_c5_g4_i1	271	25.2692	6.4873	89.7161	1.41633e-05	0.000202643	XM_030988852
LOXE_CONTIGS_DN40308_c29_g81_i1	355	20.042	6.48702	89.6991	8.61106e-06	0.000130656	XM_775670
LOXE_CONTIGS_DN38402_c2_g15_i1	268	91.2271	6.48613	89.6439	5.44009e-15	2.94107e-13	XM_030998128
LOXE_CONTIGS_DN34311_c0_g14_i1	331	20.965	6.48127	89.3424	9.95208e-06	0.000148376	XR_004066638
LOXE_CONTIGS_DN42038_c0_g1_i4	2195	5.80021	6.48003	89.2653	3.99722e-09	1.14498e-07	XM_788894
LOXE_CONTIGS_DN37333_c0_g1_i1	2197	16.5357	6.47792	89.1348	0	0	XM_030976155
LOXE_CONTIGS_DN42089_c1_g1_i3	4157	19.9259	6.47424	88.9079	0	0	XM_030983822
LOXE_CONTIGS_DN41340_c31_g182_i1	319	77.5619	6.47128	88.7255	6.66134e-16	3.88291e-14	XM_011677954
LOXE_CONTIGS_DN44062_c0_g1_i6	2290	3.04896	6.46584	88.3919	8.0224e-06	0.000122842	XM_030988676
LOXE_CONTIGS_DN41395_c0_g3_i7	3740	3.38059	6.46474	88.3246	5.68278e-09	1.59393e-07	XM_030991427
LOXE_CONTIGS_DN41225_c1_g12_i6	2236	3.09988	6.45692	87.8472	1.08414e-05	0.000160097	XM_030988327
LOXE_CONTIGS_DN44493_c2_g6_i1	810	8.37656	6.45417	87.6797	1.0346e-05	0.000153562	XM_030973630
LOXE_CONTIGS_DN30829_c0_g1_i1	1755	7.19535	6.45231	87.5669	4.33759e-09	1.23783e-07	NM_214534
LOXE_CONTIGS_DN23687_c0_g1_i1	2484	23.8949	6.44993	87.4225	0	0	NM_001040015
LOXE_CONTIGS_DN28768_c1_g40_i1	261	26.6113	6.44039	86.8462	8.52886e-06	0.000129641	XM_030975522
LOXE_CONTIGS_DN40769_c2_g6_i1	897	7.5022	6.43998	86.8217	8.60388e-06	0.00013059	XM_001177745
LOXE_CONTIGS_DN44536_c0_g5_i5	3675	3.42747	6.4388	86.7507	5.80326e-09	1.62499e-07	XM_003729974
LOXE_CONTIGS_DN40123_c1_g1_i1	3001	21.8795	6.43596	86.5798	0	0	XM_030990337
LOXE_CONTIGS_DN39580_c1_g50_i1	359	18.5771	6.43228	86.3592	8.71721e-06	0.000132048	XR_004061800
LOXE_CONTIGS_DN35705_c0_g1_i1	4693	23.1597	6.43145	86.3095	0	0	XM_030974607
LOXE_CONTIGS_DN33600_c0_g2_i1	1023	12.2651	6.42739	86.0672	6.22766e-09	1.73456e-07	XM_030997608
LOXE_CONTIGS_DN23250_c0_g1_i1	2040	6.1267	6.42637	86.006	2.65334e-09	7.77148e-08	XM_778598
LOXE_CONTIGS_DN43491_c15_g35_i2	823	15.0342	6.4207	85.6687	1.02281e-09	3.16455e-08	XM_003724713
LOXE_CONTIGS_DN37795_c5_g13_i5	2024	11.7208	6.418	85.5089	1.66533e-15	9.41112e-14	XM_786222
LOXE_CONTIGS_DN41738_c2_g5_i3	1829	6.74645	6.41794	85.5052	6.8039e-09	1.88447e-07	XM_030981911
LOXE_CONTIGS_DN40926_c9_g42_i1	318	92.7502	6.41318	85.2233	0	0	XM_030981176
LOXE_CONTIGS_DN34756_c1_g1_i8	2071	8.59164	6.41264	85.1914	6.56575e-12	2.62603e-10	XM_003731248
LOXE_CONTIGS_DN39090_c3_g26_i1	467	14.2069	6.41145	85.1214	9.12145e-06	0.000137467	XM_030973295
LOXE_CONTIGS_DN32030_c0_g1_i2	933	13.404	6.40972	85.0195	6.77053e-09	1.87636e-07	XM_030991439
LOXE_CONTIGS_DN33398_c0_g4_i2	1430	4.72915	6.4069	84.8531	1.19885e-05	0.000174981	XM_030973753
LOXE_CONTIGS_DN41563_c3_g3_i5	6344	1.86879	6.40335	84.6447	3.11199e-08	7.77493e-07	XM_003728507
LOXE_CONTIGS_DN35521_c0_g1_i2	1949	3.34817	6.403	84.6244	8.76437e-06	0.000132696	XM_030990251
LOXE_CONTIGS_DN40308_c29_g35_i1	298	41.9886	6.40001	84.4492	1.82576e-08	4.73765e-07	XM_030983929
LOXE_CONTIGS_DN40587_c53_g2_i1	1490	102.037	6.39955	84.4221	0	0	XM_030990918
LOXE_CONTIGS_DN40261_c33_g12_i1	273	24.5609	6.39556	84.1891	1.03817e-05	0.00015403	XM_030991748
LOXE_CONTIGS_DN36715_c3_g3_i2	732	8.80369	6.39456	84.1308	9.68321e-06	0.000144897	XM_030983717
LOXE_CONTIGS_DN39433_c5_g3_i1	1238	111.723	6.39271	84.0227	0	0	XM_001199810
LOXE_CONTIGS_DN43834_c0_g2_i1	254	25.2619	6.38832	83.7677	1.01099e-05	0.000150426	XM_030987260
LOXE_CONTIGS_DN43415_c1_g12_i1	461	50.3693	6.38782	83.7388	6.21725e-15	3.34152e-13	XM_030994574
LOXE_CONTIGS_DN44772_c1_g3_i3	836	7.68095	6.38746	83.7174	9.90083e-06	0.000147696	XM_788246
LOXE_CONTIGS_DN40926_c9_g24_i1	321	20.3945	6.38743	83.716	2.05428e-05	0.000280399	XM_030980484
LOXE_CONTIGS_DN37031_c0_g1_i1	4531	18.5514	6.38697	83.6892	0	0	XM_030991169
LOXE_CONTIGS_DN35705_c0_g1_i4	1502	8.10385	6.3867	83.6738	1.48164e-08	3.90099e-07	XM_030974607
LOXE_CONTIGS_DN39473_c0_g97_i1	281	22.8731	6.38572	83.617	1.35918e-05	0.000195611	not available
LOXE_CONTIGS_DN37099_c8_g59_i1	754	155.978	6.38127	83.359	0	0	XM_030985747
LOXE_CONTIGS_DN41447_c0_g48_i1	492	24.4851	6.38067	83.3247	6.59682e-09	1.83098e-07	XM_030999783
LOXE_CONTIGS_DN27268_c0_g1_i1	1098	10.9048	6.37874	83.213	7.05494e-09	1.95017e-07	XM_779522
LOXE_CONTIGS_DN41403_c4_g3_i1	1087	6.08058	6.37654	83.0866	1.00784e-05	0.000150015	XM_030978425
LOXE_CONTIGS_DN35824_c0_g1_i1	5072	27.5569	6.37621	83.0675	1.77391e-10	6.04201e-09	XM_003730426
LOXE_CONTIGS_DN34403_c0_g32_i1	336	19.0908	6.37318	82.8933	1.16092e-05	0.000170013	XR_004065677
LOXE_CONTIGS_DN43983_c5_g2_i3	3514	3.46501	6.37102	82.7692	1.02554e-08	2.76321e-07	XM_030993803
LOXE_CONTIGS_DN44586_c18_g115_i1	284	60.6562	6.36864	82.6329	1.59688e-11	6.11606e-10	XR_004066104
LOXE_CONTIGS_DN38295_c4_g31_i1	394	43.8094	6.3682	82.6073	8.95395e-12	3.53191e-10	XM_011679483
LOXE_CONTIGS_DN43189_c3_g12_i1	568	11.1011	6.36454	82.3981	9.60615e-06	0.00014385	XM_011679768
LOXE_CONTIGS_DN37937_c0_g4_i2	2307	13.4994	6.35798	82.0243	0	0	XM_030990666
LOXE_CONTIGS_DN32911_c0_g4_i1	1795	46.03	6.35173	81.6696	0	0	XM_030982767
LOXE_CONTIGS_DN11666_c0_g1_i1	380	158.419	6.34745	81.4278	0	0	XM_030986327
LOXE_CONTIGS_DN44854_c3_g89_i1	309	20.2416	6.34213	81.1283	8.57567e-06	0.000130237	XM_030987545
LOXE_CONTIGS_DN31152_c1_g2_i1	2753	4.22181	6.33816	80.9054	7.24798e-09	2.00051e-07	XM_776639
LOXE_CONTIGS_DN22263_c1_g1_i1	1225	97.054	6.33729	80.8566	0	0	XM_030981151
LOXE_CONTIGS_DN33494_c2_g2_i1	273	22.7817	6.33107	80.5087	1.33291e-05	0.000192223	XR_004066093
LOXE_CONTIGS_DN29531_c0_g1_i1	1955	93.6802	6.32729	80.2977	0	0	XM_030981137
LOXE_CONTIGS_DN42242_c2_g1_i6	2030	98.3195	6.32668	80.264	0	0	XM_030989045
LOXE_CONTIGS_DN33487_c2_g1_i1	785	61.8899	6.32574	80.2116	0	0	XM_030999889
LOXE_CONTIGS_DN36471_c1_g2_i2	2623	10.4043	6.32309	80.0643	0	0	XM_779993
LOXE_CONTIGS_DN27966_c1_g3_i1	1827	9.13217	6.32218	80.0141	1.53487e-11	5.89705e-10	XM_030991044
LOXE_CONTIGS_DN44731_c1_g132_i1	302	38.9276	6.32182	79.9942	3.57068e-09	1.02939e-07	XM_775208
LOXE_CONTIGS_DN44443_c0_g208_i3	1073	10.7132	6.32165	79.9845	1.02799e-08	2.76941e-07	XM_030990337
LOXE_CONTIGS_DN42933_c1_g1_i6	5029	3.50474	6.32053	79.9224	3.47765e-11	1.28472e-09	XM_030985360
LOXE_CONTIGS_DN34823_c1_g106_i1	307	20.208	6.31985	79.8848	1.17681e-05	0.000172107	XM_030987669
LOXE_CONTIGS_DN24259_c0_g1_i2	1112	5.56376	6.31726	79.7413	1.67196e-05	0.000234587	XM_030985309
LOXE_CONTIGS_DN44273_c2_g3_i4	1804	3.37586	6.31605	79.6747	1.30251e-05	0.000188372	XM_030975245
LOXE_CONTIGS_DN41550_c0_g2_i1	590	10.2946	6.3089	79.2809	1.33229e-05	0.000192164	not available
LOXE_CONTIGS_DN38349_c2_g116_i1	285	58.5848	6.30842	79.2544	3.37466e-11	1.24868e-09	XM_030992140
LOXE_CONTIGS_DN36828_c24_g50_i1	250	192.5	6.30792	79.2273	0	0	XM_001185644
LOXE_CONTIGS_DN38735_c0_g1_i2	1699	37.9643	6.30741	79.1991	0	0	XM_011669533
LOXE_CONTIGS_DN44546_c21_g27_i1	591	55.2746	6.30608	79.1258	0	0	XM_030993159
LOXE_CONTIGS_DN34311_c1_g1_i1	2527	141.892	6.30408	79.0163	0	0	XR_972664
LOXE_CONTIGS_DN44731_c0_g11_i1	901	193.441	6.30361	78.9908	0	0	XM_030988508
LOXE_CONTIGS_DN43171_c0_g27_i2	2614	49.3395	6.30149	78.8746	0	0	XM_030973858
LOXE_CONTIGS_DN41706_c0_g114_i1	356	17.7082	6.29989	78.7875	1.05906e-05	0.000156812	XM_030998257
LOXE_CONTIGS_DN36107_c0_g7_i1	284	21.5153	6.29981	78.7829	1.44071e-05	0.000205778	XM_030974541
LOXE_CONTIGS_DN41248_c0_g1_i4	3206	14.9178	6.2919	78.3519	0	0	XM_030994208
LOXE_CONTIGS_DN22397_c0_g2_i2	597	10.15	6.29174	78.3436	1.43779e-05	0.000205409	XM_030995259
LOXE_CONTIGS_DN43319_c0_g2_i10	2420	4.63621	6.29049	78.2755	1.02028e-08	2.75039e-07	XM_782153
LOXE_CONTIGS_DN34107_c2_g1_i6	1688	29.569	6.28945	78.2191	0	0	XM_783699
LOXE_CONTIGS_DN30550_c0_g108_i1	290	93.3763	6.28892	78.1906	0	0	XR_143587
LOXE_CONTIGS_DN42704_c0_g22_i1	638	42.0945	6.28549	78.0046	0	0	XM_011670640
LOXE_CONTIGS_DN41706_c0_g303_i1	321	18.8834	6.28469	77.9617	1.55267e-05	0.000219835	XM_030999045
LOXE_CONTIGS_DN42413_c1_g1_i2	675	8.81658	6.27829	77.6162	1.56432e-05	0.000221245	NM_001245973
LOXE_CONTIGS_DN34755_c0_g1_i2	828	7.46888	6.27665	77.5281	1.72317e-05	0.000240722	XM_030975591
LOXE_CONTIGS_DN44712_c0_g71_i1	716	15.5828	6.27422	77.3978	1.34677e-08	3.56537e-07	XM_011662515
LOXE_CONTIGS_DN30550_c0_g43_i1	384	175.481	6.27403	77.3874	0	0	XR_143587
LOXE_CONTIGS_DN40002_c2_g1_i1	482	12.6716	6.26741	77.0332	1.6094e-05	0.000226769	XM_030972372
LOXE_CONTIGS_DN22854_c2_g1_i1	368	29.9157	6.26023	76.6509	1.44625e-08	3.8122e-07	XR_143813
LOXE_CONTIGS_DN25036_c0_g1_i1	563	19.7647	6.25852	76.56	1.53892e-08	4.03731e-07	XM_793596
LOXE_CONTIGS_DN35034_c0_g1_i1	381	68.5048	6.25731	76.4958	1.11022e-16	6.82514e-15	XM_030979056
LOXE_CONTIGS_DN38349_c2_g176_i1	419	51.029	6.25357	76.2976	8.59313e-14	4.16993e-12	XM_030992140
LOXE_CONTIGS_DN30786_c9_g1_i1	227	494.567	6.25094	76.1588	0	0	XM_030974033
LOXE_CONTIGS_DN44250_c0_g8_i4	1002	11.1222	6.24833	76.021	1.36174e-08	3.60291e-07	XM_030994108
LOXE_CONTIGS_DN38842_c3_g2_i2	1643	19.0664	6.2481	76.009	0	0	XM_030991004
LOXE_CONTIGS_DN39433_c6_g335_i1	316	18.5842	6.2468	75.9406	1.50317e-05	0.000213651	XM_011679872
LOXE_CONTIGS_DN42306_c0_g1_i2	1553	7.19833	6.24677	75.939	1.50414e-08	3.95287e-07	XM_030985608
LOXE_CONTIGS_DN44731_c1_g147_i1	274	21.2697	6.2459	75.8935	1.32496e-05	0.000191197	XM_030982660
LOXE_CONTIGS_DN41706_c0_g597_i1	296	19.4715	6.2372	75.4369	1.67031e-05	0.000234373	XM_787476
LOXE_CONTIGS_DN31617_c0_g1_i1	1517	10.5733	6.23288	75.2113	2.40326e-11	9.05323e-10	XM_030999674
LOXE_CONTIGS_DN43223_c7_g45_i1	254	22.9019	6.23012	75.0679	1.74549e-05	0.000243396	XM_030974034
LOXE_CONTIGS_DN37499_c0_g1_i1	4941	4.25356	6.22728	74.92	3.58602e-14	1.79871e-12	XM_030988640
LOXE_CONTIGS_DN39806_c0_g33_i1	232	24.7494	6.22588	74.8473	2.54849e-05	0.00033964	not available
LOXE_CONTIGS_DN43175_c1_g3_i2	1141	9.35169	6.22549	74.8269	1.78468e-08	4.63779e-07	XM_779098
LOXE_CONTIGS_DN41227_c1_g8_i1	532	10.6988	6.22039	74.5631	1.81387e-05	0.000251744	XM_003729978
LOXE_CONTIGS_DN39620_c0_g1_i7	4045	2.54499	6.21705	74.3905	1.80541e-06	3.22092e-05	XM_030989540
LOXE_CONTIGS_DN42829_c0_g3_i5	1907	5.76762	6.21488	74.2791	3.94645e-08	9.68425e-07	XR_004063879
LOXE_CONTIGS_DN39433_c5_g5_i1	404	136.414	6.21289	74.1767	0	0	XR_004065552
LOXE_CONTIGS_DN39402_c2_g4_i1	2204	8.57934	6.20588	73.8169	4.54351e-11	1.6548e-09	XR_971503
LOXE_CONTIGS_DN8546_c0_g1_i1	475	11.9342	6.20399	73.7201	2.01068e-05	0.00027539	XM_030994898
LOXE_CONTIGS_DN28014_c0_g6_i1	569	27.7012	6.20247	73.6425	3.31709e-11	1.22813e-09	XM_030997880
LOXE_CONTIGS_DN40502_c3_g1_i1	1473	7.27612	6.20031	73.5324	1.68798e-08	4.40317e-07	XM_030991188
LOXE_CONTIGS_DN36107_c0_g5_i1	3219	51.6623	6.19978	73.5055	0	0	XM_781228
LOXE_CONTIGS_DN32504_c1_g12_i1	551	19.6075	6.19715	73.3714	3.43541e-08	8.52373e-07	XR_004062598
LOXE_CONTIGS_DN34189_c19_g5_i1	319	640.198	6.19341	73.1815	1.11022e-16	6.82514e-15	XM_030993344
LOXE_CONTIGS_DN42577_c4_g6_i1	639	314.317	6.19226	73.1231	0	0	XM_031000503
LOXE_CONTIGS_DN43543_c1_g22_i1	329	17.3579	6.189	72.9585	2.11936e-05	0.000288059	XM_030994796
LOXE_CONTIGS_DN44600_c4_g141_i1	548	10.6077	6.18249	72.6296	1.69611e-05	0.000237431	XM_030974965
LOXE_CONTIGS_DN41836_c2_g76_i1	348	16.6574	6.18245	72.6277	2.16228e-05	0.000293285	XM_011679236
LOXE_CONTIGS_DN34292_c5_g23_i1	262	167.465	6.18173	72.5914	0	0	XM_030983560
LOXE_CONTIGS_DN43805_c0_g8_i1	480	11.6702	6.17881	72.4446	2.28344e-05	0.000307942	XM_787883
LOXE_CONTIGS_DN36499_c0_g2_i1	559	10.3784	6.17818	72.4132	2.2276e-05	0.000301119	XM_795698
LOXE_CONTIGS_DN44607_c1_g47_i1	714	8.12537	6.17691	72.3495	2.09203e-05	0.000284882	XM_030974570
LOXE_CONTIGS_DN43223_c7_g32_i1	319	32.345	6.17682	72.3447	2.57937e-08	6.52605e-07	XM_030974034
LOXE_CONTIGS_DN40757_c36_g78_i1	225	25.5588	6.17667	72.3375	2.68589e-05	0.00035596	XM_030983929
LOXE_CONTIGS_DN42063_c0_g2_i1	1834	10.883	6.17339	72.1731	5.56222e-14	2.73974e-12	XM_030993508
LOXE_CONTIGS_DN44586_c18_g321_i1	253	40.5928	6.17242	72.1244	2.61032e-08	6.60254e-07	XR_004066104
LOXE_CONTIGS_DN42924_c4_g4_i1	446	23.4385	6.17126	72.0669	2.41802e-08	6.14921e-07	XM_778250
LOXE_CONTIGS_DN43298_c8_g41_i1	344	16.0614	6.16961	71.9844	2.08913e-05	0.000284562	XM_030983481
LOXE_CONTIGS_DN44323_c1_g27_i1	282	53.2032	6.16958	71.9826	3.4589e-11	1.27857e-09	XM_782281
LOXE_CONTIGS_DN31703_c4_g41_i1	341	16.8166	6.16861	71.9346	2.65349e-05	0.000352047	XM_030978075
LOXE_CONTIGS_DN37997_c0_g1_i2	2197	11.1379	6.16644	71.8262	2.22045e-16	1.33855e-14	XM_030983940
LOXE_CONTIGS_DN44025_c0_g4_i10	1105	5.1816	6.16391	71.7002	2.59498e-05	0.000345133	NM_214616
LOXE_CONTIGS_DN39473_c0_g18_i1	326	74.87	6.16073	71.5423	1.11022e-16	6.82514e-15	XM_030978386
LOXE_CONTIGS_DN41402_c4_g20_i4	1842	28.8859	6.16013	71.513	0	0	XM_030993628
LOXE_CONTIGS_DN44868_c6_g8_i5	1023	35.8943	6.15999	71.506	0	0	XM_030990308
LOXE_CONTIGS_DN41307_c4_g14_i2	1174	4.65662	6.15442	71.2305	2.64786e-05	0.000351326	XM_030987983
LOXE_CONTIGS_DN34041_c0_g2_i1	5253	119.758	6.15181	71.1014	0	0	XR_972664
LOXE_CONTIGS_DN9876_c0_g1_i1	274	19.9027	6.15174	71.0983	2.33374e-05	0.000313734	XM_030999645
LOXE_CONTIGS_DN40096_c5_g5_i15	4578	2.27796	6.14984	71.0046	3.06055e-08	7.65162e-07	XM_779207
LOXE_CONTIGS_DN40926_c9_g22_i1	326	17.6942	6.14727	70.878	4.33881e-05	0.000542443	XM_030985288
LOXE_CONTIGS_DN40261_c33_g86_i3	776	416.286	6.14385	70.7106	0	0	XM_030974544
LOXE_CONTIGS_DN44695_c6_g5_i4	1437	7.1506	6.13832	70.4397	2.76945e-08	6.97903e-07	XR_004062266
LOXE_CONTIGS_DN38739_c0_g1_i1	1508	6.63964	6.13389	70.2238	3.84836e-08	9.46762e-07	XM_011682458
LOXE_CONTIGS_DN31288_c0_g1_i2	1592	17.9923	6.12731	69.9043	0	0	XM_011667579
LOXE_CONTIGS_DN35913_c1_g1_i1	3682	7.52721	6.12261	69.677	1.03058e-11	4.03648e-10	XM_783389
LOXE_CONTIGS_DN37825_c0_g10_i1	284	35.3725	6.12164	69.6303	3.57204e-08	8.84121e-07	XM_011672949
LOXE_CONTIGS_DN41693_c0_g3_i2	6969	1.51691	6.12118	69.6078	2.66188e-07	5.64975e-06	XM_030991635
LOXE_CONTIGS_DN39433_c5_g3_i2	1687	249.658	6.11744	69.4277	0	0	XM_001199810
LOXE_CONTIGS_DN40587_c53_g5_i1	1490	89.2653	6.11605	69.3611	0	0	XM_030982766
LOXE_CONTIGS_DN44061_c0_g2_i1	224	24.681	6.11474	69.298	2.98256e-05	0.000390257	XR_004066104
LOXE_CONTIGS_DN42577_c4_g17_i1	273	36.0409	6.1144	69.2816	3.3957e-08	8.43548e-07	XR_004064797
LOXE_CONTIGS_DN30786_c9_g5_i1	227	306.977	6.11432	69.2778	0	0	XM_030974033
LOXE_CONTIGS_DN43383_c1_g1_i2	2339	47.9832	6.11371	69.2482	0	0	XM_030982044
LOXE_CONTIGS_DN39402_c1_g1_i2	608	9.07408	6.1104	69.0895	2.80947e-05	0.000370464	XM_784144
LOXE_CONTIGS_DN44706_c8_g33_i1	2903	24.0911	6.10986	69.0638	0	0	XM_777849
LOXE_CONTIGS_DN35286_c0_g12_i1	374	14.1645	6.10874	69.0103	3.43178e-05	0.000440857	not available
LOXE_CONTIGS_DN22726_c1_g2_i1	355	194.918	6.10771	68.9611	0	0	XM_030983929
LOXE_CONTIGS_DN39433_c6_g238_i1	254	38.7743	6.10535	68.8484	4.1966e-08	1.02515e-06	NM_001245973
LOXE_CONTIGS_DN40802_c6_g1_i1	3918	16.3077	6.10069	68.6264	8.16489e-10	2.55684e-08	XM_789877
LOXE_CONTIGS_DN36270_c12_g7_i1	455	252.007	6.10059	68.6214	0	0	not available
LOXE_CONTIGS_DN44891_c22_g23_i1	288	18.4695	6.09921	68.5561	3.84629e-05	0.000488156	XM_030978688
LOXE_CONTIGS_DN41097_c1_g4_i12	2956	6.39335	6.09769	68.4839	2.90379e-12	1.20557e-10	XM_030975935
LOXE_CONTIGS_DN44731_c1_g323_i1	289	34.1675	6.097	68.4508	2.83786e-08	7.13672e-07	XM_030974131
LOXE_CONTIGS_DN38402_c2_g59_i1	317	232.575	6.0934	68.2802	0	0	XM_030997670
LOXE_CONTIGS_DN43229_c2_g5_i1	1709	22.3597	6.09321	68.2716	4.67655e-09	1.3296e-07	XM_030974717
LOXE_CONTIGS_DN43938_c0_g2_i2	7215	0.746917	6.09158	68.1945	2.85319e-05	0.000375446	XM_030998569
LOXE_CONTIGS_DN41847_c6_g36_i1	365	14.4971	6.09012	68.1255	2.96293e-05	0.000388021	XM_030992037
LOXE_CONTIGS_DN39806_c0_g23_i1	245	22.1508	6.0853	67.8983	3.53395e-05	0.000452303	XM_011675920
LOXE_CONTIGS_DN39577_c1_g2_i3	2866	39.1983	6.08237	67.7605	0	0	XM_785485
LOXE_CONTIGS_DN21873_c0_g4_i1	440	41.7708	6.08228	67.7563	1.61293e-12	6.87863e-11	XM_030974746
LOXE_CONTIGS_DN40736_c3_g2_i1	788	12.6376	6.08063	67.6786	3.86512e-08	9.50756e-07	XM_030991924
LOXE_CONTIGS_DN44933_c1_g1_i2	1019	5.14959	6.08045	67.6701	3.07329e-05	0.00040013	XM_030989820
LOXE_CONTIGS_DN44340_c0_g8_i1	909	5.73698	6.08012	67.6549	2.65823e-05	0.000352624	XM_030997828
LOXE_CONTIGS_DN38208_c1_g24_i4	1048	8.98519	6.07713	67.5146	4.27626e-07	8.72383e-06	XM_030973404
LOXE_CONTIGS_DN42948_c1_g22_i1	439	63.0059	6.07672	67.4958	0	0	XM_001177881
LOXE_CONTIGS_DN27782_c0_g1_i1	1807	47.7084	6.07532	67.4302	0	0	XM_011665221
LOXE_CONTIGS_DN44891_c22_g49_i2	5896	73.492	6.07488	67.4093	0	0	XM_030973105
LOXE_CONTIGS_DN35306_c3_g62_i1	481	19.8924	6.07455	67.3939	4.65031e-08	1.12727e-06	XM_003728242
LOXE_CONTIGS_DN37825_c0_g12_i1	293	33.6272	6.07441	67.3877	9.0235e-08	2.08248e-06	XM_030973953
LOXE_CONTIGS_DN44062_c0_g1_i5	6224	2.54202	6.07309	67.3259	1.85608e-09	5.54349e-08	XM_030988676
LOXE_CONTIGS_DN25734_c0_g1_i2	2655	45.4251	6.06597	66.9944	0	0	XM_030973411
LOXE_CONTIGS_DN39473_c0_g81_i1	273	36.1155	6.06574	66.9836	4.96389e-08	1.19585e-06	XM_030978415
LOXE_CONTIGS_DN41340_c31_g15_i1	214	24.8816	6.06506	66.9524	3.52595e-05	0.000451373	XM_779883
LOXE_CONTIGS_DN32937_c5_g9_i8	1110	136.734	6.06461	66.9313	0	0	XM_030989976
LOXE_CONTIGS_DN29872_c0_g84_i1	299	77.8342	6.06423	66.9139	1.33227e-15	7.58735e-14	XM_030990307
LOXE_CONTIGS_DN31795_c0_g1_i3	1118	4.73602	6.06377	66.8926	3.90855e-05	0.000494996	XM_003724765
LOXE_CONTIGS_DN35164_c5_g5_i1	595	8.83516	6.06311	66.8616	3.21685e-05	0.000416338	XM_030976524
LOXE_CONTIGS_DN36715_c3_g7_i1	2400	29.9375	6.06079	66.7542	0	0	XM_030983724
LOXE_CONTIGS_DN41751_c2_g2_i5	2893	4.82175	6.05987	66.7119	1.45308e-10	4.9976e-09	XM_030975965
LOXE_CONTIGS_DN39375_c1_g1_i1	402	12.6321	6.05843	66.6454	3.24574e-05	0.000419722	XM_030992658
LOXE_CONTIGS_DN38349_c2_g75_i1	302	31.8264	6.05671	66.5656	8.6449e-08	2.00216e-06	XM_030992135
LOXE_CONTIGS_DN41706_c0_g469_i1	356	27.309	6.05413	66.4469	3.44488e-08	8.54608e-07	XM_003725573
LOXE_CONTIGS_DN40096_c5_g5_i6	4141	6.51046	6.0536	66.4226	0	0	XM_779207
LOXE_CONTIGS_DN44712_c0_g9_i1	282	18.4278	6.05321	66.4044	2.94688e-05	0.000386249	XM_030998843
LOXE_CONTIGS_DN39940_c0_g5_i2	506	10.436	6.05189	66.3439	3.66768e-05	0.000467916	XM_030978199
LOXE_CONTIGS_DN38916_c8_g40_i1	1572	212.865	6.05155	66.3282	0	0	XM_030988584
LOXE_CONTIGS_DN42242_c2_g1_i5	3557	42.237	6.04732	66.134	0	0	XM_030989045
LOXE_CONTIGS_DN33805_c22_g6_i1	365	25.7764	6.04615	66.0805	6.63089e-08	1.56396e-06	XM_030999888
LOXE_CONTIGS_DN40834_c0_g1_i2	3932	2.41913	6.04513	66.0335	6.6824e-08	1.57525e-06	XM_030978059
LOXE_CONTIGS_DN43483_c2_g9_i1	451	11.3662	6.04504	66.0296	4.11072e-05	0.00051774	XM_030996452
LOXE_CONTIGS_DN36816_c4_g4_i1	573	138.642	6.04464	66.011	0	0	XM_030977932
LOXE_CONTIGS_DN34684_c2_g15_i1	480	10.7346	6.04378	65.9717	3.68482e-05	0.000469761	XM_001198502
LOXE_CONTIGS_DN35766_c1_g2_i1	3060	18.1765	6.0427	65.9227	0	0	XM_003725576
LOXE_CONTIGS_DN40308_c29_g44_i1	6281	879.198	6.04044	65.8195	0	0	NM_214521
LOXE_CONTIGS_DN37099_c8_g11_i3	3322	238.251	6.03532	65.5864	0	0	XM_030997921
LOXE_CONTIGS_DN44868_c6_g1_i1	371	25.1477	6.03435	65.5421	4.38555e-08	1.06803e-06	XM_030974569
LOXE_CONTIGS_DN39433_c6_g16_i1	310	53.9237	6.03412	65.5317	1.58183e-09	4.76944e-08	XM_030980672
LOXE_CONTIGS_DN41947_c4_g10_i1	358	13.9973	6.03233	65.4503	2.93913e-05	0.000385372	XR_970911
LOXE_CONTIGS_DN37534_c1_g1_i1	821	6.08377	6.0318	65.4262	3.82201e-05	0.000485377	XM_030976290
LOXE_CONTIGS_DN37136_c1_g1_i1	1338	7.00889	6.03146	65.4107	5.39171e-08	1.29247e-06	XM_030973482
LOXE_CONTIGS_DN28162_c1_g3_i1	337	27.8617	6.03077	65.3798	6.28167e-08	1.4881e-06	XM_030976665
LOXE_CONTIGS_DN39376_c1_g3_i5	1635	3.16595	6.02925	65.3107	5.81607e-05	0.000696914	XM_030977170
LOXE_CONTIGS_DN40926_c9_g85_i1	533	99.0711	6.02585	65.1569	0	0	XM_030998828
LOXE_CONTIGS_DN44731_c1_g485_i1	292	30.0725	6.02545	65.139	6.39935e-06	0.000100472	XM_791093
LOXE_CONTIGS_DN36541_c0_g12_i1	518	9.5888	6.02228	64.9959	4.16848e-05	0.000523719	XM_030990496
LOXE_CONTIGS_DN30786_c9_g2_i1	227	60.5886	6.02072	64.9257	1.30165e-10	4.49608e-09	XM_030992809
LOXE_CONTIGS_DN41847_c6_g22_i1	325	28.6154	6.01474	64.6574	4.50067e-08	1.09351e-06	XM_030982328
LOXE_CONTIGS_DN44891_c22_g34_i1	274	18.4417	6.01469	64.6549	3.78125e-05	0.000480933	XM_030972026
LOXE_CONTIGS_DN27699_c0_g1_i1	618	8.15012	6.0144	64.6421	3.82078e-05	0.000485287	XM_030978251
LOXE_CONTIGS_DN43902_c5_g3_i1	714	13.3222	6.01384	64.617	5.41282e-08	1.29719e-06	XM_030995407
LOXE_CONTIGS_DN36724_c1_g1_i2	3749	7.13793	6.01365	64.6083	0	0	XM_011684802
LOXE_CONTIGS_DN28014_c0_g3_i2	495	19.0602	6.01228	64.5472	7.43801e-08	1.73978e-06	XM_030997880
LOXE_CONTIGS_DN41340_c31_g40_i1	290	62.4167	6.01208	64.5381	6.76126e-13	2.99417e-11	XM_030985197
LOXE_CONTIGS_DN39473_c0_g96_i1	535	41.179	6.01074	64.4784	1.11022e-15	6.36629e-14	XM_030978386
LOXE_CONTIGS_DN44859_c4_g1_i1	4132	91.3513	6.00841	64.3741	0	0	XM_030981504
LOXE_CONTIGS_DN39855_c0_g5_i1	333	40.6125	6.00764	64.3399	1.9446e-10	6.58912e-09	XM_030983205
LOXE_CONTIGS_DN44039_c3_g356_i1	552	32.5521	6.00359	64.1594	2.47202e-12	1.03569e-10	XM_031000366
LOXE_CONTIGS_DN39473_c0_g32_i1	286	33.0079	6.00321	64.1425	6.61805e-08	1.56153e-06	XM_030978411
LOXE_CONTIGS_DN37545_c1_g5_i2	976	14.0543	6.00214	64.0951	1.12467e-10	3.92172e-09	XM_030986665
LOXE_CONTIGS_DN44891_c22_g28_i1	457	38.9231	6.0019	64.0845	9.43023e-13	4.12137e-11	XM_030978863
LOXE_CONTIGS_DN26995_c1_g1_i2	2156	8.16809	6.00184	64.0815	4.11782e-13	1.86406e-11	not available
LOXE_CONTIGS_DN41706_c0_g376_i1	321	15.2709	6.00141	64.0626	4.13233e-05	0.000519961	XM_030999045
LOXE_CONTIGS_DN39433_c6_g81_i1	319	15.2945	6.0012	64.0533	4.52562e-05	0.000562538	not available
LOXE_CONTIGS_DN42748_c0_g1_i1	959	31.9761	6.00088	64.0393	0	0	XR_004064133
LOXE_CONTIGS_DN39522_c7_g2_i2	1451	59.7585	5.99959	63.9818	0	0	XM_030989818
LOXE_CONTIGS_DN40261_c32_g1_i1	1339	285.166	5.99633	63.8374	0	0	XM_030994156
LOXE_CONTIGS_DN30582_c0_g1_i2	986	5.05196	5.99528	63.7911	3.75145e-05	0.000477541	XM_030992631
LOXE_CONTIGS_DN40757_c36_g8_i1	334	14.7678	5.99418	63.7424	4.70568e-05	0.000581609	XM_030983929
LOXE_CONTIGS_DN38402_c1_g2_i1	262	114.821	5.99295	63.688	0	0	XM_030997419
LOXE_CONTIGS_DN44326_c13_g85_i1	246	20.7941	5.99251	63.6685	6.91278e-05	0.000808671	XM_001178673
LOXE_CONTIGS_DN31897_c0_g1_i1	759	11.9353	5.9923	63.6594	6.32335e-08	1.49759e-06	XM_011682044
LOXE_CONTIGS_DN43365_c2_g1_i2	1345	47.9786	5.99071	63.5891	0	0	XM_791235
LOXE_CONTIGS_DN41307_c4_g14_i3	1187	7.78639	5.99033	63.5725	5.78238e-08	1.37819e-06	XM_003725208
LOXE_CONTIGS_DN41148_c3_g4_i2	1477	47.9772	5.99006	63.5604	0	0	XM_778901
LOXE_CONTIGS_DN39272_c4_g8_i1	796	11.6818	5.98623	63.3919	8.06378e-08	1.87491e-06	XM_030972259
LOXE_CONTIGS_DN32900_c1_g2_i1	809	16.7496	5.98318	63.2581	5.48387e-10	1.75504e-08	XM_777437
LOXE_CONTIGS_DN29872_c0_g54_i1	292	73.8891	5.98103	63.1642	1.66533e-15	9.41112e-14	XM_030990307
LOXE_CONTIGS_DN39527_c1_g3_i2	1382	3.66515	5.98091	63.1587	2.74743e-05	0.000363249	XM_030975006
LOXE_CONTIGS_DN42918_c1_g5_i2	2118	4.37592	5.9809	63.1584	8.09897e-08	1.88214e-06	XM_030998611
LOXE_CONTIGS_DN41260_c8_g68_i1	261	66.2842	5.9793	63.0882	1.14431e-12	4.95383e-11	XM_030995624
LOXE_CONTIGS_DN44753_c9_g1_i1	1056	124.239	5.97857	63.0562	0	0	XM_030999654
LOXE_CONTIGS_DN2263_c0_g3_i1	418	11.9784	5.97683	62.9805	4.28349e-05	0.000536295	XR_974054
LOXE_CONTIGS_DN44712_c0_g101_i1	206	43.6496	5.97679	62.9785	8.74994e-08	2.02444e-06	XM_791463
LOXE_CONTIGS_DN37705_c0_g21_i1	395	12.2574	5.97611	62.9491	4.58668e-05	0.000568932	XR_004066005
LOXE_CONTIGS_DN33555_c1_g1_i1	1108	8.23702	5.97419	62.8654	7.32034e-08	1.71423e-06	XM_030997222
LOXE_CONTIGS_DN41260_c8_g54_i1	319	172.654	5.97392	62.8536	0	0	XM_030995624
LOXE_CONTIGS_DN41778_c2_g37_i1	317	15.1282	5.97336	62.8292	5.70168e-05	0.000685582	XM_030974849
LOXE_CONTIGS_DN40002_c1_g9_i1	554	8.9584	5.97325	62.8243	5.90743e-05	0.000706292	XM_011673572
LOXE_CONTIGS_DN40261_c33_g34_i1	384	77.6377	5.97311	62.818	0	0	XM_781536
LOXE_CONTIGS_DN41847_c6_g95_i1	2300	332.935	5.96888	62.6342	0	0	XM_030995397
LOXE_CONTIGS_DN36421_c0_g13_i5	1299	14.4736	5.95738	62.1368	2.77089e-12	1.15327e-10	XR_004065553
LOXE_CONTIGS_DN39555_c2_g8_i1	563	30.9993	5.9557	62.0648	1.88616e-12	7.98812e-11	XM_030974927
LOXE_CONTIGS_DN32502_c2_g1_i1	1932	2.51237	5.95545	62.054	4.55503e-05	0.000565657	XM_011680890
LOXE_CONTIGS_DN41706_c0_g32_i1	261	18.901	5.95518	62.0424	5.25846e-05	0.000639669	XM_030997699
LOXE_CONTIGS_DN43415_c1_g88_i1	295	16.3437	5.95463	62.0188	4.68704e-05	0.000579655	XM_030994574
LOXE_CONTIGS_DN44701_c7_g104_i1	320	14.7112	5.9501	61.8241	5.34164e-05	0.000648113	not available
LOXE_CONTIGS_DN39433_c5_g1_i1	333	125.735	5.9486	61.7598	0	0	XR_004065552
LOXE_CONTIGS_DN44066_c2_g4_i1	7122	29.6621	5.94779	61.7253	0	0	XM_030993109
LOXE_CONTIGS_DN14555_c0_g2_i1	1559	3.15822	5.94686	61.6856	5.07381e-05	0.000620128	XM_775849
LOXE_CONTIGS_DN37795_c5_g14_i1	531	16.8649	5.94684	61.6847	9.63104e-08	2.211e-06	not available
LOXE_CONTIGS_DN33913_c0_g3_i1	729	6.7317	5.94682	61.6839	4.42187e-05	0.000551361	XM_030998616
LOXE_CONTIGS_DN29872_c0_g34_i1	293	16.2495	5.94425	61.5738	4.77769e-05	0.000588841	XR_004064424
LOXE_CONTIGS_DN44469_c1_g9_i9	4124	2.14982	5.94188	61.4729	8.74839e-08	2.02434e-06	XM_778045
LOXE_CONTIGS_DN34403_c0_g29_i1	694	83.3951	5.94168	61.4646	0	0	XR_004061730
LOXE_CONTIGS_DN41847_c6_g93_i1	655	63.5841	5.94022	61.4025	0	0	XM_030992037
LOXE_CONTIGS_DN34407_c1_g4_i1	430	20.4591	5.93924	61.3607	8.77922e-08	2.03045e-06	not available
LOXE_CONTIGS_DN28211_c0_g3_i1	2099	13.8026	5.93904	61.3521	0	0	XM_784613
LOXE_CONTIGS_DN29369_c3_g2_i1	1108	604.455	5.93792	61.3046	0	0	XR_004063658
LOXE_CONTIGS_DN41350_c0_g15_i1	427	11.0089	5.93329	61.1082	5.13148e-05	0.0006263	XM_030993449
LOXE_CONTIGS_DN43630_c0_g1_i2	409	21.1783	5.92969	60.9559	1.5644e-07	3.46098e-06	XM_011663016
LOXE_CONTIGS_DN21593_c3_g1_i1	252	19.3825	5.92706	60.8445	5.14145e-05	0.000627349	XM_030983929
LOXE_CONTIGS_DN41706_c0_g420_i1	277	17.5745	5.92677	60.8324	4.54808e-05	0.000564985	XM_030997096
LOXE_CONTIGS_DN39444_c0_g10_i1	310	53.9935	5.92661	60.8258	1.87217e-12	7.93254e-11	XM_011666516
LOXE_CONTIGS_DN43079_c0_g1_i1	670	7.02217	5.92644	60.8186	5.87314e-05	0.000702834	XM_030995698
LOXE_CONTIGS_DN34543_c4_g1_i1	925	5.21011	5.92613	60.8056	2.72253e-05	0.000360243	XM_030974191
LOXE_CONTIGS_DN33951_c0_g3_i1	1758	34.6739	5.92528	60.7696	0	0	XM_003730233
LOXE_CONTIGS_DN36685_c6_g1_i5	3627	16.9627	5.92438	60.7317	0	0	XM_788048
LOXE_CONTIGS_DN41433_c2_g1_i3	1588	15.6021	5.92335	60.6886	0	0	XM_030989909
LOXE_CONTIGS_DN38739_c0_g1_i5	1616	5.40245	5.92311	60.6784	9.50202e-08	2.18384e-06	XM_011682458
LOXE_CONTIGS_DN35633_c3_g2_i1	1032	16.1199	5.92266	60.6593	4.78872e-12	1.94026e-10	XM_030991037
LOXE_CONTIGS_DN29872_c0_g38_i1	256	63.5153	5.92	60.5478	2.25991e-10	7.59575e-09	XR_004064424
LOXE_CONTIGS_DN39836_c2_g3_i3	1580	23.5885	5.91828	60.4755	0	0	NM_214599
LOXE_CONTIGS_DN39263_c2_g3_i2	2313	10.3937	5.91822	60.473	2.8552e-10	9.48702e-09	XM_788664
LOXE_CONTIGS_DN43507_c5_g114_i1	534	16.2132	5.91808	60.4673	1.51736e-07	3.36383e-06	XM_030980484
LOXE_CONTIGS_DN39522_c7_g2_i1	1947	14.758	5.91775	60.4532	0	0	XM_030989818
LOXE_CONTIGS_DN42705_c0_g28_i1	860	5.60941	5.9162	60.3885	5.04457e-05	0.000617048	XM_789534
LOXE_CONTIGS_DN30786_c9_g4_i1	227	250.84	5.91589	60.3753	0	0	XM_030974033
LOXE_CONTIGS_DN39433_c6_g270_i1	285	16.5273	5.91419	60.3045	4.5524e-05	0.000565369	XM_011679872
LOXE_CONTIGS_DN38469_c1_g2_i2	1906	2.46277	5.91366	60.2823	4.66458e-05	0.000577345	XM_030977850
LOXE_CONTIGS_DN44135_c0_g27_i1	452	19.3719	5.91318	60.2623	6.34973e-08	1.50286e-06	XM_001198098
LOXE_CONTIGS_DN42044_c1_g2_i3	2572	9.66673	5.91224	60.223	0	0	XM_030996585
LOXE_CONTIGS_DN36752_c5_g31_i1	522	63.1727	5.90829	60.0583	0	0	XM_011673572
LOXE_CONTIGS_DN36752_c5_g51_i1	534	60.5099	5.9076	60.0295	0	0	XM_011673572
LOXE_CONTIGS_DN39473_c0_g33_i1	312	79.6908	5.90703	60.0059	0	0	XM_030994733
LOXE_CONTIGS_DN44597_c0_g80_i1	581	8.0874	5.90412	59.8851	5.54422e-05	0.000669369	XM_030987164
LOXE_CONTIGS_DN36905_c7_g8_i1	610	27.1706	5.90013	59.7196	2.26585e-12	9.52797e-11	XM_030989701
LOXE_CONTIGS_DN41440_c0_g10_i1	1094	59.2663	5.89835	59.6457	0	0	XM_030979765
LOXE_CONTIGS_DN41340_c31_g73_i1	613	7.69948	5.89455	59.489	5.55574e-05	0.000670407	XM_781657
LOXE_CONTIGS_DN41248_c0_g1_i3	3225	11.837	5.89282	59.4175	0	0	XM_030994208
LOXE_CONTIGS_DN44731_c1_g7_i1	278	16.3928	5.89168	59.3709	4.41267e-05	0.000550401	XM_030972979
LOXE_CONTIGS_DN40225_c9_g22_i6	972	41.1127	5.89162	59.3684	0	0	XM_030977324
LOXE_CONTIGS_DN43458_c2_g2_i3	2695	4.27974	5.89029	59.3135	3.05902e-07	6.41617e-06	XM_793165
LOXE_CONTIGS_DN44661_c4_g2_i1	2761	39.1119	5.88756	59.2015	0	0	XM_783922
LOXE_CONTIGS_DN22703_c0_g1_i1	490	9.70825	5.88727	59.1894	6.06802e-05	0.000723134	XM_781419
LOXE_CONTIGS_DN38349_c2_g164_i1	283	30.4497	5.88543	59.1141	1.28566e-07	2.88505e-06	XM_030992135
LOXE_CONTIGS_DN41550_c3_g1_i1	2550	12.5897	5.88478	59.0873	0	0	XM_784335
LOXE_CONTIGS_DN39069_c3_g2_i1	803	10.7111	5.88467	59.0829	1.12631e-07	2.55528e-06	XM_030992833
LOXE_CONTIGS_DN42777_c1_g132_i1	350	13.2006	5.88447	59.0747	7.42343e-05	0.000860286	XM_030986482
LOXE_CONTIGS_DN39478_c6_g6_i1	419	10.7212	5.88072	58.9214	6.63054e-05	0.000780383	XM_030999875
LOXE_CONTIGS_DN30786_c9_g6_i1	227	483.3	5.8755	58.7084	0	0	XM_030992809
LOXE_CONTIGS_DN34823_c1_g115_i1	273	17.2638	5.87407	58.6504	5.70287e-05	0.000685599	not available
LOXE_CONTIGS_DN41706_c0_g337_i1	265	17.4169	5.87259	58.5903	6.46854e-05	0.000763817	XM_780621
LOXE_CONTIGS_DN42518_c5_g6_i1	1376	6.12766	5.87189	58.5618	8.78905e-08	2.03246e-06	XM_030999808
LOXE_CONTIGS_DN44443_c0_g331_i1	270	16.9137	5.87148	58.5454	6.25906e-05	0.000742523	XM_030984126
LOXE_CONTIGS_DN40178_c2_g1_i1	3843	26.384	5.87147	58.5447	0	0	XM_003724056
LOXE_CONTIGS_DN37115_c1_g20_i4	1738	16.1598	5.86696	58.362	1.58074e-11	6.0593e-10	XM_781536
LOXE_CONTIGS_DN43608_c1_g28_i1	880	71.6237	5.86678	58.3549	0	0	XM_030972272
LOXE_CONTIGS_DN38604_c3_g1_i2	3909	18.9606	5.86547	58.302	0	0	XM_030988630
LOXE_CONTIGS_DN44417_c2_g6_i1	2347	10.2035	5.86351	58.2229	0	0	XM_003728707
LOXE_CONTIGS_DN44895_c33_g378_i1	289	15.4806	5.85967	58.0678	7.02661e-05	0.000820208	XM_030992809
LOXE_CONTIGS_DN27321_c1_g1_i1	760	46.2104	5.85947	58.0597	0	0	XM_787447
LOXE_CONTIGS_DN44895_c33_g198_i1	369	12.5283	5.85802	58.0015	6.68123e-05	0.000785643	XM_030972602
LOXE_CONTIGS_DN42241_c2_g64_i1	386	11.4745	5.85438	57.8553	8.40133e-05	0.000956268	XM_011678608
LOXE_CONTIGS_DN11666_c0_g2_i1	380	112.303	5.85424	57.8499	0	0	XM_030986327
LOXE_CONTIGS_DN39473_c0_g4_i1	330	36.3839	5.85253	57.7811	1.04852e-09	3.23809e-08	XM_030978411
LOXE_CONTIGS_DN35897_c0_g11_i1	407	20.1524	5.85221	57.7687	1.08792e-07	2.4737e-06	XR_004066687
LOXE_CONTIGS_DN38323_c1_g17_i2	581	7.90437	5.8515	57.74	6.56521e-05	0.000774035	XR_004066104
LOXE_CONTIGS_DN36027_c5_g48_i1	265	16.7778	5.84916	57.6464	6.85773e-05	0.000803205	XM_030988852
LOXE_CONTIGS_DN42038_c0_g1_i6	3466	7.4618	5.84824	57.6095	1.04361e-14	5.48833e-13	XM_788894
LOXE_CONTIGS_DN39473_c0_g61_i1	958	215.728	5.84645	57.5383	0	0	XM_030978415
LOXE_CONTIGS_DN27002_c0_g7_i1	938	8.9276	5.84445	57.4584	1.479e-07	3.28593e-06	XR_004064797
LOXE_CONTIGS_DN37164_c0_g4_i1	1220	34.9119	5.84312	57.4058	0	0	XM_030987920
LOXE_CONTIGS_DN40587_c53_g7_i1	1490	264.088	5.8419	57.357	0	0	XM_030992809
LOXE_CONTIGS_DN28768_c1_g147_i1	305	15.126	5.84153	57.3424	6.09358e-05	0.000725615	XM_030975522
LOXE_CONTIGS_DN22253_c1_g1_i1	696	22.5579	5.84115	57.3271	3.9605e-12	1.62008e-10	XM_030985345
LOXE_CONTIGS_DN40587_c53_g9_i1	1490	66.6744	5.84063	57.3065	0	0	XM_030982766
LOXE_CONTIGS_DN32527_c5_g1_i3	1511	5.38069	5.84034	57.2952	1.47032e-07	3.26824e-06	XR_004063879
LOXE_CONTIGS_DN44731_c1_g432_i1	275	16.4806	5.84034	57.295	5.86138e-05	0.000701564	XM_003725538
LOXE_CONTIGS_DN37313_c1_g2_i2	2540	4.82599	5.83977	57.2723	8.55425e-10	2.67147e-08	XM_030998616
LOXE_CONTIGS_DN41503_c0_g1_i1	410	10.674	5.8385	57.2219	7.4053e-05	0.000858347	XM_030979845
LOXE_CONTIGS_DN41632_c0_g1_i5	5372	2.91164	5.83807	57.2049	7.68363e-12	3.04941e-10	XM_030976524
LOXE_CONTIGS_DN38955_c0_g1_i1	471	34.2386	5.8378	57.1943	8.0782e-12	3.19678e-10	XM_030990698
LOXE_CONTIGS_DN39473_c0_g16_i1	330	36.5543	5.83638	57.1381	7.62337e-10	2.3975e-08	XM_030994733
LOXE_CONTIGS_DN41118_c7_g1_i2	4948	14.6736	5.83614	57.1284	0	0	XM_031000447
LOXE_CONTIGS_DN41706_c0_g416_i1	478	56.648	5.8346	57.0674	0	0	XM_011681002
LOXE_CONTIGS_DN37311_c3_g1_i1	956	8.76519	5.83048	56.9047	1.96419e-07	4.26721e-06	XM_030996468
LOXE_CONTIGS_DN32466_c2_g5_i1	630	6.89176	5.8263	56.7403	7.18181e-05	0.000835558	XM_786287
LOXE_CONTIGS_DN42256_c1_g5_i2	1143	7.26066	5.82322	56.6194	2.65781e-07	5.64307e-06	XM_780666
LOXE_CONTIGS_DN40926_c9_g76_i1	491	139.809	5.82215	56.5773	0	0	XM_030981176
LOXE_CONTIGS_DN40492_c1_g20_i1	292	15.4585	5.82012	56.4978	5.90333e-05	0.000705894	XM_030971983
LOXE_CONTIGS_DN42419_c0_g1_i5	6847	1.20492	5.81737	56.39	1.97639e-07	4.29168e-06	NM_214490
LOXE_CONTIGS_DN34189_c19_g6_i1	1215	857.716	5.8121	56.1843	0	0	XM_774941
LOXE_CONTIGS_DN35889_c2_g12_i1	597	20.1254	5.81059	56.1259	9.16589e-10	2.85422e-08	XM_794870
LOXE_CONTIGS_DN4288_c0_g1_i1	778	63.0049	5.81042	56.1192	0	0	XM_779686
LOXE_CONTIGS_DN35518_c1_g4_i3	2183	2.06246	5.80695	55.9842	5.81933e-05	0.000697124	XR_004066104
LOXE_CONTIGS_DN39433_c6_g8_i1	239	17.8264	5.80545	55.9259	7.08533e-05	0.000826326	not available
LOXE_CONTIGS_DN30552_c0_g194_i1	266	16.2971	5.80532	55.921	7.36232e-05	0.000853905	XM_030977236
LOXE_CONTIGS_DN30552_c0_g228_i1	266	71.3916	5.80438	55.8847	5.18252e-13	2.32025e-11	XM_030976721
LOXE_CONTIGS_DN20665_c0_g1_i1	1128	3.79988	5.80421	55.878	7.0602e-05	0.000823657	XM_030983448
LOXE_CONTIGS_DN41071_c1_g78_i1	475	24.7568	5.80285	55.8255	1.03176e-09	3.18956e-08	XM_030991503
LOXE_CONTIGS_DN35891_c0_g2_i2	2445	36.6498	5.80268	55.819	0	0	XM_003725202
LOXE_CONTIGS_DN39555_c2_g20_i1	1435	93.1033	5.80116	55.76	0	0	NM_001110244
LOXE_CONTIGS_DN40069_c0_g1_i1	2388	219.457	5.79968	55.7029	0	0	XM_030972943
LOXE_CONTIGS_DN39473_c0_g71_i3	829	22.8125	5.79852	55.658	3.2363e-13	1.48184e-11	XM_030978415
LOXE_CONTIGS_DN37099_c8_g64_i1	754	186.649	5.7971	55.6034	0	0	XM_030985747
LOXE_CONTIGS_DN35592_c8_g12_i1	432	44.6566	5.79659	55.5836	1.93512e-13	9.05727e-12	XM_030998244
LOXE_CONTIGS_DN44697_c1_g7_i4	3439	2.3137	5.79378	55.4757	1.80061e-07	3.93843e-06	XM_030992416
LOXE_CONTIGS_DN44731_c1_g246_i1	316	37.5158	5.79297	55.4446	8.17199e-10	2.55863e-08	XR_004061734
LOXE_CONTIGS_DN41242_c8_g3_i1	1155	6.8468	5.79296	55.4441	2.39371e-07	5.12147e-06	XM_011684556
LOXE_CONTIGS_DN42242_c1_g148_i1	288	14.73	5.79274	55.4358	7.9216e-05	0.000908374	XM_030986591
LOXE_CONTIGS_DN37902_c2_g9_i1	569	105.093	5.78933	55.3046	0	0	XM_030998495
LOXE_CONTIGS_DN39473_c0_g90_i1	559	54.2559	5.78896	55.2904	0	0	XM_030978386
LOXE_CONTIGS_DN26632_c0_g1_i1	4482	2.57852	5.78639	55.1921	1.3622e-09	4.14333e-08	XM_030976096
LOXE_CONTIGS_DN33810_c1_g2_i1	1895	11.8695	5.78456	55.1221	2.22045e-16	1.33855e-14	XM_785543
LOXE_CONTIGS_DN22034_c0_g42_i1	329	23.8184	5.78034	54.9612	2.53493e-07	5.40155e-06	XM_030983929
LOXE_CONTIGS_DN33682_c0_g5_i1	295	52.2778	5.77613	54.801	9.29912e-12	3.66333e-10	XM_789227
LOXE_CONTIGS_DN41847_c6_g32_i1	286	27.5298	5.77511	54.7621	1.84636e-07	4.02984e-06	XM_790103
LOXE_CONTIGS_DN40917_c0_g1_i2	2327	3.36957	5.77505	54.7598	2.71961e-07	5.76028e-06	XM_001189143
LOXE_CONTIGS_DN41426_c13_g17_i3	825	9.50424	5.7748	54.7505	2.53553e-07	5.40221e-06	XM_030981551
LOXE_CONTIGS_DN38349_c2_g71_i1	302	26.6253	5.77229	54.6554	2.69182e-07	5.70668e-06	XM_030992135
LOXE_CONTIGS_DN16211_c0_g1_i2	584	7.22468	5.77094	54.6044	8.71656e-05	0.00098609	XM_030995088
LOXE_CONTIGS_DN38264_c1_g1_i1	1192	6.59564	5.76975	54.5593	2.7802e-07	5.87572e-06	XM_030983638
LOXE_CONTIGS_DN44887_c1_g1_i1	856	9.20357	5.76954	54.5512	1.93177e-07	4.20175e-06	XM_030997744
LOXE_CONTIGS_DN39433_c6_g295_i1	407	51.6001	5.76719	54.4626	1.94844e-13	9.11498e-12	XR_004066104
LOXE_CONTIGS_DN19727_c0_g5_i1	274	41.4271	5.76668	54.443	1.7893e-09	5.35449e-08	NM_214597
LOXE_CONTIGS_DN39901_c0_g4_i1	1036	56.2115	5.7662	54.4251	0	0	XM_784576
LOXE_CONTIGS_DN34370_c1_g1_i3	4556	0.958346	5.76562	54.4033	8.37453e-05	0.000953947	XM_030980767
LOXE_CONTIGS_DN41455_c0_g1_i4	2278	3.55802	5.76434	54.3548	3.50368e-07	7.27313e-06	XM_030985415
LOXE_CONTIGS_DN41260_c8_g19_i1	272	43.4522	5.76065	54.2161	6.12262e-09	1.70738e-07	XM_030995624
LOXE_CONTIGS_DN39473_c0_g49_i1	354	31.7952	5.76062	54.2151	2.30006e-09	6.79425e-08	XM_030979007
LOXE_CONTIGS_DN44585_c2_g14_i1	1009	7.88184	5.75943	54.1703	2.12862e-07	4.59305e-06	XM_030991027
LOXE_CONTIGS_DN29872_c0_g52_i1	301	61.7176	5.75934	54.1669	1.55986e-13	7.39528e-12	XR_004065113
LOXE_CONTIGS_DN34403_c0_g4_i1	361	52.1166	5.75934	54.1668	1.29119e-13	6.16614e-12	XR_004061730
LOXE_CONTIGS_DN41071_c1_g33_i1	370	21.3622	5.75885	54.1485	2.70515e-07	5.73297e-06	XM_030991503
LOXE_CONTIGS_DN40757_c36_g56_i1	474	31.3696	5.75642	54.0573	4.75109e-12	1.92586e-10	XM_030983929
LOXE_CONTIGS_DN39900_c5_g10_i4	9181	23.8423	5.74878	53.7717	0	0	XM_030987290
LOXE_CONTIGS_DN43299_c1_g2_i1	398	19.8372	5.74776	53.7337	3.73623e-07	7.71656e-06	XM_001177221
LOXE_CONTIGS_DN36796_c0_g1_i1	1314	111.451	5.74398	53.5933	0	0	XM_030992567
LOXE_CONTIGS_DN44661_c9_g6_i1	494	15.9589	5.74217	53.5262	3.80049e-07	7.83958e-06	XM_030990875
LOXE_CONTIGS_DN39836_c2_g3_i2	1883	20.9385	5.742	53.5199	0	0	NM_214599
LOXE_CONTIGS_DN28969_c2_g3_i2	566	13.5302	5.73742	53.3501	8.20513e-07	1.58153e-05	XM_030973674
LOXE_CONTIGS_DN43415_c1_g96_i1	242	17.292	5.73719	53.3415	8.80637e-05	0.000995268	XM_030985510
LOXE_CONTIGS_DN35164_c7_g1_i1	974	7.79578	5.73656	53.3185	3.01164e-07	6.32475e-06	NM_214599
LOXE_CONTIGS_DN44626_c0_g5_i1	2259	9.78636	5.73587	53.2928	1.11022e-15	6.36629e-14	XM_030975882
LOXE_CONTIGS_DN29563_c0_g1_i1	4540	469.919	5.73506	53.263	0	0	XM_030982670
LOXE_CONTIGS_DN41686_c6_g1_i1	1168	6.60362	5.73225	53.1591	5.94205e-07	1.17928e-05	XM_030975251
LOXE_CONTIGS_DN37906_c1_g2_i6	1691	6.4106	5.72837	53.0167	3.34427e-08	8.31223e-07	XM_030997815
LOXE_CONTIGS_DN37105_c0_g2_i9	4332	1.78077	5.72608	52.9323	4.95288e-07	9.9897e-06	XM_003726788
LOXE_CONTIGS_DN44443_c0_g208_i5	1315	21.8158	5.72383	52.85	0	0	XM_030990337
LOXE_CONTIGS_DN44417_c2_g6_i2	3480	2.23215	5.72329	52.8303	9.5446e-07	1.81478e-05	XM_003728707
LOXE_CONTIGS_DN40541_c3_g6_i1	1746	4.46873	5.7226	52.805	3.71643e-07	7.67826e-06	XM_030978974
LOXE_CONTIGS_DN39473_c0_g1_i1	310	24.1486	5.71814	52.6419	5.05985e-07	1.01842e-05	XM_030978411
LOXE_CONTIGS_DN35710_c5_g63_i1	541	13.4631	5.71145	52.3984	3.45172e-06	5.778e-05	XM_030979764
LOXE_CONTIGS_DN36198_c0_g2_i2	1804	9.9177	5.70574	52.1913	1.8674e-13	8.76715e-12	XM_030997278
LOXE_CONTIGS_DN44624_c1_g1_i1	2111	3.51669	5.70572	52.1908	3.67155e-07	7.59239e-06	XM_030993812
LOXE_CONTIGS_DN42096_c0_g14_i1	370	20.7691	5.70505	52.1663	5.33098e-07	1.06959e-05	XM_030986999
LOXE_CONTIGS_DN44326_c10_g1_i1	1405	52.0909	5.70295	52.0905	0	0	XM_030992467
LOXE_CONTIGS_DN34189_c19_g4_i1	284	970.543	5.70246	52.0727	0	0	XM_030981477
LOXE_CONTIGS_DN43188_c2_g2_i1	1157	10.556	5.70053	52.0032	5.93787e-08	1.41195e-06	XM_030984562
LOXE_CONTIGS_DN37099_c8_g10_i1	1496	221.62	5.70047	52.001	0	0	XM_011669072
LOXE_CONTIGS_DN40897_c1_g2_i1	2872	99.0099	5.69465	51.7916	0	0	XM_030981655
LOXE_CONTIGS_DN40587_c53_g6_i1	1490	184.902	5.6906	51.6464	0	0	XM_030991665
LOXE_CONTIGS_DN41953_c0_g1_i1	397	27.7321	5.68821	51.5609	1.89472e-09	5.65244e-08	XM_003724713
LOXE_CONTIGS_DN36536_c0_g1_i2	4020	2.66525	5.68602	51.483	1.00767e-08	2.72027e-07	XM_030975326
LOXE_CONTIGS_DN32937_c5_g9_i5	2228	75.4247	5.6817	51.3289	0	0	XM_001188867
LOXE_CONTIGS_DN44731_c1_g12_i1	291	37.5872	5.67857	51.2176	1.0712e-09	3.30315e-08	XM_791093
LOXE_CONTIGS_DN44927_c6_g28_i2	1472	7.35464	5.67612	51.1307	8.95752e-09	2.43787e-07	XM_775558
LOXE_CONTIGS_DN39101_c3_g7_i3	652	16.8195	5.67565	51.114	9.80747e-09	2.65183e-07	XM_778282
LOXE_CONTIGS_DN39069_c3_g9_i2	863	16.3553	5.67141	50.9642	2.9184e-11	1.08688e-09	XM_778979
LOXE_CONTIGS_DN43895_c1_g2_i3	3242	2.23242	5.66742	50.8233	1.23045e-06	2.27691e-05	XM_011682684
LOXE_CONTIGS_DN28792_c0_g4_i1	556	12.9732	5.66606	50.7753	6.01552e-07	1.19245e-05	XM_794803
LOXE_CONTIGS_DN30113_c0_g1_i1	3369	6.11122	5.6656	50.7592	1.22125e-15	6.97673e-14	XM_779303
LOXE_CONTIGS_DN43282_c3_g2_i1	4840	22.4934	5.66414	50.708	0	0	XM_003728457
LOXE_CONTIGS_DN40587_c53_g8_i1	1446	81.5794	5.65995	50.561	0	0	XM_030993344
LOXE_CONTIGS_DN40747_c4_g2_i3	3140	3.46893	5.65652	50.4407	3.85784e-09	1.10817e-07	XM_030984098
LOXE_CONTIGS_DN31140_c12_g8_i1	287	37.344	5.65551	50.4056	3.92945e-09	1.12715e-07	XM_030991866
LOXE_CONTIGS_DN34403_c0_g11_i1	544	63.214	5.65505	50.3893	0	0	XR_004066104
LOXE_CONTIGS_DN35036_c0_g1_i2	485	8.22737	5.65271	50.3076	8.33513e-05	0.000949795	XM_030972851
LOXE_CONTIGS_DN34403_c0_g2_i1	304	34.8278	5.65265	50.3057	5.60903e-09	1.57469e-07	not available
LOXE_CONTIGS_DN39379_c1_g3_i3	4263	2.4628	5.65137	50.261	5.4328e-09	1.52873e-07	NM_214505
LOXE_CONTIGS_DN36282_c0_g1_i2	1584	4.64525	5.6506	50.2342	6.94887e-07	1.35953e-05	XM_791240
LOXE_CONTIGS_DN37336_c0_g102_i1	486	21.8355	5.64545	50.0551	4.96841e-09	1.40734e-07	XM_030988632
LOXE_CONTIGS_DN42536_c1_g2_i2	1167	14.6504	5.64533	50.0511	2.11664e-12	8.92713e-11	XM_030984389
LOXE_CONTIGS_DN29761_c1_g1_i1	2119	9.62259	5.63911	49.8359	2.88658e-15	1.59778e-13	XM_011668976
LOXE_CONTIGS_DN44899_c12_g3_i4	1444	4.97879	5.63908	49.8349	7.9668e-07	1.53964e-05	XM_030986040
LOXE_CONTIGS_DN42987_c0_g1_i7	1980	8.52366	5.63044	49.5374	6.19282e-13	2.75424e-11	XM_031000230
LOXE_CONTIGS_DN34292_c5_g46_i1	305	23.805	5.62567	49.3737	4.41286e-07	8.97256e-06	XM_791598
LOXE_CONTIGS_DN34134_c0_g2_i2	2748	13.1105	5.62305	49.2842	7.77156e-16	4.51285e-14	XM_030974785
LOXE_CONTIGS_DN34823_c1_g197_i6	504	33.7264	5.62066	49.2026	6.07403e-13	2.70618e-11	not available
LOXE_CONTIGS_DN37944_c0_g2_i1	1621	4.436	5.62061	49.2007	7.04954e-07	1.37717e-05	XM_030992889
LOXE_CONTIGS_DN43708_c2_g1_i8	5987	3.03151	5.61755	49.0967	5.00601e-09	1.41733e-07	XM_030972839
LOXE_CONTIGS_DN44665_c2_g3_i1	3639	1.96838	5.61334	48.9535	1.12973e-06	2.11039e-05	XM_030984339
LOXE_CONTIGS_DN44311_c1_g24_i3	1462	13.6118	5.61322	48.9496	7.77156e-15	4.13809e-13	XM_030994029
LOXE_CONTIGS_DN44536_c0_g5_i6	4447	2.38602	5.60995	48.8384	1.82316e-08	4.73159e-07	XM_003729974
LOXE_CONTIGS_DN40829_c0_g1_i1	658	100.029	5.60765	48.7609	0	0	XM_030988466
LOXE_CONTIGS_DN34643_c1_g2_i1	2970	2.53698	5.60742	48.7529	2.13636e-06	3.75077e-05	XM_030977170
LOXE_CONTIGS_DN43223_c7_g21_i1	4754	128.487	5.60651	48.7222	0	0	XM_030974920
LOXE_CONTIGS_DN43223_c7_g18_i1	304	22.7201	5.60477	48.6636	1.13578e-06	2.12033e-05	XR_004063626
LOXE_CONTIGS_DN36471_c0_g2_i1	677	10.2993	5.60413	48.6418	7.2661e-07	1.41676e-05	XM_030993015
LOXE_CONTIGS_DN39795_c0_g12_i2	1503	11.0873	5.60379	48.6305	7.18647e-13	3.17328e-11	XM_030981547
LOXE_CONTIGS_DN40405_c0_g2_i6	3295	3.70435	5.60327	48.6129	6.28655e-07	1.24134e-05	XM_775480
LOXE_CONTIGS_DN44017_c1_g12_i1	598	33.0078	5.6032	48.6108	3.5183e-13	1.60575e-11	XM_011669013
LOXE_CONTIGS_DN34525_c0_g4_i2	751	9.50727	5.60007	48.5054	5.17985e-07	1.04131e-05	XM_011673572
LOXE_CONTIGS_DN36694_c0_g1_i2	2853	10.297	5.59977	48.4953	0	0	XM_030980623
LOXE_CONTIGS_DN34189_c19_g7_i1	1215	242.895	5.59939	48.4826	0	0	XM_774941
LOXE_CONTIGS_DN43415_c1_g105_i4	444	22.9124	5.59635	48.3804	5.50083e-09	1.54597e-07	XM_030994574
LOXE_CONTIGS_DN41433_c0_g3_i1	1552	19.0247	5.59592	48.366	0	0	XM_030996264
LOXE_CONTIGS_DN41260_c8_g96_i1	297	87.4419	5.59366	48.2901	0	0	XM_030995624
LOXE_CONTIGS_DN39433_c6_g226_i1	285	24.6889	5.59112	48.2052	1.0063e-06	1.904e-05	XM_011679872
LOXE_CONTIGS_DN38349_c2_g74_i1	299	23.0254	5.58924	48.1426	8.37835e-07	1.61162e-05	XM_030992135
LOXE_CONTIGS_DN40793_c0_g66_i1	1973	13.2809	5.58877	48.1269	0	0	XM_030975662
LOXE_CONTIGS_DN41148_c3_g13_i1	432	23.4956	5.58718	48.0737	1.23346e-08	3.2896e-07	not available
LOXE_CONTIGS_DN40022_c0_g3_i7	1375	5.48926	5.58662	48.0553	8.17767e-06	0.000124917	XM_781365
LOXE_CONTIGS_DN35152_c6_g1_i1	1233	5.67975	5.58527	48.0102	7.33595e-07	1.42871e-05	XM_030985013
LOXE_CONTIGS_DN44780_c2_g10_i1	359	27.9883	5.58436	47.9801	4.75661e-09	1.3511e-07	XM_030997150
LOXE_CONTIGS_DN38798_c0_g1_i1	1596	4.28436	5.58333	47.9458	1.16355e-06	2.16642e-05	XM_030999564
LOXE_CONTIGS_DN36082_c1_g16_i1	747	9.22266	5.58332	47.9454	4.22124e-07	8.61926e-06	XM_011682492
LOXE_CONTIGS_DN43369_c1_g4_i1	598	11.7619	5.58178	47.8943	5.95968e-07	1.1824e-05	XM_775404
LOXE_CONTIGS_DN41209_c0_g2_i1	4789	367.284	5.58064	47.8564	0	0	NM_214536
LOXE_CONTIGS_DN41260_c8_g85_i1	249	27.4884	5.578	47.769	9.82717e-07	1.86342e-05	XM_030995624
LOXE_CONTIGS_DN32911_c0_g1_i2	1933	78.8228	5.57782	47.7628	0	0	XM_011667844
LOXE_CONTIGS_DN34404_c1_g8_i1	382	18.0899	5.57715	47.7408	7.98745e-07	1.5433e-05	XM_030972580
LOXE_CONTIGS_DN40504_c0_g5_i2	606	11.1886	5.57468	47.659	6.94583e-07	1.35937e-05	XM_030980851
LOXE_CONTIGS_DN43431_c0_g2_i4	3785	5.79924	5.57064	47.5257	1.22125e-15	6.97673e-14	XM_030979636
LOXE_CONTIGS_DN37595_c1_g9_i1	1536	19.0443	5.56903	47.4727	0	0	XM_030983499
LOXE_CONTIGS_DN25143_c0_g2_i1	386	18.1077	5.56554	47.3582	1.23948e-06	2.29222e-05	XM_011670610
LOXE_CONTIGS_DN44731_c0_g13_i1	453	98.3579	5.56103	47.2103	0	0	XM_030981176
LOXE_CONTIGS_DN41097_c1_g4_i4	3188	5.14897	5.56097	47.2082	5.77649e-13	2.578e-11	XM_030975935
LOXE_CONTIGS_DN41652_c0_g2_i4	6075	3.69226	5.55884	47.1388	2.22045e-15	1.23991e-13	XM_011664593
LOXE_CONTIGS_DN44891_c22_g47_i1	349	56.2066	5.55883	47.1383	3.07976e-13	1.41369e-11	XM_030989916
LOXE_CONTIGS_DN38349_c2_g140_i1	309	51.7087	5.55607	47.0482	3.60423e-12	1.48028e-10	XM_030992140
LOXE_CONTIGS_DN23972_c0_g22_i1	393	25.3739	5.5543	46.9906	7.38337e-09	2.03399e-07	XM_030994450
LOXE_CONTIGS_DN36905_c7_g33_i1	374	51.5293	5.55221	46.9226	2.05946e-13	9.60495e-12	XM_030997829
LOXE_CONTIGS_DN41433_c2_g1_i5	1034	9.75479	5.55127	46.8919	1.21463e-08	3.24395e-07	XM_030996143
LOXE_CONTIGS_DN44122_c8_g1_i4	841	177.996	5.54927	46.827	0	0	XM_011674263
LOXE_CONTIGS_DN41847_c6_g85_i1	729	72.8499	5.54889	46.8147	0	0	XM_030995397
LOXE_CONTIGS_DN37912_c1_g2_i1	685	41.3233	5.54862	46.806	0	0	XM_030972867
LOXE_CONTIGS_DN29866_c0_g1_i1	2317	8.3077	5.54825	46.794	2.57572e-14	1.3095e-12	XM_030973682
LOXE_CONTIGS_DN20840_c0_g1_i1	617	10.9408	5.54794	46.7839	1.00821e-06	1.90723e-05	XM_030999138
LOXE_CONTIGS_DN44788_c20_g249_i1	369	35.6243	5.54776	46.778	6.90782e-11	2.46117e-09	XM_030995946
LOXE_CONTIGS_DN43491_c15_g35_i1	812	15.9594	5.54748	46.769	6.82698e-12	2.72516e-10	XM_003724713
LOXE_CONTIGS_DN42096_c0_g28_i1	427	15.4934	5.54621	46.7278	9.17694e-07	1.75044e-05	XM_030986999
LOXE_CONTIGS_DN38060_c1_g51_i1	440	15.0464	5.54571	46.7116	1.57599e-06	2.84819e-05	XM_031000309
LOXE_CONTIGS_DN35487_c1_g1_i2	1350	16.4747	5.54417	46.6618	1.77636e-15	1.00077e-13	XM_030981912
LOXE_CONTIGS_DN43694_c0_g1_i6	1971	3.49329	5.54355	46.6418	9.37289e-07	1.78466e-05	XM_030990133
LOXE_CONTIGS_DN39266_c0_g1_i1	1131	6.05903	5.5425	46.6078	8.37716e-08	1.94457e-06	XM_779281
LOXE_CONTIGS_DN42948_c1_g3_i1	274	36.3866	5.54073	46.5507	3.47395e-09	1.00324e-07	XM_030972826
LOXE_CONTIGS_DN35824_c0_g1_i3	4668	61.7891	5.5378	46.4561	0	0	XM_030976923
LOXE_CONTIGS_DN31823_c0_g1_i1	1675	318.587	5.53759	46.4495	0	0	XM_011666835
LOXE_CONTIGS_DN44896_c5_g4_i3	3050	2.37735	5.53656	46.4164	3.8125e-05	0.000484437	XR_004065552
LOXE_CONTIGS_DN37336_c0_g103_i1	298	22.9027	5.53528	46.3752	1.17604e-06	2.18704e-05	XM_011685007
LOXE_CONTIGS_DN33186_c1_g2_i2	2818	126.739	5.53499	46.3657	0	0	XM_030993257
LOXE_CONTIGS_DN37071_c0_g2_i3	1476	6.66979	5.53419	46.3403	5.83726e-09	1.63302e-07	XM_030997674
LOXE_CONTIGS_DN44160_c0_g7_i12	1786	7.10914	5.53303	46.3027	3.03919e-10	1.00637e-08	XM_030975581
LOXE_CONTIGS_DN40926_c9_g99_i1	304	122.696	5.53301	46.3023	0	0	XM_030988508
LOXE_CONTIGS_DN39566_c0_g7_i1	854	22.3692	5.53182	46.2639	2.52021e-14	1.28306e-12	XM_776459
LOXE_CONTIGS_DN39483_c0_g3_i2	2080	3.29134	5.52935	46.185	5.21087e-07	1.0471e-05	NM_214593
LOXE_CONTIGS_DN43439_c1_g1_i1	3483	9.4059	5.52738	46.122	2.15972e-12	9.10253e-11	XM_030987505
LOXE_CONTIGS_DN21704_c0_g1_i2	2344	16.3255	5.52377	46.0066	0	0	XR_970324
LOXE_CONTIGS_DN39665_c1_g19_i1	503	12.9639	5.52376	46.0065	1.05459e-06	1.98514e-05	XM_030975136
LOXE_CONTIGS_DN44200_c0_g3_i1	398	17.0614	5.52262	45.97	1.32227e-06	2.43184e-05	XM_030997456
LOXE_CONTIGS_DN35000_c0_g2_i1	2225	96.0979	5.52249	45.966	0	0	XM_787590
LOXE_CONTIGS_DN36876_c0_g1_i3	2471	6.38782	5.52198	45.9497	8.23785e-14	4.00176e-12	XM_030983195
LOXE_CONTIGS_DN44500_c9_g1_i1	1058	14.6777	5.52183	45.9447	3.37789e-11	1.24963e-09	XM_030997829
LOXE_CONTIGS_DN42577_c4_g2_i3	1443	48.9202	5.52125	45.9262	0	0	XR_004064797
LOXE_CONTIGS_DN36828_c24_g4_i1	215	60.2244	5.52124	45.9261	1.32077e-10	4.55872e-09	XM_030981477
LOXE_CONTIGS_DN41652_c0_g2_i3	4048	2.37809	5.52111	45.922	9.52175e-09	2.5788e-07	XM_011664593
LOXE_CONTIGS_DN41426_c13_g14_i3	483	20.4453	5.52071	45.9092	1.09465e-08	2.93778e-07	XM_030991856
LOXE_CONTIGS_DN42577_c4_g2_i4	529	29.8469	5.52069	45.9085	2.4607e-12	1.03118e-10	XR_004064797
LOXE_CONTIGS_DN36435_c2_g7_i1	430	50.472	5.51854	45.8401	2.22045e-16	1.33855e-14	XM_030983929
LOXE_CONTIGS_DN63173_c0_g1_i1	1513	4.34525	5.51786	45.8187	8.83303e-07	1.69118e-05	XM_788864
LOXE_CONTIGS_DN23716_c0_g1_i1	3425	9.9154	5.51725	45.7991	0	0	XM_003730973
LOXE_CONTIGS_DN22765_c0_g5_i1	484	101.962	5.51136	45.6127	0	0	XM_030974033
LOXE_CONTIGS_DN25875_c0_g1_i2	2231	2.83723	5.51	45.5697	8.94043e-06	0.000134993	XM_011671908
LOXE_CONTIGS_DN36109_c0_g1_i13	2378	2.82848	5.507	45.475	1.50036e-06	2.72682e-05	XM_790221
LOXE_CONTIGS_DN39422_c1_g2_i4	2707	10.5784	5.505	45.412	5.55112e-16	3.25854e-14	XM_030988658
LOXE_CONTIGS_DN41260_c8_g88_i1	303	72.2553	5.5049	45.4089	6.66134e-16	3.88291e-14	XM_030995624
LOXE_CONTIGS_DN40497_c1_g2_i1	434	15.1702	5.50427	45.3891	1.17267e-06	2.18143e-05	XM_790360
LOXE_CONTIGS_DN36752_c5_g31_i2	417	16.1119	5.50228	45.3264	8.46995e-07	1.62716e-05	XM_030980644
LOXE_CONTIGS_DN35281_c1_g1_i1	1915	77.4344	5.50183	45.3121	0	0	XM_030982919
LOXE_CONTIGS_DN44895_c33_g32_i1	547	60.1738	5.50126	45.2945	0	0	XM_030975711
LOXE_CONTIGS_DN40053_c2_g4_i3	828	11.4724	5.50082	45.2807	1.21878e-08	3.25282e-07	XM_030988466
LOXE_CONTIGS_DN32785_c0_g1_i2	4029	1.58166	5.50026	45.263	5.60442e-06	8.92526e-05	XM_030994861
LOXE_CONTIGS_DN35810_c2_g1_i1	1722	14.2739	5.49967	45.2445	0	0	XM_030997257
LOXE_CONTIGS_DN39458_c2_g11_i8	3650	14.4803	5.49802	45.1926	0	0	XM_011668406
LOXE_CONTIGS_DN43972_c4_g27_i3	1257	81.8419	5.49801	45.1926	0	0	XM_030987964
LOXE_CONTIGS_DN41124_c0_g17_i1	1146	21.2963	5.49669	45.1511	0	0	XR_004063468
LOXE_CONTIGS_DN44930_c4_g1_i1	13024	22.048	5.49641	45.1423	0	0	XM_030990756
LOXE_CONTIGS_DN623_c0_g5_i1	495	13.1461	5.49602	45.1303	1.12322e-06	2.10074e-05	XM_030983929
LOXE_CONTIGS_DN37577_c0_g1_i1	787	8.20652	5.49518	45.104	1.1037e-06	2.06782e-05	XM_783306
LOXE_CONTIGS_DN38619_c3_g45_i1	764	51.6356	5.49122	44.9801	0	0	XM_030994760
LOXE_CONTIGS_DN26194_c0_g1_i1	1987	4.73634	5.49066	44.9627	1.12136e-08	3.00592e-07	XM_030992098
LOXE_CONTIGS_DN31617_c0_g1_i2	4968	25.3891	5.48883	44.9058	0	0	XM_030984018
LOXE_CONTIGS_DN43529_c0_g2_i8	3849	3.27254	5.48792	44.8775	5.23799e-10	1.68075e-08	XM_011680581
LOXE_CONTIGS_DN43434_c1_g3_i1	451	14.2949	5.48777	44.8727	1.12496e-06	2.10313e-05	XR_004064466
LOXE_CONTIGS_DN34441_c1_g5_i1	1047	71.0985	5.48457	44.7734	0	0	XM_030974962
LOXE_CONTIGS_DN39959_c26_g21_i7	1343	17.1107	5.48	44.6319	3.75255e-14	1.87711e-12	XR_004065553
LOXE_CONTIGS_DN44867_c2_g4_i3	2542	2.59483	5.47977	44.6247	1.25393e-06	2.31614e-05	XM_030991202
LOXE_CONTIGS_DN39719_c13_g1_i2	2587	2.46039	5.47956	44.6181	8.3755e-07	1.61132e-05	XR_004066011
LOXE_CONTIGS_DN37595_c1_g3_i9	718	8.82724	5.47912	44.6046	1.29813e-06	2.39129e-05	XM_030981649
LOXE_CONTIGS_DN39203_c0_g9_i1	1182	5.56495	5.47673	44.5308	1.5765e-06	2.84884e-05	XR_004062788
LOXE_CONTIGS_DN42096_c0_g16_i1	260	25.2079	5.4753	44.4867	1.53551e-06	2.78345e-05	XM_787717
LOXE_CONTIGS_DN40162_c3_g12_i1	1407	12.9284	5.47523	44.4845	1.31006e-14	6.84837e-13	XM_011670506
LOXE_CONTIGS_DN39878_c0_g1_i2	5841	16.7118	5.47513	44.4813	5.55112e-16	3.25854e-14	XM_030974267
LOXE_CONTIGS_DN35468_c0_g2_i1	868	7.43837	5.47362	44.4349	6.66319e-07	1.30881e-05	XM_011669888
LOXE_CONTIGS_DN35035_c0_g1_i1	4987	7.52132	5.47137	44.3656	0	0	XM_011675220
LOXE_CONTIGS_DN38822_c2_g18_i1	680	14.0013	5.46889	44.2894	1.29274e-08	3.43222e-07	XM_011676460
LOXE_CONTIGS_DN32186_c0_g1_i1	1732	75.1311	5.46686	44.2271	0	0	XR_004063568
LOXE_CONTIGS_DN42707_c2_g21_i1	1017	6.2893	5.46549	44.1851	7.74504e-07	1.50089e-05	XM_775558
LOXE_CONTIGS_DN41071_c1_g37_i1	295	45.7292	5.46542	44.1829	2.77804e-09	8.11857e-08	NM_001123506
LOXE_CONTIGS_DN39733_c0_g2_i8	2074	3.07616	5.46521	44.1765	7.84e-07	1.51673e-05	XM_789530
LOXE_CONTIGS_DN43079_c1_g4_i1	3206	3.81606	5.46219	44.0841	1.89848e-10	6.44237e-09	XM_030975544
LOXE_CONTIGS_DN43609_c2_g3_i2	1581	9.62215	5.46127	44.0562	3.11762e-12	1.28996e-10	XM_030998411
LOXE_CONTIGS_DN44774_c1_g8_i13	5603	1.5075	5.461	44.0479	1.70591e-05	0.00023862	XM_030997263
LOXE_CONTIGS_DN43507_c5_g139_i1	602	44.8087	5.46048	44.0321	0	0	XM_781371
LOXE_CONTIGS_DN41980_c0_g2_i1	5288	10.0628	5.46047	44.0317	0	0	XM_030988496
LOXE_CONTIGS_DN38402_c2_g18_i1	248	142.565	5.45824	43.9637	0	0	XM_030998134
LOXE_CONTIGS_DN30552_c0_g303_i1	251	25.6745	5.45776	43.9491	1.88129e-06	3.34134e-05	XM_030977236
LOXE_CONTIGS_DN42743_c1_g1_i2	1045	6.21025	5.45708	43.9284	1.67142e-06	3.00232e-05	XM_030972701
LOXE_CONTIGS_DN36115_c3_g4_i1	712	12.9533	5.45417	43.8398	5.59013e-08	1.33636e-06	XM_030981046
LOXE_CONTIGS_DN31122_c0_g2_i1	2500	4.865	5.45381	43.8289	1.9495e-10	6.6045e-09	XM_030973827
LOXE_CONTIGS_DN44144_c6_g10_i6	4316	6.80126	5.45088	43.7399	0	0	XM_030993275
LOXE_CONTIGS_DN40489_c3_g2_i1	1655	3.76246	5.44875	43.6753	7.01309e-07	1.37086e-05	XM_030992640
LOXE_CONTIGS_DN39473_c0_g15_i1	268	23.1133	5.4477	43.6435	3.08732e-06	5.22912e-05	XM_030978411
LOXE_CONTIGS_DN44731_c1_g352_i1	300	21.5307	5.44762	43.6412	1.70384e-06	3.05518e-05	XR_004061734
LOXE_CONTIGS_DN44581_c1_g1_i1	7336	34.4314	5.44446	43.5457	0	0	XM_030996160
LOXE_CONTIGS_DN14915_c0_g15_i1	214	29.8794	5.44442	43.5445	2.15983e-06	3.78799e-05	XM_031000054
LOXE_CONTIGS_DN40926_c9_g70_i1	318	20.2034	5.44407	43.5339	1.69785e-06	3.04532e-05	XM_030981176
LOXE_CONTIGS_DN37537_c2_g2_i3	2444	3.79028	5.44133	43.4515	2.95074e-09	8.59859e-08	XM_003731225
LOXE_CONTIGS_DN40001_c0_g7_i1	1209	21.8265	5.43862	43.3699	0	0	XM_030986177
LOXE_CONTIGS_DN36044_c0_g1_i1	803	22.0269	5.43712	43.3246	4.36318e-14	2.16777e-12	XM_030996916
LOXE_CONTIGS_DN44326_c13_g102_i1	272	23.406	5.43668	43.3116	1.98546e-06	3.50497e-05	XM_001178673
LOXE_CONTIGS_DN35633_c5_g1_i1	3736	23.9088	5.43199	43.1711	0	0	XM_030992226
LOXE_CONTIGS_DN44661_c4_g1_i1	2759	58.2072	5.43013	43.1152	0	0	XM_783922
LOXE_CONTIGS_DN36497_c2_g196_i1	433	33.869	5.43001	43.1118	4.4601e-12	1.81392e-10	XM_031000544
LOXE_CONTIGS_DN40940_c0_g11_i5	1674	22.3861	5.42967	43.1015	0	0	XM_003724134
LOXE_CONTIGS_DN44731_c1_g152_i1	253	25.1182	5.42869	43.0724	3.16052e-06	5.33732e-05	XM_003725538
LOXE_CONTIGS_DN39002_c1_g27_i1	714	8.71828	5.42693	43.0199	1.46856e-06	2.67646e-05	XM_030984213
LOXE_CONTIGS_DN43797_c0_g1_i7	7797	2.26019	5.42635	43.0026	1.01541e-12	4.42192e-11	XM_030972025
LOXE_CONTIGS_DN24742_c0_g1_i1	1687	3.62243	5.42448	42.9467	1.71426e-06	3.07174e-05	XM_030999005
LOXE_CONTIGS_DN41591_c2_g1_i4	3073	2.03801	5.42289	42.8996	2.07912e-06	3.65658e-05	XM_003729658
LOXE_CONTIGS_DN44674_c0_g21_i1	549	26.5906	5.42058	42.8309	6.01319e-12	2.41609e-10	XM_030994548
LOXE_CONTIGS_DN40926_c9_g26_i1	294	56.5242	5.41862	42.7729	1.11237e-10	3.88031e-09	XM_030981176
LOXE_CONTIGS_DN44063_c5_g64_i2	383	16.053	5.41777	42.7477	1.54722e-06	2.80338e-05	XM_030974569
LOXE_CONTIGS_DN36099_c1_g2_i5	3482	1.79979	5.41597	42.6943	2.00838e-06	3.54235e-05	XM_003729388
LOXE_CONTIGS_DN30964_c0_g1_i1	572	15.5175	5.41475	42.6581	2.95223e-08	7.39897e-07	XM_003726751
LOXE_CONTIGS_DN36090_c4_g27_i2	1122	63.3467	5.41042	42.5303	0	0	XM_030994733
LOXE_CONTIGS_DN40926_c9_g37_i1	469	43.6192	5.40992	42.5156	1.77636e-15	1.00077e-13	XM_030985288
LOXE_CONTIGS_DN42150_c0_g3_i1	1662	7.14397	5.40948	42.5025	1.05358e-09	3.25208e-08	XM_030998819
LOXE_CONTIGS_DN30552_c0_g172_i1	251	24.2551	5.40934	42.4986	4.65356e-06	7.55133e-05	XM_030977236
LOXE_CONTIGS_DN43463_c2_g29_i4	1103	15.8179	5.40888	42.4848	4.66183e-13	2.09944e-11	XM_030984748
LOXE_CONTIGS_DN44704_c8_g24_i2	1134	8.03444	5.40637	42.4112	2.70471e-08	6.8234e-07	XM_030984550
LOXE_CONTIGS_DN44095_c0_g10_i3	570	15.9962	5.40452	42.3567	1.21559e-08	3.24572e-07	XM_777768
LOXE_CONTIGS_DN30264_c0_g2_i3	1604	3.80862	5.40227	42.2908	8.47025e-07	1.62716e-05	XM_777458
LOXE_CONTIGS_DN30509_c0_g1_i1	3299	7.04043	5.40166	42.2729	1.11022e-16	6.82514e-15	XM_780228
LOXE_CONTIGS_DN37817_c0_g1_i2	3814	21.5761	5.40164	42.2722	0	0	XM_030978231
LOXE_CONTIGS_DN35543_c0_g1_i1	2192	5.33197	5.40018	42.2296	4.5532e-10	1.47209e-08	XM_030976440
LOXE_CONTIGS_DN44891_c22_g19_i1	250	58.6748	5.39851	42.1806	1.22155e-11	4.74493e-10	XM_775268
LOXE_CONTIGS_DN37805_c1_g9_i2	3423	96.2062	5.39752	42.1516	0	0	XM_030999875
LOXE_CONTIGS_DN44891_c22_g49_i1	4291	88.0137	5.39595	42.1058	0	0	XM_030972822
LOXE_CONTIGS_DN42577_c4_g2_i2	1164	75.6074	5.39565	42.0971	0	0	XR_004064797
LOXE_CONTIGS_DN34543_c5_g1_i1	2180	7.81593	5.39428	42.0571	3.63487e-13	1.65401e-11	XR_004064797
LOXE_CONTIGS_DN33063_c5_g1_i1	1844	26.0677	5.39427	42.057	0	0	XM_011664565
LOXE_CONTIGS_DN44546_c21_g131_i2	1415	37.1404	5.39143	41.9743	3.33067e-16	1.98435e-14	XM_030989568
LOXE_CONTIGS_DN44731_c1_g492_i1	293	59.2324	5.39055	41.9487	2.44249e-14	1.24522e-12	XM_003725538
LOXE_CONTIGS_DN42211_c3_g18_i1	440	13.8688	5.38716	41.85	1.71693e-06	3.07623e-05	XM_782165
LOXE_CONTIGS_DN43383_c1_g1_i1	2359	25.9992	5.38575	41.8092	0	0	XM_030982044
LOXE_CONTIGS_DN34403_c0_g20_i1	814	126.166	5.38416	41.7632	0	0	XR_004066104
LOXE_CONTIGS_DN42990_c1_g6_i2	4169	3.46848	5.38372	41.7505	1.13076e-12	4.89982e-11	XM_030999031
LOXE_CONTIGS_DN35474_c1_g1_i1	2177	72.8745	5.38109	41.6744	0	0	XM_793113
LOXE_CONTIGS_DN41706_c0_g511_i1	274	22.3476	5.37995	41.6416	1.84533e-06	3.28575e-05	XM_030997699
LOXE_CONTIGS_DN37150_c0_g1_i1	3151	76.3013	5.37879	41.608	0	0	XM_030984799
LOXE_CONTIGS_DN39746_c4_g3_i1	513	27.9113	5.3786	41.6026	1.27202e-11	4.93366e-10	XM_030988759
LOXE_CONTIGS_DN43815_c0_g3_i5	773	7.77419	5.37847	41.5988	2.23026e-06	3.90255e-05	XM_030983725
LOXE_CONTIGS_DN34403_c0_g31_i1	462	78.319	5.37634	41.5373	0	0	not available
LOXE_CONTIGS_DN41567_c2_g2_i5	3186	4.09939	5.37582	41.5224	7.02556e-09	1.94234e-07	XM_030975591
LOXE_CONTIGS_DN44731_c1_g501_i1	323	35.0774	5.37581	41.5222	2.84953e-10	9.46991e-09	XM_011679700
LOXE_CONTIGS_DN43402_c0_g1_i3	2471	2.47915	5.3758	41.5218	3.01441e-06	5.11697e-05	XM_030988642
LOXE_CONTIGS_DN36435_c2_g3_i3	4178	122.189	5.37395	41.4685	0	0	XM_030972943
LOXE_CONTIGS_DN36828_c24_g21_i1	215	53.9864	5.37278	41.4352	4.48195e-10	1.45008e-08	XM_030993344
LOXE_CONTIGS_DN40261_c33_g32_i1	786	130.269	5.37049	41.3692	0	0	XM_030991748
LOXE_CONTIGS_DN40011_c3_g45_i1	322	35.0875	5.3673	41.2778	6.33465e-10	2.01083e-08	XM_030995351
LOXE_CONTIGS_DN44780_c2_g18_i1	277	21.756	5.36727	41.2771	5.11127e-06	8.2184e-05	XM_030989164
LOXE_CONTIGS_DN44950_c0_g1_i2	37663	7.40431	5.36681	41.2639	6.20886e-11	2.22597e-09	XM_030981169
LOXE_CONTIGS_DN42720_c0_g15_i1	525	11.5266	5.36392	41.1815	2.40923e-06	4.18141e-05	not available
LOXE_CONTIGS_DN43897_c0_g30_i1	465	54.2507	5.35949	41.0552	0	0	XR_004063597
LOXE_CONTIGS_DN37099_c8_g11_i1	633	99.3018	5.35661	40.9731	0	0	XM_030984385
LOXE_CONTIGS_DN31160_c3_g1_i1	1377	6.39278	5.35498	40.9269	5.12397e-08	1.23231e-06	XM_011667066
LOXE_CONTIGS_DN34023_c2_g1_i1	2327	9.55771	5.35491	40.9249	2.22045e-16	1.33855e-14	XM_030982080
LOXE_CONTIGS_DN30550_c0_g45_i1	259	33.8101	5.35103	40.8152	3.3357e-08	8.29428e-07	XR_143587
LOXE_CONTIGS_DN36990_c0_g1_i1	1755	3.2972	5.34921	40.7636	3.25095e-06	5.47089e-05	XM_011670080
LOXE_CONTIGS_DN42437_c0_g34_i2	718	15.88	5.34842	40.7414	2.1095e-10	7.12156e-09	XM_030981994
LOXE_CONTIGS_DN37701_c0_g1_i2	1807	3.22819	5.34418	40.6219	3.03135e-06	5.14292e-05	XM_030991954
LOXE_CONTIGS_DN11930_c0_g7_i1	325	51.685	5.34195	40.559	9.60676e-13	4.19252e-11	XM_030983929
LOXE_CONTIGS_DN41096_c0_g4_i1	313	18.8078	5.33842	40.46	1.94174e-06	3.43572e-05	XM_030978486
LOXE_CONTIGS_DN39473_c0_g101_i1	383	64.2793	5.33622	40.3983	1.11022e-16	6.82514e-15	XM_030978386
LOXE_CONTIGS_DN43515_c0_g2_i2	1560	12.6044	5.33244	40.2926	8.34222e-12	3.29841e-10	XM_793492
LOXE_CONTIGS_DN41706_c0_g319_i1	267	31.7441	5.33232	40.2892	2.63574e-08	6.66314e-07	XM_781336
LOXE_CONTIGS_DN40456_c0_g4_i2	2083	2.84761	5.32929	40.2045	1.51528e-06	2.75176e-05	XR_004062477
LOXE_CONTIGS_DN32518_c0_g2_i2	1722	3.39305	5.32918	40.2016	2.39853e-06	4.16441e-05	XM_030977273
LOXE_CONTIGS_DN40001_c0_g8_i2	3487	23.7894	5.3281	40.1716	0	0	XM_030986177
LOXE_CONTIGS_DN38916_c8_g15_i1	225	25.2546	5.32767	40.1595	2.43792e-06	4.22599e-05	XM_001182643
LOXE_CONTIGS_DN36322_c0_g1_i1	2101	3.95674	5.32724	40.1476	4.94923e-08	1.19279e-06	XM_003727766
LOXE_CONTIGS_DN44579_c0_g27_i1	1436	7.58386	5.32267	40.0207	3.06263e-10	1.01377e-08	XM_031000453
LOXE_CONTIGS_DN41260_c8_g6_i4	1487	563.851	5.32142	39.986	0	0	XR_004065553
LOXE_CONTIGS_DN37705_c0_g10_i1	395	21.2345	5.3211	39.9772	7.45335e-08	1.74293e-06	XR_004066005
LOXE_CONTIGS_DN42371_c2_g7_i8	1996	4.13706	5.31868	39.9099	3.84517e-08	9.46103e-07	XM_030978784
LOXE_CONTIGS_DN44298_c1_g1_i1	6260	6.10437	5.31829	39.8993	7.52013e-10	2.36625e-08	XM_776012
LOXE_CONTIGS_DN36097_c0_g1_i3	2450	4.50203	5.3179	39.8885	1.37959e-09	4.19275e-08	XM_030990081
LOXE_CONTIGS_DN28801_c0_g1_i1	1608	15.1001	5.31681	39.8584	0	0	XM_011666891
LOXE_CONTIGS_DN36421_c0_g13_i3	1253	8.84828	5.31537	39.8186	4.2365e-09	1.21125e-07	XR_004065553
LOXE_CONTIGS_DN33305_c0_g2_i1	1202	4.88234	5.31378	39.7746	3.14833e-06	5.32114e-05	XM_775931
LOXE_CONTIGS_DN24932_c0_g1_i1	1491	3.85967	5.31131	39.7066	2.15284e-06	3.7768e-05	XM_776829
LOXE_CONTIGS_DN44780_c2_g16_i3	2861	231.244	5.30972	39.663	0	0	NM_214597
LOXE_CONTIGS_DN34125_c0_g37_i3	2505	12.8131	5.30949	39.6565	0	0	XM_030973985
LOXE_CONTIGS_DN41034_c2_g1_i1	1472	3.79904	5.30897	39.6423	3.14497e-06	5.31595e-05	XM_030991924
LOXE_CONTIGS_DN36596_c1_g2_i2	2762	15.3573	5.30676	39.5817	0	0	XM_003724451
LOXE_CONTIGS_DN44150_c0_g8_i1	2112	2.62505	5.30622	39.5667	1.55758e-05	0.000220445	XM_775863
LOXE_CONTIGS_DN35666_c2_g1_i2	1214	87.6293	5.30537	39.5437	0	0	XM_030999264
LOXE_CONTIGS_DN44144_c0_g1_i1	1459	80.8875	5.30455	39.521	0	0	XM_030986363
LOXE_CONTIGS_DN38735_c1_g29_i1	1785	32.6259	5.30334	39.4878	0	0	XM_030985179
LOXE_CONTIGS_DN41260_c8_g17_i1	276	28.1392	5.30168	39.4424	1.89207e-06	3.35885e-05	XM_030995624
LOXE_CONTIGS_DN30417_c0_g5_i1	428	61.2985	5.30083	39.4192	0	0	not available
LOXE_CONTIGS_DN41340_c31_g75_i1	367	15.9612	5.30054	39.4113	5.24455e-06	8.40912e-05	XM_030993344
LOXE_CONTIGS_DN34189_c19_g5_i2	263	433.978	5.29628	39.2952	5.76048e-09	1.614e-07	XM_030981477
LOXE_CONTIGS_DN43897_c0_g6_i4	3532	76.6409	5.29563	39.2776	0	0	XR_004063597
LOXE_CONTIGS_DN10949_c0_g1_i1	2003	40.3823	5.29482	39.2554	0	0	XM_030983189
LOXE_CONTIGS_DN44905_c2_g5_i4	773	7.3308	5.29421	39.2387	5.77094e-06	9.15705e-05	XM_030999366
LOXE_CONTIGS_DN44933_c1_g1_i3	6795	8.12282	5.29332	39.2147	0	0	XM_011671025
LOXE_CONTIGS_DN41225_c1_g12_i11	697	8.01352	5.29279	39.2003	3.66347e-06	6.09076e-05	XM_030988313
LOXE_CONTIGS_DN44023_c4_g1_i1	334	24.7456	5.29245	39.1909	4.87248e-08	1.176e-06	XM_030979764
LOXE_CONTIGS_DN36814_c0_g4_i2	477	11.7095	5.2923	39.1869	3.62992e-06	6.03936e-05	XR_004062671
LOXE_CONTIGS_DN40897_c1_g2_i2	2087	32.5894	5.29141	39.1628	0	0	XM_030981655
LOXE_CONTIGS_DN41365_c1_g5_i2	853	6.48524	5.29106	39.1532	4.19318e-06	6.87852e-05	XM_011666396
LOXE_CONTIGS_DN24414_c0_g3_i1	695	27.017	5.28953	39.1117	1.44329e-14	7.51695e-13	XM_030975804
LOXE_CONTIGS_DN35493_c0_g1_i1	4149	5.84427	5.28571	39.0082	2.02061e-14	1.03851e-12	XR_004064583
LOXE_CONTIGS_DN44891_c22_g46_i1	271	30.1558	5.28549	39.0025	7.1904e-08	1.68617e-06	XM_030978863
LOXE_CONTIGS_DN37848_c1_g1_i1	2161	12.2274	5.2832	38.9406	0	0	XM_030982028
LOXE_CONTIGS_DN38349_c2_g163_i1	310	130.543	5.28092	38.8791	0	0	XM_030992135
LOXE_CONTIGS_DN43507_c5_g164_i1	272	21.1	5.27976	38.8477	4.57293e-06	7.43297e-05	not available
LOXE_CONTIGS_DN41460_c2_g5_i1	1835	5.94555	5.27938	38.8376	2.26136e-09	6.68531e-08	XM_011682120
LOXE_CONTIGS_DN35710_c5_g13_i2	2748	11.3562	5.27796	38.7993	0	0	XM_030998686
LOXE_CONTIGS_DN38480_c1_g1_i1	1082	5.21598	5.27754	38.788	2.6192e-06	4.50827e-05	XM_030979875
LOXE_CONTIGS_DN34074_c0_g1_i1	3097	8.40902	5.27419	38.698	0	0	XM_794812
LOXE_CONTIGS_DN33057_c1_g50_i1	290	28.0446	5.27324	38.6726	6.52739e-08	1.54193e-06	XM_777072
LOXE_CONTIGS_DN41706_c0_g548_i1	305	35.642	5.27141	38.6237	6.93313e-10	2.19057e-08	XM_030997096
LOXE_CONTIGS_DN42798_c0_g2_i1	509	21.3252	5.27139	38.6231	2.15436e-09	6.38545e-08	XR_004066548
LOXE_CONTIGS_DN44891_c22_g7_i1	483	37.7492	5.27011	38.5888	2.05391e-14	1.05504e-12	XM_030989916
LOXE_CONTIGS_DN41402_c4_g15_i1	459	28.6095	5.26983	38.5812	2.64945e-11	9.90537e-10	XM_030976943
LOXE_CONTIGS_DN32788_c0_g1_i1	1881	4.37848	5.26934	38.5683	5.11356e-08	1.23013e-06	XM_030983814
LOXE_CONTIGS_DN43902_c5_g2_i1	423	13.3148	5.26913	38.5625	3.91439e-06	6.46747e-05	XM_003731228
LOXE_CONTIGS_DN38349_c2_g167_i1	3168	21.1013	5.26548	38.465	0	0	XM_030991180
LOXE_CONTIGS_DN38143_c0_g3_i2	3073	24.8488	5.26327	38.4062	0	0	XM_011673120
LOXE_CONTIGS_DN36027_c5_g126_i1	255	20.9446	5.25982	38.3144	1.28773e-05	0.00018644	XM_030988852
LOXE_CONTIGS_DN34407_c1_g8_i1	416	13.0015	5.25937	38.3025	5.76963e-06	9.15616e-05	not available
LOXE_CONTIGS_DN29591_c0_g1_i1	1231	4.48669	5.25896	38.2917	3.99453e-06	6.58445e-05	XM_011685244
LOXE_CONTIGS_DN42437_c0_g65_i5	701	7.80933	5.25811	38.2691	4.52336e-06	7.36024e-05	XM_030976758
LOXE_CONTIGS_DN37805_c1_g9_i1	3389	68.9103	5.25771	38.2585	0	0	XM_030999875
LOXE_CONTIGS_DN41968_c0_g63_i1	260	21.0552	5.25762	38.2561	5.06511e-06	8.15276e-05	XM_030989406
LOXE_CONTIGS_DN38736_c4_g5_i1	1742	3.0959	5.25669	38.2316	7.06793e-06	0.000109785	XM_030980962
LOXE_CONTIGS_DN43507_c5_g157_i1	540	80.6962	5.25498	38.1863	0	0	XM_030980484
LOXE_CONTIGS_DN23118_c0_g1_i1	256	22.0377	5.25222	38.1132	6.43095e-06	0.000100891	XM_030980484
LOXE_CONTIGS_DN43400_c1_g1_i2	6430	4.7423	5.25051	38.0682	2.89284e-07	6.09271e-06	NM_001124762
LOXE_CONTIGS_DN44756_c3_g4_i1	490	11.1818	5.24987	38.0512	4.09623e-06	6.73696e-05	XM_003725243
LOXE_CONTIGS_DN42431_c0_g1_i1	332	16.4543	5.24959	38.0437	4.87229e-06	7.86589e-05	XM_030972313
LOXE_CONTIGS_DN40219_c7_g1_i1	3413	61.646	5.2486	38.0178	0	0	XM_003728937
LOXE_CONTIGS_DN34246_c0_g1_i1	1638	9.53749	5.24784	37.9976	1.89671e-12	8.03093e-11	XM_777317
LOXE_CONTIGS_DN43319_c0_g2_i5	3985	1.40876	5.24336	37.8798	5.31068e-06	8.50028e-05	XM_782153
LOXE_CONTIGS_DN14167_c0_g1_i1	2963	2.67054	5.24243	37.8555	9.96402e-08	2.28145e-06	XM_030974144
LOXE_CONTIGS_DN29525_c2_g1_i1	2017	2.70268	5.24052	37.8054	5.1339e-06	8.25118e-05	XM_030975544
LOXE_CONTIGS_DN44706_c8_g33_i3	2748	13.6111	5.23935	37.7747	5.98741e-11	2.15037e-09	XM_777849
LOXE_CONTIGS_DN38353_c1_g2_i1	1427	3.74037	5.23902	37.7662	1.11609e-05	0.000164156	XM_030990690
LOXE_CONTIGS_DN40926_c9_g59_i1	377	120.817	5.23854	37.7536	0	0	XM_030988508
LOXE_CONTIGS_DN39171_c1_g2_i3	2807	10.217	5.23638	37.697	9.99201e-16	5.76209e-14	XM_011676059
LOXE_CONTIGS_DN42621_c0_g1_i2	5553	3.23245	5.23027	37.5376	9.14824e-14	4.42525e-12	XM_030979255
LOXE_CONTIGS_DN44731_c1_g241_i1	272	28.0379	5.22762	37.4688	9.38746e-07	1.78725e-05	XR_004066209
LOXE_CONTIGS_DN34904_c5_g20_i1	464	17.1542	5.22636	37.4362	8.01601e-08	1.86511e-06	XM_030995425
LOXE_CONTIGS_DN36724_c1_g1_i1	3085	1.75474	5.22461	37.3906	9.39675e-06	0.000141071	XM_011684802
LOXE_CONTIGS_DN44661_c9_g10_i1	1571	30.3855	5.2241	37.3776	0	0	XM_030985146
LOXE_CONTIGS_DN22849_c0_g1_i1	819	698.603	5.22364	37.3657	0	0	XM_030987581
LOXE_CONTIGS_DN39282_c2_g11_i1	390	19.9922	5.22361	37.3649	8.75716e-08	2.02586e-06	XM_030982328
LOXE_CONTIGS_DN44581_c1_g1_i3	3646	12.227	5.22261	37.3389	0	0	XM_030996160
LOXE_CONTIGS_DN28410_c0_g1_i2	2187	2.44244	5.22213	37.3264	1.83053e-05	0.000253691	XM_031000076
LOXE_CONTIGS_DN43913_c0_g1_i4	6899	3.36328	5.22207	37.325	3.28404e-13	1.50257e-11	XM_030978170
LOXE_CONTIGS_DN35710_c5_g34_i1	313	16.8753	5.22113	37.3007	8.19207e-06	0.000125095	XM_030974056
LOXE_CONTIGS_DN44153_c0_g6_i1	993	7.98769	5.22047	37.2835	7.19785e-08	1.6875e-06	XM_030986181
LOXE_CONTIGS_DN41847_c6_g50_i1	316	32.3734	5.21888	37.2426	1.82115e-09	5.44449e-08	XM_030990722
LOXE_CONTIGS_DN44562_c13_g1_i1	811	9.65997	5.21882	37.2409	1.50801e-07	3.34552e-06	XM_030987983
LOXE_CONTIGS_DN36406_c3_g1_i1	2554	6.84351	5.21538	37.1523	1.1291e-13	5.41603e-12	XM_030976889
LOXE_CONTIGS_DN43507_c5_g40_i1	333	31.0687	5.21467	37.134	5.82712e-09	1.63093e-07	XM_788017
LOXE_CONTIGS_DN36325_c0_g2_i4	684	7.82419	5.2138	37.1118	7.94087e-06	0.000121695	XM_789519
LOXE_CONTIGS_DN42230_c5_g6_i1	368	21.3016	5.21246	37.0772	1.06185e-07	2.41831e-06	XM_001197540
LOXE_CONTIGS_DN44661_c9_g14_i4	453	39.231	5.21229	37.0727	8.30447e-14	4.03306e-12	XM_030985284
LOXE_CONTIGS_DN26732_c0_g2_i1	582	8.99175	5.21074	37.033	5.87601e-06	9.30606e-05	XM_030992567
LOXE_CONTIGS_DN38349_c2_g61_i1	288	17.4486	5.20898	36.988	5.80602e-05	0.000696073	XM_030975181
LOXE_CONTIGS_DN30492_c2_g1_i1	1614	4.81238	5.20025	36.7648	9.88294e-08	2.26373e-06	XM_776583
LOXE_CONTIGS_DN41820_c2_g1_i1	3141	4.0723	5.19824	36.7134	4.08763e-11	1.49799e-09	XM_782093
LOXE_CONTIGS_DN29872_c0_g74_i1	529	14.4984	5.19811	36.7103	1.5449e-07	3.42198e-06	XM_030995176
LOXE_CONTIGS_DN39433_c6_g122_i1	264	20.4924	5.19707	36.6837	8.45617e-06	0.000128604	NM_001245973
LOXE_CONTIGS_DN44816_c2_g3_i1	564	22.1388	5.1968	36.6769	5.14896e-11	1.86274e-09	XM_775602
LOXE_CONTIGS_DN39800_c5_g308_i1	299	17.8762	5.19593	36.6548	6.55093e-06	0.000102554	XM_030996558
LOXE_CONTIGS_DN29872_c0_g77_i1	312	32.552	5.19503	36.632	9.47831e-09	2.56771e-07	XM_030990307
LOXE_CONTIGS_DN42293_c0_g1_i2	778	13.2345	5.19462	36.6215	1.16323e-09	3.5713e-08	XR_004065192
LOXE_CONTIGS_DN38381_c1_g1_i1	4977	24.4106	5.19129	36.537	0	0	XM_011684443
LOXE_CONTIGS_DN36090_c4_g27_i1	1138	32.4337	5.19032	36.5126	0	0	XM_030994733
LOXE_CONTIGS_DN38842_c3_g2_i1	1640	6.07012	5.18974	36.4978	4.33027e-09	1.23632e-07	XM_030991004
LOXE_CONTIGS_DN43211_c1_g2_i1	623	19.9355	5.1879	36.4512	2.37717e-10	7.97381e-09	XM_030990451
LOXE_CONTIGS_DN36923_c0_g1_i1	1665	17.5741	5.18733	36.4369	0	0	XM_030989976
LOXE_CONTIGS_DN39995_c1_g1_i4	3530	2.59811	5.18512	36.3813	7.40459e-06	0.000114423	XM_030991817
LOXE_CONTIGS_DN17337_c0_g1_i1	3646	103.204	5.18229	36.3099	0	0	NM_001281755
LOXE_CONTIGS_DN44458_c2_g4_i1	378	26.5887	5.1786	36.2172	6.59186e-09	1.82989e-07	XM_030983929
LOXE_CONTIGS_DN36633_c2_g2_i1	992	5.21737	5.17595	36.1507	1.22216e-05	0.000178	XM_030987291
LOXE_CONTIGS_DN44701_c7_g87_i5	1196	40.6178	5.17554	36.1405	0	0	XM_030983776
LOXE_CONTIGS_DN39559_c0_g1_i5	4636	2.45328	5.17482	36.1223	2.53896e-07	5.40889e-06	XM_030983473
LOXE_CONTIGS_DN39824_c0_g2_i4	1426	7.06278	5.17436	36.1108	5.25214e-09	1.48221e-07	XM_030974882
LOXE_CONTIGS_DN43972_c4_g7_i1	628	27.3302	5.17347	36.0886	6.74238e-13	2.98798e-11	XM_030987960
LOXE_CONTIGS_DN27613_c1_g5_i1	1225	6.17024	5.17317	36.0811	1.31163e-07	2.93865e-06	XM_030972626
LOXE_CONTIGS_DN43311_c5_g2_i1	308	16.6896	5.172	36.0519	8.30575e-06	0.000126557	XR_004064797
LOXE_CONTIGS_DN41634_c2_g4_i1	848	6.24313	5.16943	35.9877	4.39747e-06	7.18024e-05	XM_030972938
LOXE_CONTIGS_DN43605_c2_g8_i1	540	13.9233	5.16889	35.9743	2.25879e-07	4.84978e-06	XM_030995651
LOXE_CONTIGS_DN32141_c1_g13_i1	500	10.3607	5.16719	35.9318	5.76988e-06	9.15616e-05	XM_775009
LOXE_CONTIGS_DN42835_c1_g8_i1	1158	14.9813	5.16673	35.9203	1.92957e-13	9.0336e-12	XM_030982660
LOXE_CONTIGS_DN37417_c2_g1_i1	716	93.4544	5.16461	35.8675	0	0	XM_030991180
LOXE_CONTIGS_DN42622_c0_g3_i8	1612	4.77129	5.16351	35.8403	1.4405e-07	3.20622e-06	XM_780264
LOXE_CONTIGS_DN40479_c1_g3_i1	968	24.8198	5.16259	35.8175	0	0	XM_780048
LOXE_CONTIGS_DN37747_c3_g5_i1	964	12.8163	5.16164	35.7939	3.04906e-11	1.13278e-09	XM_030984748
LOXE_CONTIGS_DN26785_c0_g5_i1	838	300.477	5.16035	35.7618	0	0	XM_030980695
LOXE_CONTIGS_DN37937_c0_g5_i1	469	11.125	5.15894	35.7269	7.11251e-06	0.000110422	XM_030999812
LOXE_CONTIGS_DN33057_c1_g33_i1	290	33.9376	5.15767	35.6956	6.69252e-09	1.85586e-07	XM_777072
LOXE_CONTIGS_DN23007_c0_g4_i1	678	7.57573	5.15751	35.6916	1.03817e-05	0.00015403	XM_030989177
LOXE_CONTIGS_DN44443_c0_g303_i1	300	16.8502	5.15609	35.6564	7.68129e-06	0.000118072	XM_003726552
LOXE_CONTIGS_DN33905_c1_g1_i1	2183	4.57018	5.15549	35.6415	4.62054e-09	1.3149e-07	XM_030972389
LOXE_CONTIGS_DN44683_c0_g2_i1	8988	14.7521	5.15418	35.6093	0	0	XM_030986388
LOXE_CONTIGS_DN29872_c0_g53_i1	277	18.9463	5.15392	35.6027	8.58681e-06	0.000130396	XM_030990307
LOXE_CONTIGS_DN39433_c6_g329_i1	328	16.0293	5.15004	35.5072	8.06854e-06	0.000123414	XM_030994240
LOXE_CONTIGS_DN32911_c0_g2_i2	1037	5.13535	5.14947	35.4931	1.24027e-05	0.000180409	XM_030982769
LOXE_CONTIGS_DN37164_c0_g2_i1	300	32.6212	5.14693	35.4308	1.49881e-08	3.93999e-07	XM_788248
LOXE_CONTIGS_DN41260_c8_g37_i1	273	70.3627	5.1466	35.4225	1.18794e-13	5.68787e-12	XM_030995624
LOXE_CONTIGS_DN44780_c2_g14_i1	359	28.3677	5.14616	35.4118	2.6606e-08	6.72135e-07	XM_777101
LOXE_CONTIGS_DN36733_c1_g1_i4	4014	2.98766	5.14549	35.3955	4.29683e-10	1.39215e-08	XM_030984134
LOXE_CONTIGS_DN32009_c0_g2_i1	1474	6.68987	5.14023	35.2666	7.49201e-09	2.06259e-07	XM_003728371
LOXE_CONTIGS_DN44272_c2_g53_i2	678	7.58973	5.13944	35.2472	7.22279e-06	0.000111944	XM_011678624
LOXE_CONTIGS_DN44299_c0_g42_i1	502	10.3667	5.1377	35.2047	8.09985e-06	0.000123852	XM_782121
LOXE_CONTIGS_DN44417_c2_g6_i4	1133	4.41264	5.13662	35.1786	9.00418e-06	0.000135867	XM_011674087
LOXE_CONTIGS_DN40261_c33_g86_i5	2140	287.777	5.13419	35.1192	0	0	XM_030974544
LOXE_CONTIGS_DN44580_c2_g5_i1	2134	21.8517	5.12972	35.0107	0	0	XM_789519
LOXE_CONTIGS_DN37937_c0_g4_i1	2113	11.2107	5.12946	35.0044	2.66454e-15	1.47889e-13	XM_030990666
LOXE_CONTIGS_DN20588_c0_g1_i1	579	8.75525	5.12924	34.999	9.43479e-06	0.000141595	XM_030974033
LOXE_CONTIGS_DN38349_c2_g14_i1	280	42.6319	5.12912	34.9959	7.91902e-10	2.48324e-08	XM_030975219
LOXE_CONTIGS_DN44234_c0_g2_i1	665	14.6471	5.12876	34.9874	3.56245e-09	1.02734e-07	XM_792658
LOXE_CONTIGS_DN39900_c5_g10_i3	9183	26.4714	5.12704	34.9457	6.12843e-12	2.4597e-10	XM_030987290
LOXE_CONTIGS_DN41260_c8_g5_i1	260	45.6013	5.12588	34.9174	5.81864e-10	1.85667e-08	XM_030995624
LOXE_CONTIGS_DN44891_c22_g25_i1	245	29.4882	5.12487	34.893	1.65428e-07	3.64357e-06	XM_030978863
LOXE_CONTIGS_DN32420_c0_g1_i1	2954	15.0645	5.12175	34.8177	0	0	XM_030997039
LOXE_CONTIGS_DN38867_c2_g10_i5	3050	6.84589	5.12055	34.7887	2.22045e-16	1.33855e-14	XM_030972254
LOXE_CONTIGS_DN20803_c0_g1_i1	968	5.25857	5.12045	34.7863	8.85488e-06	0.000133857	XM_011662137
LOXE_CONTIGS_DN43491_c15_g11_i1	402	46.5956	5.11941	34.7612	2.02061e-14	1.03851e-12	XM_003724713
LOXE_CONTIGS_DN36476_c1_g1_i2	1080	14.9431	5.11901	34.7516	9.57368e-12	3.7626e-10	XM_031000471
LOXE_CONTIGS_DN44598_c33_g185_i1	254	19.2884	5.11894	34.75	9.3668e-06	0.000140662	XM_030999875
LOXE_CONTIGS_DN7635_c0_g1_i1	2278	2.18459	5.11845	34.7382	8.09796e-06	0.000123834	XM_030973867
LOXE_CONTIGS_DN28017_c0_g1_i1	795	18.0448	5.11833	34.7353	2.06278e-11	7.82369e-10	XM_030988630
LOXE_CONTIGS_DN43037_c4_g3_i3	930	17.8777	5.11828	34.7341	2.0143e-11	7.64771e-10	XM_030999376
LOXE_CONTIGS_DN35062_c1_g1_i4	890	31.8553	5.11736	34.712	0	0	not available
LOXE_CONTIGS_DN18513_c0_g1_i1	841	6.10261	5.11444	34.6418	8.73232e-06	0.000132255	XM_030983929
LOXE_CONTIGS_DN42681_c11_g23_i1	283	17.3047	5.1139	34.6288	1.04849e-05	0.00015541	XM_003727678
LOXE_CONTIGS_DN44891_c22_g6_i1	262	36.0236	5.11331	34.6146	6.26102e-09	1.74306e-07	XM_030972026
LOXE_CONTIGS_DN29318_c0_g1_i1	605	8.42155	5.11131	34.5666	8.06816e-06	0.000123414	XM_030983929
LOXE_CONTIGS_DN38264_c1_g1_i5	1048	4.81514	5.11045	34.546	7.31579e-06	0.000113261	XM_030983616
LOXE_CONTIGS_DN34403_c0_g36_i1	361	13.9674	5.10668	34.4558	1.12598e-05	0.000165478	XR_004061730
LOXE_CONTIGS_DN37303_c3_g11_i4	1217	3.87374	5.10644	34.4501	7.87808e-05	0.000903891	XR_004063670
LOXE_CONTIGS_DN41666_c5_g1_i6	5143	12.5503	5.10575	34.4336	0	0	XM_792417
LOXE_CONTIGS_DN22983_c0_g1_i1	3797	4.94821	5.10452	34.4045	1.89071e-13	8.86753e-12	XM_030987619
LOXE_CONTIGS_DN38349_c2_g119_i1	269	18.8727	5.10358	34.382	1.91474e-05	0.000263826	XM_030975219
LOXE_CONTIGS_DN31372_c1_g16_i1	1682	4.27351	5.10014	34.3	4.06602e-07	8.33387e-06	XM_783768
LOXE_CONTIGS_DN40578_c0_g2_i1	455	10.6262	5.0998	34.2919	1.0334e-05	0.000153409	XR_004062064
LOXE_CONTIGS_DN39200_c0_g1_i2	5384	5.625	5.0991	34.2754	9.99201e-16	5.76209e-14	XM_030981998
LOXE_CONTIGS_DN37912_c0_g1_i1	1018	87.7507	5.09891	34.2709	0	0	XM_003728563
LOXE_CONTIGS_DN41825_c0_g44_i1	460	10.627	5.09789	34.2466	9.81978e-06	0.000146606	XM_030972604
LOXE_CONTIGS_DN40757_c36_g125_i1	289	24.4361	5.09603	34.2024	3.27901e-07	6.8455e-06	XM_030983929
LOXE_CONTIGS_DN35143_c0_g5_i1	782	20.7233	5.0934	34.1403	3.17191e-13	1.45344e-11	XM_790245
LOXE_CONTIGS_DN36419_c3_g1_i2	1030	6.93593	5.09316	34.1344	3.97995e-07	8.17572e-06	XM_011680973
LOXE_CONTIGS_DN44500_c8_g1_i1	707	16.8514	5.09291	34.1286	3.54993e-10	1.16207e-08	XM_779246
LOXE_CONTIGS_DN16271_c0_g69_i1	252	19.9711	5.09179	34.1021	1.2141e-05	0.000176995	XM_030992325
LOXE_CONTIGS_DN41402_c4_g5_i1	513	27.6961	5.09125	34.0894	8.45157e-12	3.33949e-10	XM_030996447
LOXE_CONTIGS_DN39252_c0_g1_i6	1147	4.33693	5.09053	34.0723	9.43548e-06	0.000141595	XM_030975690
LOXE_CONTIGS_DN38295_c6_g1_i5	2445	18.5874	5.09019	34.0644	0	0	XM_030989212
LOXE_CONTIGS_DN40897_c1_g2_i3	1524	91.4572	5.08931	34.0435	0	0	XM_030981659
LOXE_CONTIGS_DN43805_c0_g6_i1	450	10.6359	5.08798	34.0122	5.90733e-06	9.3492e-05	XM_787883
LOXE_CONTIGS_DN34311_c0_g15_i1	336	14.9925	5.08535	33.9502	8.03398e-06	0.000122968	XR_004066638
LOXE_CONTIGS_DN36542_c0_g1_i1	1074	21.2968	5.0853	33.949	0	0	XR_004065653
LOXE_CONTIGS_DN43369_c1_g14_i1	524	9.5075	5.08433	33.9263	1.08813e-05	0.000160572	XM_011664608
LOXE_CONTIGS_DN41722_c0_g1_i1	388	12.3773	5.08375	33.9125	1.00842e-05	0.000150089	XM_030986943
LOXE_CONTIGS_DN34844_c0_g3_i1	873	21.0382	5.08295	33.8938	6.27276e-14	3.07897e-12	XM_030975591
LOXE_CONTIGS_DN44821_c2_g1_i3	1946	4.80931	5.08289	33.8925	1.41039e-08	3.72089e-07	XM_780252
LOXE_CONTIGS_DN32554_c0_g1_i1	2516	276.367	5.08281	33.8906	0	0	XM_003728242
LOXE_CONTIGS_DN42641_c1_g1_i5	2269	2.15294	5.08001	33.8248	1.1658e-05	0.000170646	XM_030981763
LOXE_CONTIGS_DN38634_c0_g1_i3	4697	7.7191	5.07969	33.8172	9.61202e-10	2.98116e-08	XM_030992126
LOXE_CONTIGS_DN41679_c1_g5_i4	1186	4.05895	5.07913	33.8041	1.24888e-05	0.000181418	XM_030983595
LOXE_CONTIGS_DN37263_c2_g1_i3	1342	20.5517	5.07825	33.7836	0	0	XM_030973375
LOXE_CONTIGS_DN27270_c0_g9_i1	526	21.7383	5.07785	33.7743	1.22676e-10	4.25956e-09	NM_001170817
LOXE_CONTIGS_DN42539_c0_g1_i3	10070	0.496545	5.07774	33.7716	1.39088e-05	0.000199485	XM_030976884
LOXE_CONTIGS_DN25882_c0_g2_i4	802	11.6366	5.07625	33.7369	7.19762e-09	1.98751e-07	XM_011674504
LOXE_CONTIGS_DN39703_c4_g4_i1	700	23.2583	5.0751	33.7098	2.41362e-13	1.11884e-11	XM_030980484
LOXE_CONTIGS_DN38402_c2_g11_i1	301	31.561	5.07433	33.692	4.91131e-09	1.39224e-07	XM_011674392
LOXE_CONTIGS_DN35810_c2_g2_i1	1318	3.62263	5.07283	33.6569	1.41041e-05	0.000201891	XM_030997258
LOXE_CONTIGS_DN38867_c2_g10_i2	3618	12.7723	5.07093	33.6127	0	0	XM_030972254
LOXE_CONTIGS_DN44780_c2_g11_i1	288	47.5368	5.07086	33.6109	5.98011e-12	2.40438e-10	NM_214597
LOXE_CONTIGS_DN39577_c1_g4_i1	679	36.8143	5.0681	33.5468	0	0	XM_785485
LOXE_CONTIGS_DN44120_c0_g1_i6	3163	8.3526	5.06664	33.5128	1.85074e-13	8.69787e-12	XM_030974441
LOXE_CONTIGS_DN42672_c4_g349_i1	582	20.0925	5.06615	33.5015	3.68499e-10	1.20327e-08	XM_030985674
LOXE_CONTIGS_DN38717_c4_g4_i1	390	29.9528	5.06482	33.4706	3.83648e-10	1.25029e-08	XM_030976290
LOXE_CONTIGS_DN44780_c2_g16_i5	1323	58.4543	5.0631	33.4307	0	0	NM_214597
LOXE_CONTIGS_DN43802_c0_g1_i5	1347	6.7765	5.06204	33.4062	8.71161e-09	2.37377e-07	XM_030979485
LOXE_CONTIGS_DN38608_c4_g3_i1	1261	14.1357	5.06196	33.4044	3.606e-13	1.64332e-11	XM_030983929
LOXE_CONTIGS_DN35710_c5_g47_i2	1038	20.9985	5.06162	33.3963	3.10529e-13	1.4247e-11	XM_011674203
LOXE_CONTIGS_DN25191_c0_g1_i1	1745	2.70163	5.06015	33.3624	1.41925e-05	0.00020295	XM_030979374
LOXE_CONTIGS_DN42537_c0_g11_i1	1175	7.85784	5.05995	33.3577	5.57039e-09	1.5648e-07	XM_030987137
LOXE_CONTIGS_DN36476_c1_g4_i2	3998	9.24367	5.05927	33.342	2.56462e-14	1.30494e-12	XM_031000471
LOXE_CONTIGS_DN42284_c6_g70_i1	416	11.6403	5.05921	33.3406	1.24305e-05	0.000180713	not available
LOXE_CONTIGS_DN43415_c1_g16_i1	260	18.4369	5.05884	33.3321	9.67714e-06	0.000144818	XM_030994574
LOXE_CONTIGS_DN29369_c3_g9_i1	292	159.646	5.0574	33.2989	0	0	XM_780608
LOXE_CONTIGS_DN29872_c0_g80_i1	277	16.9533	5.05713	33.2925	1.80934e-05	0.000251229	XM_030990307
LOXE_CONTIGS_DN35822_c3_g18_i1	451	10.4126	5.05688	33.2868	2.97846e-05	0.000389803	XM_030987294
LOXE_CONTIGS_DN35157_c0_g1_i1	2961	108.424	5.05508	33.2452	0	0	XM_030973082
LOXE_CONTIGS_DN44066_c2_g4_i3	7975	50.5951	5.05039	33.1374	0	0	XM_030993109
LOXE_CONTIGS_DN36093_c0_g1_i1	3656	4.35869	5.04932	33.1128	2.3059e-07	4.94513e-06	XM_030980891
LOXE_CONTIGS_DN32814_c0_g2_i3	1271	142.92	5.04844	33.0927	0	0	XM_785412
LOXE_CONTIGS_DN44486_c1_g1_i2	7529	9.80708	5.0479	33.0803	1.22125e-15	6.97673e-14	XM_030988752
LOXE_CONTIGS_DN40264_c0_g2_i1	384	12.1623	5.04785	33.0792	1.31789e-05	0.000190296	XM_784728
LOXE_CONTIGS_DN42709_c0_g1_i3	2069	3.68827	5.04641	33.0463	1.51727e-06	2.75511e-05	XM_030979041
LOXE_CONTIGS_DN43223_c7_g20_i1	292	23.299	5.04355	32.9806	4.05459e-07	8.31229e-06	XR_004062248
LOXE_CONTIGS_DN43063_c0_g2_i10	5003	4.39471	5.04303	32.9688	2.22045e-16	1.33855e-14	XM_030989538
LOXE_CONTIGS_DN43415_c1_g115_i1	461	14.8223	5.04263	32.9596	2.83274e-07	5.97779e-06	XM_030994574
LOXE_CONTIGS_DN43726_c1_g7_i8	2452	1.99393	5.04174	32.9393	9.09917e-06	0.000137188	XM_776224
LOXE_CONTIGS_DN32898_c0_g1_i2	5036	0.944607	5.04119	32.9267	8.57006e-06	0.000130182	XM_030986907
LOXE_CONTIGS_DN41402_c4_g22_i1	576	27.3233	5.0407	32.9156	9.22373e-13	4.034e-11	XM_030993627
LOXE_CONTIGS_DN37805_c1_g4_i1	1473	108.265	5.03823	32.8594	0	0	XM_030990808
LOXE_CONTIGS_DN21610_c0_g1_i1	694	41.4374	5.03729	32.838	0	0	XM_030998041
LOXE_CONTIGS_DN38468_c1_g2_i4	2293	7.78466	5.0357	32.8018	5.1148e-13	2.29161e-11	XM_030989215
LOXE_CONTIGS_DN32539_c1_g1_i2	1499	16.1411	5.03549	32.7969	0	0	XM_030990536
LOXE_CONTIGS_DN44394_c0_g1_i1	9671	16.0195	5.03499	32.7855	0	0	XM_030978250
LOXE_CONTIGS_DN37099_c8_g63_i1	285	16.758	5.03403	32.7638	1.89496e-05	0.000261376	XM_030999730
LOXE_CONTIGS_DN42209_c0_g1_i1	525	8.67136	5.03272	32.734	5.61415e-05	0.000676431	not available
LOXE_CONTIGS_DN38349_c2_g48_i1	295	37.9132	5.0326	32.7314	8.90546e-09	2.42407e-07	XM_030992140
LOXE_CONTIGS_DN30020_c0_g1_i1	1991	256.144	5.03105	32.6963	0	0	XM_030972819
LOXE_CONTIGS_DN14283_c0_g1_i1	515	9.39875	5.03051	32.684	1.39076e-05	0.000199483	XM_030983373
LOXE_CONTIGS_DN22347_c0_g1_i1	563	8.33754	5.02793	32.6256	1.17316e-05	0.000171642	XM_030997744
LOXE_CONTIGS_DN44024_c5_g18_i1	562	12.0187	5.02775	32.6216	3.92519e-07	8.06957e-06	XR_004065552
LOXE_CONTIGS_DN40597_c0_g7_i1	765	53.9613	5.02465	32.5513	0	0	XM_030996866
LOXE_CONTIGS_DN39444_c0_g44_i1	349	31.4006	5.01986	32.4435	1.73096e-09	5.19603e-08	XM_011666516
LOXE_CONTIGS_DN37656_c3_g14_i1	437	10.5291	5.01594	32.3555	1.49636e-05	0.000212799	XM_030986959
LOXE_CONTIGS_DN36752_c5_g11_i1	309	35.4545	5.01504	32.3353	5.00495e-10	1.60879e-08	XM_030997619
LOXE_CONTIGS_DN41260_c8_g65_i1	310	291.309	5.01332	32.2968	0	0	XM_011664044
LOXE_CONTIGS_DN30835_c0_g1_i3	840	5.44701	5.0132	32.2941	1.72654e-05	0.000241102	XM_030974990
LOXE_CONTIGS_DN44834_c0_g2_i13	669	10.3506	5.01231	32.2743	3.2356e-07	6.76103e-06	XM_030985650
LOXE_CONTIGS_DN26275_c0_g1_i3	690	6.64783	5.01155	32.2572	1.76308e-05	0.000245644	not available
LOXE_CONTIGS_DN36724_c0_g1_i1	1708	9.09942	5.01095	32.2438	5.45697e-12	2.20177e-10	XM_030981690
LOXE_CONTIGS_DN42242_c2_g1_i3	3524	165.499	5.01069	32.2381	0	0	XM_030989045
LOXE_CONTIGS_DN43765_c0_g5_i1	6225	11.395	5.01039	32.2313	0	0	XM_030997172
LOXE_CONTIGS_DN40576_c0_g6_i2	3428	1.40055	5.00977	32.2173	7.53906e-06	0.000116217	XM_030979720
LOXE_CONTIGS_DN39433_c6_g177_i1	257	34.1126	5.00895	32.1992	8.35668e-09	2.2818e-07	XM_003727782
LOXE_CONTIGS_DN36853_c5_g3_i1	707	9.49535	5.00844	32.1878	6.15315e-07	1.21788e-05	XM_792417
LOXE_CONTIGS_DN44443_c0_g27_i1	243	19.3561	5.0078	32.1734	1.6928e-05	0.000237104	XR_004063922
LOXE_CONTIGS_DN44927_c6_g2_i3	2077	9.75422	5.00719	32.1599	4.96956e-11	1.79997e-09	XM_030983517
LOXE_CONTIGS_DN39522_c7_g5_i1	263	17.2041	5.00513	32.1141	1.6214e-05	0.000228191	XR_004062082
LOXE_CONTIGS_DN37334_c3_g1_i3	4745	4.57175	5.00446	32.099	3.93885e-12	1.61158e-10	XM_030980484
LOXE_CONTIGS_DN44927_c6_g2_i6	1625	11.7384	5.004	32.0889	6.95666e-12	2.7739e-10	XM_030981743
LOXE_CONTIGS_DN24983_c0_g1_i1	4511	1.50695	5.00327	32.0725	4.5358e-07	9.20619e-06	XM_030999703
LOXE_CONTIGS_DN40264_c0_g3_i1	384	44.8903	5.00282	32.0625	5.14033e-13	2.30193e-11	XM_784728
LOXE_CONTIGS_DN39868_c0_g1_i1	7147	20.8717	5.00083	32.0184	0	0	XM_030973339
LOXE_CONTIGS_DN42829_c0_g3_i1	1570	11.3342	5.00057	32.0127	3.03773e-08	7.59768e-07	XR_004063879
LOXE_CONTIGS_DN32878_c0_g1_i1	1379	6.39135	5.00024	32.0053	2.29588e-08	5.86788e-07	XM_030992026
LOXE_CONTIGS_DN38120_c0_g9_i1	995	4.53109	4.99976	31.9948	2.57779e-05	0.000343121	NM_001098454
LOXE_CONTIGS_DN30077_c0_g1_i1	2705	251.472	4.99961	31.9914	0	0	XM_030997167
LOXE_CONTIGS_DN44378_c1_g4_i2	490	9.70825	4.99942	31.9872	1.21498e-05	0.000177098	XM_030988413
LOXE_CONTIGS_DN42933_c1_g1_i1	4255	8.18822	4.9988	31.9735	5.55112e-16	3.25854e-14	XM_030985356
LOXE_CONTIGS_DN34403_c0_g15_i1	344	13.7813	4.99844	31.9653	2.51431e-05	0.000335573	XM_011665717
LOXE_CONTIGS_DN33659_c1_g29_i1	717	17.1169	4.99805	31.9568	6.19386e-09	1.7262e-07	XM_030988318
LOXE_CONTIGS_DN41712_c9_g11_i1	366	12.6864	4.99696	31.9326	1.31065e-05	0.000189385	XM_030983929
LOXE_CONTIGS_DN36828_c24_g35_i1	215	79.9808	4.99683	31.9297	1.32228e-13	6.3113e-12	XM_779869
LOXE_CONTIGS_DN44323_c2_g2_i6	3362	2.37375	4.99577	31.9062	4.86963e-05	0.000598885	XM_030976758
LOXE_CONTIGS_DN43853_c1_g17_i3	864	5.22359	4.99491	31.8873	1.21629e-05	0.000177273	XR_973160
LOXE_CONTIGS_DN32092_c0_g1_i1	1149	3.92792	4.99491	31.8873	2.50005e-05	0.000333839	XM_031000053
LOXE_CONTIGS_DN40356_c0_g5_i3	2521	21.9525	4.99466	31.8818	0	0	XM_030983478
LOXE_CONTIGS_DN29344_c0_g2_i1	1527	4.34932	4.99457	31.8797	6.07629e-07	1.20345e-05	XM_794766
LOXE_CONTIGS_DN11104_c0_g1_i1	359	12.5451	4.99414	31.8704	1.68869e-05	0.000236681	XR_004066336
LOXE_CONTIGS_DN31413_c1_g8_i1	490	9.17739	4.99413	31.8701	1.80242e-05	0.000250344	XM_030996968
LOXE_CONTIGS_DN36108_c3_g9_i1	392	11.9642	4.99386	31.864	2.57141e-05	0.00034252	XR_004065552
LOXE_CONTIGS_DN38402_c2_g10_i1	294	144.688	4.9916	31.8142	0	0	XM_030998134
LOXE_CONTIGS_DN43556_c1_g1_i4	2848	3.10753	4.99111	31.8034	8.74724e-08	2.02433e-06	XM_030978189
LOXE_CONTIGS_DN44854_c3_g55_i1	303	15.2662	4.98958	31.7698	2.0087e-05	0.000275181	XM_030984387
LOXE_CONTIGS_DN33135_c1_g8_i2	445	19.462	4.98721	31.7175	1.37389e-08	3.63191e-07	XM_030997880
LOXE_CONTIGS_DN38295_c4_g17_i1	284	16.2516	4.98612	31.6937	1.38646e-05	0.000198913	XM_030989215
LOXE_CONTIGS_DN40510_c4_g5_i2	1164	7.56026	4.97996	31.5585	1.10985e-07	2.5215e-06	XM_784664
LOXE_CONTIGS_DN29667_c0_g1_i1	1482	5.98053	4.97774	31.51	1.27152e-08	3.38226e-07	XM_030998951
LOXE_CONTIGS_DN37912_c1_g1_i1	2242	91.4295	4.97742	31.503	0	0	XM_030995434
LOXE_CONTIGS_DN43006_c0_g6_i2	998	4.63828	4.97476	31.4451	2.05148e-05	0.00028008	XM_030984298
LOXE_CONTIGS_DN35304_c0_g1_i2	1149	3.92203	4.97451	31.4395	1.73001e-05	0.000241513	XM_030982228
LOXE_CONTIGS_DN23849_c2_g1_i1	879	5.14524	4.9743	31.4351	1.62749e-05	0.000228908	XM_030991864
LOXE_CONTIGS_DN40011_c2_g1_i1	978	167.288	4.9743	31.435	0	0	XM_030988314
LOXE_CONTIGS_DN40926_c9_g50_i1	324	43.576	4.97271	31.4005	3.49982e-10	1.14689e-08	XM_030988508
LOXE_CONTIGS_DN38925_c0_g2_i1	2446	11.5667	4.9723	31.3914	1.11022e-16	6.82514e-15	XM_776929
LOXE_CONTIGS_DN44015_c2_g2_i1	328	19.8951	4.97223	31.3899	5.68626e-07	1.13355e-05	XM_775076
LOXE_CONTIGS_DN25516_c0_g2_i1	505	8.75322	4.97193	31.3835	1.956e-05	0.000268805	XM_030977382
LOXE_CONTIGS_DN32914_c0_g4_i1	805	10.9756	4.97051	31.3525	4.59981e-08	1.11606e-06	XM_011681855
LOXE_CONTIGS_DN44731_c1_g506_i1	271	16.2938	4.97019	31.3456	1.60767e-05	0.000226572	XR_004066209
LOXE_CONTIGS_DN34208_c1_g1_i3	2496	49.8634	4.96926	31.3253	0	0	XM_030973631
LOXE_CONTIGS_DN35107_c0_g1_i1	2113	3.19955	4.96904	31.3205	8.05738e-07	1.55517e-05	XM_030998951
LOXE_CONTIGS_DN40123_c1_g1_i7	399	37.9198	4.96809	31.3	4.15012e-12	1.69236e-10	XM_030990337
LOXE_CONTIGS_DN28392_c0_g16_i1	667	22.4612	4.96794	31.2968	7.97251e-12	3.15632e-10	XM_011665484
LOXE_CONTIGS_DN44683_c0_g3_i1	6728	9.26695	4.96759	31.2892	0	0	XM_030986388
LOXE_CONTIGS_DN35387_c16_g8_i1	527	63.5359	4.96713	31.2792	0	0	XM_030990105
LOXE_CONTIGS_DN44507_c0_g50_i1	991	6.62245	4.96552	31.2443	1.66177e-07	3.65787e-06	XM_030979047
LOXE_CONTIGS_DN36454_c0_g1_i1	3873	19.3399	4.96423	31.2163	6.37668e-12	2.55319e-10	NM_001079553
LOXE_CONTIGS_DN28017_c0_g1_i2	828	17.9121	4.96382	31.2075	6.32916e-12	2.53527e-10	XM_030988630
LOXE_CONTIGS_DN38647_c0_g3_i8	4016	9.91213	4.96381	31.2073	1.27319e-09	3.88741e-08	XM_030983422
LOXE_CONTIGS_DN31562_c0_g1_i1	3351	21.1893	4.96249	31.1788	0	0	XM_030972463
LOXE_CONTIGS_DN44412_c1_g5_i1	1296	6.62559	4.96111	31.149	9.09347e-09	2.47231e-07	XM_030981149
LOXE_CONTIGS_DN44546_c21_g19_i1	597	7.63128	4.96054	31.1366	2.44251e-05	0.000327013	XM_030972603
LOXE_CONTIGS_DN36090_c4_g3_i1	1022	18.3282	4.95804	31.0826	1.14353e-14	5.9949e-13	XM_030994731
LOXE_CONTIGS_DN36497_c2_g38_i1	352	20.1186	4.95799	31.0817	2.77362e-06	4.75266e-05	XM_030974680
LOXE_CONTIGS_DN40906_c4_g3_i4	1932	15.3593	4.9579	31.0798	0	0	XM_001198156
LOXE_CONTIGS_DN41315_c3_g3_i5	1906	2.29005	4.95733	31.0674	1.68298e-05	0.000235971	XM_003728466
LOXE_CONTIGS_DN44703_c0_g3_i5	1268	3.50052	4.9568	31.056	2.22368e-05	0.000300724	XM_030978625
LOXE_CONTIGS_DN28714_c0_g2_i1	364	11.9913	4.95598	31.0384	2.22732e-05	0.000301104	XM_030984924
LOXE_CONTIGS_DN43108_c1_g1_i3	1965	9.69146	4.9548	31.0131	1.78297e-11	6.80182e-10	XM_030984723
LOXE_CONTIGS_DN29191_c0_g1_i1	1459	5.8552	4.95475	31.0119	2.4275e-08	6.16903e-07	XM_030992157
LOXE_CONTIGS_DN29053_c1_g1_i1	978	4.6341	4.95387	30.993	2.01753e-05	0.00027604	XR_004064895
LOXE_CONTIGS_DN43389_c3_g10_i1	415	10.9209	4.95387	30.993	1.98503e-05	0.000272365	XR_973501
LOXE_CONTIGS_DN9916_c1_g2_i1	362	12.3401	4.95321	30.9788	1.94238e-05	0.000267234	XM_795447
LOXE_CONTIGS_DN27689_c0_g1_i2	874	5.09253	4.95292	30.9727	1.92307e-05	0.000264799	XM_030996867
LOXE_CONTIGS_DN15228_c0_g1_i1	1059	4.18754	4.95264	30.9665	9.70394e-06	0.00014516	NM_001123506
LOXE_CONTIGS_DN41910_c0_g1_i2	3511	1.25843	4.95235	30.9603	1.93375e-05	0.000266126	XM_030978144
LOXE_CONTIGS_DN35436_c0_g1_i1	2738	26.3536	4.95201	30.953	0	0	XM_001198442
LOXE_CONTIGS_DN41260_c8_g77_i1	272	23.6574	4.9514	30.9399	6.57534e-07	1.29349e-05	XM_011664044
LOXE_CONTIGS_DN43809_c0_g17_i4	1113	4.1201	4.94991	30.908	3.0398e-05	0.000396502	XR_004065515
LOXE_CONTIGS_DN44122_c8_g1_i3	549	110.801	4.94933	30.8957	0	0	XM_781702
LOXE_CONTIGS_DN43056_c0_g4_i6	5574	22.1683	4.94884	30.8851	2.12579e-06	3.73303e-05	XM_778785
LOXE_CONTIGS_DN39433_c6_g351_i1	310	14.0648	4.94801	30.8673	2.42834e-05	0.000325235	XM_011673572
LOXE_CONTIGS_DN30090_c1_g1_i1	491	8.77515	4.94705	30.8469	5.70947e-05	0.000686202	XM_030992330
LOXE_CONTIGS_DN39433_c6_g189_i1	274	23.1707	4.94587	30.8217	8.24431e-07	1.58856e-05	XM_030989997
LOXE_CONTIGS_DN44423_c1_g1_i2	4833	3.06385	4.94351	30.7713	4.75572e-11	1.72729e-09	XM_030999493
LOXE_CONTIGS_DN36858_c1_g1_i1	1535	2.94504	4.94349	30.7707	1.15735e-05	0.000169558	XM_030983990
LOXE_CONTIGS_DN39034_c0_g1_i1	1819	15.7931	4.94046	30.7063	0	0	XM_003726944
LOXE_CONTIGS_DN19393_c0_g1_i1	796	5.47496	4.94037	30.7042	2.02084e-05	0.000276452	not available
LOXE_CONTIGS_DN44135_c0_g1_i1	277	16.4472	4.94014	30.6994	1.99043e-05	0.000273004	XM_001198098
LOXE_CONTIGS_DN44780_c2_g7_i1	4631	319.662	4.93859	30.6664	0	0	NM_214597
LOXE_CONTIGS_DN44793_c1_g2_i1	872	14.4419	4.93817	30.6575	2.39404e-11	9.02037e-10	XR_971323
LOXE_CONTIGS_DN41102_c5_g1_i1	2984	174.881	4.93738	30.6408	0	0	XM_030973717
LOXE_CONTIGS_DN37237_c2_g12_i1	268	31.4437	4.93727	30.6384	1.61996e-08	4.23539e-07	XM_030980484
LOXE_CONTIGS_DN43211_c1_g8_i1	348	29.8501	4.93339	30.5562	4.06132e-09	1.16279e-07	XM_030995587
LOXE_CONTIGS_DN35387_c11_g3_i1	608	251.416	4.93251	30.5376	0	0	XM_003724713
LOXE_CONTIGS_DN42228_c1_g2_i1	1044	8.25668	4.93243	30.5357	3.82671e-08	9.4194e-07	XM_030983929
LOXE_CONTIGS_DN42525_c1_g1_i3	1746	9.86386	4.93203	30.5274	2.22837e-10	7.49111e-09	XM_030984481
LOXE_CONTIGS_DN44891_c22_g11_i1	274	23.9199	4.931	30.5055	6.63019e-07	1.30316e-05	XM_030978688
LOXE_CONTIGS_DN43491_c15_g15_i1	295	15.3013	4.92933	30.4703	1.27009e-05	0.000184133	not available
LOXE_CONTIGS_DN40926_c9_g97_i1	278	23.3418	4.92914	30.4662	7.2499e-07	1.41375e-05	XM_030981176
LOXE_CONTIGS_DN42739_c1_g2_i5	2094	4.03177	4.92746	30.4307	4.27079e-08	1.04181e-06	XM_030977365
LOXE_CONTIGS_DN44731_c1_g381_i1	339	73.3318	4.92562	30.3921	0	0	XM_030982660
LOXE_CONTIGS_DN40162_c1_g1_i1	971	8.51116	4.92515	30.3822	1.33678e-08	3.54044e-07	XM_030980166
LOXE_CONTIGS_DN26533_c0_g1_i1	1823	59.9944	4.92474	30.3735	0	0	XM_030998041
LOXE_CONTIGS_DN14915_c0_g12_i1	304	14.6901	4.92307	30.3384	3.37908e-05	0.000434787	XM_031000054
LOXE_CONTIGS_DN41456_c3_g10_i2	454	14.1602	4.92174	30.3104	7.36531e-07	1.43397e-05	XM_030977347
LOXE_CONTIGS_DN33553_c3_g1_i1	1125	3.94671	4.92155	30.3063	2.97519e-05	0.000389404	XM_011682119
LOXE_CONTIGS_DN36496_c0_g1_i1	1400	24.6531	4.9184	30.2404	0	0	XM_791618
LOXE_CONTIGS_DN39174_c0_g1_i6	1562	5.26875	4.91772	30.2261	5.74306e-08	1.36953e-06	XM_030992689
LOXE_CONTIGS_DN37537_c2_g2_i1	1162	3.85893	4.9176	30.2236	2.74859e-05	0.000363377	XM_003731225
LOXE_CONTIGS_DN43700_c5_g1_i1	281	15.1379	4.91741	30.2196	1.79169e-05	0.000249118	XM_030990668
LOXE_CONTIGS_DN42441_c1_g11_i1	4686	0.907757	4.91741	30.2196	9.36453e-06	0.000140645	XM_788059
LOXE_CONTIGS_DN36499_c0_g3_i1	1107	11.299	4.91614	30.193	6.20175e-11	2.22386e-09	XM_795698
LOXE_CONTIGS_DN41935_c2_g1_i2	6024	7.05956	4.91562	30.1821	0	0	XM_030976889
LOXE_CONTIGS_DN30552_c0_g215_i1	287	29.1449	4.91543	30.178	1.43503e-08	3.78481e-07	XM_030977236
LOXE_CONTIGS_DN40492_c1_g14_i4	2483	81.7564	4.91449	30.1583	0	0	NM_001124761
LOXE_CONTIGS_DN43359_c0_g1_i2	1436	14.0781	4.91443	30.1572	2.22045e-16	1.33855e-14	XM_030987238
LOXE_CONTIGS_DN39900_c5_g3_i1	960	4.9115	4.91384	30.1449	8.81168e-05	0.000995806	XM_030987290
LOXE_CONTIGS_DN41632_c0_g1_i3	5375	4.49634	4.91375	30.1429	0	0	XM_030976524
LOXE_CONTIGS_DN40437_c4_g1_i4	1212	5.2545	4.91308	30.1289	2.81601e-07	5.94797e-06	XM_030985743
LOXE_CONTIGS_DN35036_c1_g4_i1	249	17.9512	4.91226	30.1119	4.69951e-05	0.000580924	not available
LOXE_CONTIGS_DN33919_c0_g1_i1	991	4.48037	4.91142	30.0943	1.86645e-05	0.000258103	XM_030973355
LOXE_CONTIGS_DN42123_c1_g4_i3	1276	3.48125	4.90985	30.0615	5.3664e-05	0.000650685	XR_004063879
LOXE_CONTIGS_DN31372_c1_g16_i2	1687	6.09577	4.90948	30.0539	1.23797e-08	3.29972e-07	XM_783768
LOXE_CONTIGS_DN36685_c6_g1_i1	3631	33.6073	4.90836	30.0306	0	0	XM_788048
LOXE_CONTIGS_DN37336_c0_g76_i3	657	91.4598	4.90834	30.0301	0	0	XM_030983428
LOXE_CONTIGS_DN36030_c0_g1_i5	6167	13.1902	4.90816	30.0265	1.46302e-09	4.43089e-08	XM_003725319
LOXE_CONTIGS_DN35364_c1_g1_i1	1314	6.3075	4.90809	30.0249	4.80416e-08	1.16137e-06	XM_030990163
LOXE_CONTIGS_DN44562_c13_g1_i2	860	23.8183	4.90703	30.0029	6.49036e-13	2.88186e-11	XM_030987983
LOXE_CONTIGS_DN39350_c0_g4_i2	914	13.6426	4.90627	29.987	6.58578e-11	2.35374e-09	XM_030972390
LOXE_CONTIGS_DN1576_c0_g1_i1	678	6.229	4.90595	29.9805	2.63943e-05	0.000350309	XM_030974936
LOXE_CONTIGS_DN31431_c0_g1_i2	1350	4.63157	4.90304	29.9201	7.09525e-06	0.000110172	XM_030998244
LOXE_CONTIGS_DN39433_c6_g205_i1	233	43.4695	4.90234	29.9056	3.88202e-09	1.11477e-07	XM_030994733
LOXE_CONTIGS_DN37204_c0_g1_i1	2147	2.86998	4.90209	29.9004	8.40661e-07	1.61645e-05	XM_030982751
LOXE_CONTIGS_DN43223_c7_g2_i1	294	14.9985	4.89871	29.8305	1.84784e-05	0.0002558	XR_004063626
LOXE_CONTIGS_DN20550_c0_g1_i1	732	5.97957	4.89863	29.8287	1.39707e-05	0.000200246	XM_011677353
LOXE_CONTIGS_DN39976_c1_g17_i1	329	13.3041	4.89838	29.8236	2.32295e-05	0.000312421	XR_972520
LOXE_CONTIGS_DN35751_c2_g1_i1	484	8.94271	4.89776	29.8108	2.71657e-05	0.000359531	XM_030980484
LOXE_CONTIGS_DN31532_c0_g3_i4	1315	3.26673	4.89719	29.7989	3.76841e-05	0.000479434	XM_782248
LOXE_CONTIGS_DN37981_c1_g5_i1	1054	5.49913	4.89702	29.7955	4.79075e-05	0.000590292	NM_001142379
LOXE_CONTIGS_DN34403_c0_g19_i1	260	16.5847	4.89698	29.7947	5.77232e-05	0.000692713	XR_004061730
LOXE_CONTIGS_DN41708_c3_g8_i1	354	12.089	4.89641	29.7828	3.19669e-05	0.000414079	XM_030998162
LOXE_CONTIGS_DN43323_c12_g2_i3	1505	8.06429	4.89539	29.7618	3.57283e-10	1.16873e-08	XM_030973038
LOXE_CONTIGS_DN41260_c8_g6_i1	1329	401.127	4.89537	29.7615	0	0	XM_011673595
LOXE_CONTIGS_DN35848_c3_g1_i3	5915	6.68304	4.89455	29.7446	0	0	XM_030972891
LOXE_CONTIGS_DN41452_c8_g2_i3	3416	8.86189	4.89328	29.7183	0	0	XM_011683856
LOXE_CONTIGS_DN37336_c0_g31_i1	486	44.889	4.89307	29.7141	2.22045e-16	1.33855e-14	XM_030995300
LOXE_CONTIGS_DN40897_c0_g1_i1	1961	167.683	4.89076	29.6665	0	0	XM_030981659
LOXE_CONTIGS_DN27456_c0_g1_i1	987	6.3185	4.88964	29.6433	2.86813e-06	4.89538e-05	XM_790685
LOXE_CONTIGS_DN26100_c0_g2_i1	1223	13.3576	4.88948	29.6402	2.60791e-13	1.20555e-11	XM_030981043
LOXE_CONTIGS_DN37656_c1_g2_i1	347	24.1738	4.88875	29.6252	3.91721e-08	9.62023e-07	XM_030991959
LOXE_CONTIGS_DN42468_c1_g3_i5	1088	3.99749	4.88678	29.5848	2.26612e-05	0.000305786	XR_004063879
LOXE_CONTIGS_DN38630_c0_g1_i1	4932	5.23958	4.88606	29.57	0	0	XM_003724730
LOXE_CONTIGS_DN44443_c0_g120_i1	292	41.3023	4.88576	29.5638	3.91178e-10	1.27302e-08	XM_030974010
LOXE_CONTIGS_DN35956_c2_g1_i2	4423	15.4251	4.88569	29.5623	4.13653e-10	1.34306e-08	XM_011684994
LOXE_CONTIGS_DN36598_c0_g1_i1	1808	4.47882	4.88556	29.5598	1.87583e-07	4.0897e-06	XM_003728795
LOXE_CONTIGS_DN44662_c0_g1_i1	1564	11.5197	4.88532	29.5549	5.62306e-12	2.26579e-10	XM_030999185
LOXE_CONTIGS_DN8757_c0_g2_i1	499	16.1858	4.88373	29.5222	6.49505e-08	1.53508e-06	XM_030998633
LOXE_CONTIGS_DN38445_c0_g1_i1	3249	2.79947	4.8833	29.5135	4.70862e-05	0.000581855	XM_786221
LOXE_CONTIGS_DN39593_c0_g1_i9	1668	2.49742	4.88309	29.5092	5.4531e-05	0.000660106	XR_004064797
LOXE_CONTIGS_DN21853_c0_g3_i1	659	11.7442	4.88207	29.4884	1.26288e-06	2.3315e-05	XR_004064797
LOXE_CONTIGS_DN44200_c4_g1_i1	526	15.2803	4.88173	29.4813	2.98766e-08	7.48163e-07	XM_030998145
LOXE_CONTIGS_DN35062_c1_g3_i1	431	9.65418	4.88158	29.4783	2.95114e-05	0.000386725	XR_004066147
LOXE_CONTIGS_DN44712_c0_g87_i1	251	64.0245	4.87772	29.3995	4.41158e-12	1.79578e-10	XM_030992388
LOXE_CONTIGS_DN42017_c1_g2_i1	283	99.4791	4.87694	29.3837	2.22045e-16	1.33855e-14	XM_030986327
LOXE_CONTIGS_DN39577_c1_g1_i1	679	9.30835	4.87645	29.3736	7.89621e-07	1.52744e-05	XM_785485
LOXE_CONTIGS_DN34791_c0_g1_i1	1486	10.6389	4.87605	29.3655	1.1966e-12	5.17654e-11	XR_004063753
LOXE_CONTIGS_DN41679_c1_g3_i3	1287	7.89818	4.87482	29.3404	9.29976e-09	2.52315e-07	XM_030983111
LOXE_CONTIGS_DN33732_c0_g1_i1	3539	14.5032	4.87456	29.3353	0	0	XM_001200744
LOXE_CONTIGS_DN36192_c4_g1_i1	3627	97.6246	4.87331	29.3097	0	0	XM_030977020
LOXE_CONTIGS_DN44631_c1_g5_i6	5117	3.88753	4.87308	29.3052	2.16493e-14	1.10927e-12	XM_030988003
LOXE_CONTIGS_DN39473_c0_g9_i1	316	107.122	4.87266	29.2965	0	0	XM_030978415
LOXE_CONTIGS_DN44447_c0_g5_i1	500	8.30026	4.87201	29.2833	6.70567e-05	0.000788011	XM_030980622
LOXE_CONTIGS_DN37657_c0_g2_i1	464	13.6624	4.8679	29.2001	1.47723e-06	2.6903e-05	XR_004062620
LOXE_CONTIGS_DN38349_c2_g54_i1	288	20.9696	4.86419	29.1251	1.21614e-06	2.25315e-05	XM_030975181
LOXE_CONTIGS_DN32776_c0_g1_i1	2134	2.82334	4.86376	29.1163	1.8676e-06	3.32184e-05	XM_780660
LOXE_CONTIGS_DN30464_c0_g1_i1	1988	8.88323	4.86281	29.0972	6.73905e-14	3.29726e-12	XM_775807
LOXE_CONTIGS_DN43817_c1_g1_i2	1171	3.68466	4.86235	29.0879	2.98089e-05	0.000390066	XM_011662187
LOXE_CONTIGS_DN35756_c0_g2_i1	629	6.61951	4.86198	29.0805	1.65096e-05	0.000231925	XM_011682104
LOXE_CONTIGS_DN32123_c0_g6_i1	670	6.42271	4.86195	29.08	2.78265e-05	0.000367428	XM_786173
LOXE_CONTIGS_DN44731_c1_g312_i1	289	28.0784	4.86174	29.0756	3.43511e-08	8.52373e-07	XM_030982813
LOXE_CONTIGS_DN36698_c0_g1_i1	2703	7.23509	4.86147	29.0702	3.74145e-14	1.87257e-12	XM_030973659
LOXE_CONTIGS_DN44546_c21_g54_i1	224	19.1806	4.85649	28.9701	4.57815e-05	0.000568105	XM_030987629
LOXE_CONTIGS_DN33875_c0_g1_i1	1255	3.27825	4.85578	28.9558	3.43605e-05	0.0004413	XM_030975980
LOXE_CONTIGS_DN42242_c2_g1_i7	3556	120.566	4.85337	28.9074	0	0	XM_030989045
LOXE_CONTIGS_DN20445_c0_g2_i1	376	10.8322	4.85227	28.8854	3.69936e-05	0.000471334	XM_030997880
LOXE_CONTIGS_DN14364_c0_g1_i1	478	60.0644	4.85125	28.865	0	0	XM_774941
LOXE_CONTIGS_DN40261_c33_g70_i1	285	14.6831	4.85121	28.8642	3.05111e-05	0.000397694	not available
LOXE_CONTIGS_DN42704_c0_g9_i1	279	39.2791	4.85071	28.8543	2.67201e-08	6.74648e-07	XM_011670640
LOXE_CONTIGS_DN40495_c4_g1_i1	1503	2.86805	4.85001	28.8402	2.35383e-05	0.000316179	XM_030979035
LOXE_CONTIGS_DN44731_c1_g454_i1	283	14.557	4.84956	28.8313	2.7905e-05	0.00036836	XR_004065549
LOXE_CONTIGS_DN42737_c2_g9_i1	1238	4.80327	4.84777	28.7954	1.50637e-06	2.73695e-05	XM_011685736
LOXE_CONTIGS_DN24116_c5_g27_i1	317	12.6196	4.84713	28.7828	7.58478e-05	0.00087616	XM_030972679
LOXE_CONTIGS_DN40123_c1_g2_i1	259	16.4997	4.84414	28.7231	4.36014e-05	0.000544627	XM_030999264
LOXE_CONTIGS_DN37805_c1_g6_i1	242	40.823	4.84397	28.7198	1.13884e-09	3.50112e-08	XM_792417
LOXE_CONTIGS_DN23580_c0_g1_i1	527	11.6409	4.84317	28.7038	6.86248e-07	1.34421e-05	XM_030989362
LOXE_CONTIGS_DN37741_c0_g1_i1	4240	1.90632	4.84195	28.6795	2.0832e-07	4.50601e-06	XM_030995478
LOXE_CONTIGS_DN43809_c0_g17_i1	2661	12.9511	4.84117	28.664	0	0	XM_030998408
LOXE_CONTIGS_DN38224_c1_g1_i6	3562	1.16017	4.84106	28.6618	4.87097e-05	0.000598936	XM_011685955
LOXE_CONTIGS_DN39883_c4_g3_i1	754	5.59938	4.84039	28.6485	1.05702e-05	0.000156561	XM_774842
LOXE_CONTIGS_DN44670_c3_g2_i9	2599	8.98539	4.84032	28.6472	0	0	XR_004066499
LOXE_CONTIGS_DN44817_c2_g1_i7	11203	8.36689	4.84031	28.6469	1.11022e-16	6.82514e-15	XM_011673239
LOXE_CONTIGS_DN11930_c0_g19_i1	296	39.8998	4.84011	28.6431	1.3459e-09	4.09921e-08	XM_030983929
LOXE_CONTIGS_DN41935_c2_g1_i1	3524	2.81223	4.8399	28.6388	1.23562e-08	3.29488e-07	XM_030976889
LOXE_CONTIGS_DN34125_c0_g22_i1	428	13.9157	4.83983	28.6373	1.67809e-06	3.01311e-05	XM_030987629
LOXE_CONTIGS_DN39101_c3_g32_i1	2198	37.1735	4.83979	28.6367	0	0	XM_030997919
LOXE_CONTIGS_DN43635_c0_g7_i1	8158	2.39306	4.8393	28.6268	2.45026e-13	1.13554e-11	XM_784020
LOXE_CONTIGS_DN25237_c0_g1_i1	1656	3.56713	4.83923	28.6255	8.17795e-07	1.57662e-05	XM_030989736
LOXE_CONTIGS_DN31443_c1_g7_i1	605	9.7639	4.83874	28.6157	1.35188e-06	2.48332e-05	XM_030997275
LOXE_CONTIGS_DN37464_c2_g1_i2	1920	3.08017	4.83848	28.6106	1.12348e-06	2.101e-05	XM_030990289
LOXE_CONTIGS_DN19469_c0_g1_i1	851	4.73985	4.83769	28.595	5.05595e-05	0.000618193	XM_030982494
LOXE_CONTIGS_DN44431_c3_g4_i2	2297	3.71793	4.83757	28.5927	4.42961e-07	9.00461e-06	XM_030978672
LOXE_CONTIGS_DN4920_c0_g1_i1	470	44.1689	4.83351	28.5122	8.68194e-14	4.2108e-12	XM_030989976
LOXE_CONTIGS_DN36449_c0_g1_i5	3120	5.72727	4.83177	28.4778	3.55042e-09	1.02403e-07	XM_011664950
LOXE_CONTIGS_DN36192_c4_g1_i3	2995	129.372	4.82975	28.4381	0	0	XM_030977020
LOXE_CONTIGS_DN33057_c1_g26_i1	414	86.9772	4.82886	28.4206	0	0	XM_777072
LOXE_CONTIGS_DN44788_c20_g140_i1	288	14.636	4.82765	28.3967	3.36908e-05	0.000433683	XR_004063325
LOXE_CONTIGS_DN41260_c8_g13_i1	273	29.4288	4.82749	28.3935	3.48277e-08	8.63422e-07	XM_787917
LOXE_CONTIGS_DN41880_c1_g7_i3	1141	10.3556	4.82675	28.379	5.33611e-10	1.71074e-08	XM_003725202
LOXE_CONTIGS_DN37088_c2_g1_i6	1514	3.94017	4.8253	28.3504	2.52061e-06	4.3537e-05	XM_030982131
LOXE_CONTIGS_DN44416_c0_g1_i7	2562	1.5699	4.8251	28.3466	2.60747e-05	0.000346443	XM_030976953
LOXE_CONTIGS_DN40842_c1_g5_i1	831	4.79279	4.82456	28.3359	3.82165e-05	0.000485365	XM_030992634
LOXE_CONTIGS_DN37399_c0_g5_i2	1778	7.57387	4.82353	28.3156	1.99178e-11	7.56692e-10	XM_030995418
LOXE_CONTIGS_DN1930_c0_g1_i1	486	12.0738	4.82336	28.3124	1.48435e-06	2.70175e-05	XR_004066610
LOXE_CONTIGS_DN41808_c2_g1_i2	1182	3.48991	4.82099	28.2658	6.19429e-05	0.000735839	XM_030973369
LOXE_CONTIGS_DN44895_c33_g30_i1	512	11.093	4.82064	28.2591	1.86841e-05	0.000258356	XM_030990918
LOXE_CONTIGS_DN37464_c2_g1_i11	2531	7.69065	4.82053	28.2569	2.80224e-11	1.0451e-09	XM_030990289
LOXE_CONTIGS_DN39420_c2_g3_i10	2441	3.23136	4.81954	28.2376	4.76837e-08	1.1536e-06	XM_030984322
LOXE_CONTIGS_DN41478_c0_g2_i2	1132	6.93624	4.8194	28.2347	5.17959e-08	1.2452e-06	XM_030980711
LOXE_CONTIGS_DN26762_c1_g1_i1	588	26.4121	4.81932	28.2331	7.08533e-12	2.82153e-10	XM_030998931
LOXE_CONTIGS_DN43630_c0_g2_i4	557	40.8562	4.81859	28.219	0	0	XM_003727694
LOXE_CONTIGS_DN38739_c0_g1_i2	1513	2.74925	4.81738	28.1952	5.09197e-05	0.000622057	XM_011682458
LOXE_CONTIGS_DN41287_c4_g1_i2	599	6.90129	4.81581	28.1645	4.27851e-05	0.000535786	XM_030999573
LOXE_CONTIGS_DN39313_c3_g1_i2	1784	15.7936	4.81536	28.1559	0	0	XM_030975256
LOXE_CONTIGS_DN26785_c0_g2_i1	743	28.973	4.81336	28.1167	7.49401e-14	3.653e-12	XM_030980695
LOXE_CONTIGS_DN41644_c0_g2_i3	1148	3.44516	4.81263	28.1026	2.60916e-05	0.000346642	XM_030975591
LOXE_CONTIGS_DN41738_c2_g5_i9	3137	5.95471	4.81157	28.082	1.19904e-13	5.73504e-12	XM_030981911
LOXE_CONTIGS_DN40940_c0_g11_i3	1840	13.3884	4.81102	28.0713	1.58456e-06	2.86227e-05	XM_003724134
LOXE_CONTIGS_DN41844_c0_g1_i1	899	14.8218	4.81055	28.0621	1.2597e-10	4.36435e-09	XM_003729006
LOXE_CONTIGS_DN37164_c0_g3_i1	896	75.167	4.80973	28.0462	0	0	XM_030976338
LOXE_CONTIGS_DN43553_c1_g48_i2	1719	18.7897	4.8087	28.0261	0	0	XM_030989283
LOXE_CONTIGS_DN43661_c1_g3_i1	916	4.53368	4.80649	27.9832	4.50807e-05	0.000560775	XM_030987136
LOXE_CONTIGS_DN40316_c3_g5_i2	1189	3.46708	4.80456	27.9458	2.30267e-05	0.000310239	XM_030989077
LOXE_CONTIGS_DN44033_c1_g1_i1	1671	15.7838	4.80454	27.9454	0	0	XR_004062913
LOXE_CONTIGS_DN44660_c1_g17_i5	1634	2.49302	4.80369	27.9289	7.18665e-05	0.000836016	NM_001098450
LOXE_CONTIGS_DN42640_c3_g3_i1	837	4.82804	4.80262	27.9083	3.89251e-05	0.000493168	XM_030988778
LOXE_CONTIGS_DN41402_c4_g20_i6	2537	43.2637	4.79983	27.8543	0	0	XM_030993628
LOXE_CONTIGS_DN36541_c0_g16_i1	498	11.7788	4.79971	27.852	1.09722e-06	2.05671e-05	XM_003726242
LOXE_CONTIGS_DN38368_c3_g14_i1	473	19.9152	4.79958	27.8495	3.22365e-09	9.34339e-08	XR_004062770
LOXE_CONTIGS_DN44392_c0_g4_i4	1797	3.20205	4.79893	27.837	2.73137e-06	4.68595e-05	XM_781663
LOXE_CONTIGS_DN10737_c0_g2_i1	380	10.3527	4.79652	27.7905	4.55705e-05	0.000565793	XR_004064797
LOXE_CONTIGS_DN39652_c1_g1_i2	687	24.3264	4.79536	27.7682	1.54987e-13	7.35361e-12	XM_030974733
LOXE_CONTIGS_DN44914_c1_g7_i6	3869	2.92386	4.79298	27.7224	8.70892e-10	2.71746e-08	XM_030996337
LOXE_CONTIGS_DN29162_c0_g1_i2	1014	4.07012	4.79259	27.7148	4.34295e-05	0.000542775	XM_030989676
LOXE_CONTIGS_DN39253_c0_g1_i4	2045	2.00688	4.79138	27.6917	3.0613e-05	0.000398852	XM_030973171
LOXE_CONTIGS_DN42777_c1_g21_i1	287	14.1536	4.79136	27.6912	4.29818e-05	0.000537951	XM_030988813
LOXE_CONTIGS_DN43638_c0_g13_i9	3264	1.26526	4.79128	27.6897	7.70346e-05	0.000887466	XM_030973630
LOXE_CONTIGS_DN43439_c1_g1_i3	3453	4.21222	4.79053	27.6754	3.79744e-09	1.0915e-07	XM_030987505
LOXE_CONTIGS_DN15803_c0_g1_i1	1851	2.09792	4.78866	27.6396	3.22247e-05	0.000416948	XM_030974304
LOXE_CONTIGS_DN44423_c1_g1_i7	2822	1.37606	4.78817	27.6302	4.17758e-05	0.000524646	XM_030991267
LOXE_CONTIGS_DN34415_c1_g1_i1	3430	1.73939	4.7879	27.6249	7.7057e-07	1.49406e-05	NM_001113236
LOXE_CONTIGS_DN30284_c0_g1_i2	1234	6.23997	4.78745	27.6164	1.1968e-07	2.7025e-06	XM_030991976
LOXE_CONTIGS_DN23896_c0_g1_i2	624	15.1601	4.78684	27.6047	8.11112e-09	2.22136e-07	XM_030987209
LOXE_CONTIGS_DN39622_c1_g9_i1	687	35.1581	4.78665	27.601	0	0	XM_030992855
LOXE_CONTIGS_DN27960_c0_g1_i1	1001	7.78311	4.78654	27.5989	1.88817e-07	4.11179e-06	XM_030992779
LOXE_CONTIGS_DN18097_c2_g9_i1	313	13.0969	4.78331	27.5372	4.35379e-05	0.000543945	XM_003726246
LOXE_CONTIGS_DN29199_c0_g1_i1	3920	7.05654	4.78302	27.5318	0	0	XM_030999493
LOXE_CONTIGS_DN44477_c1_g3_i2	1472	16.4479	4.78297	27.5308	0	0	XM_030977483
LOXE_CONTIGS_DN40318_c1_g1_i4	2147	1.86201	4.78158	27.5043	4.91774e-05	0.000603749	XM_791069
LOXE_CONTIGS_DN40129_c5_g3_i2	1022	3.79036	4.78158	27.5042	4.46155e-05	0.000555743	XM_030981942
LOXE_CONTIGS_DN33368_c6_g9_i1	2304	58.0604	4.78125	27.498	0	0	XM_782369
LOXE_CONTIGS_DN43463_c2_g36_i1	457	12.4294	4.78107	27.4945	9.77364e-07	1.85404e-05	not available
LOXE_CONTIGS_DN41250_c1_g3_i1	1041	12.7005	4.78104	27.4939	3.51662e-11	1.29833e-09	XM_790028
LOXE_CONTIGS_DN39173_c6_g22_i1	648	6.30104	4.78048	27.4832	4.70798e-05	0.000581814	XR_004064586
LOXE_CONTIGS_DN26006_c0_g1_i1	976	56.2041	4.78034	27.4806	0	0	XR_004064583
LOXE_CONTIGS_DN35897_c0_g9_i1	325	23.4071	4.77903	27.4557	1.13687e-07	2.57767e-06	XM_030978403
LOXE_CONTIGS_DN34403_c0_g27_i1	267	22.1623	4.77864	27.4482	1.85287e-06	3.29771e-05	XR_004061730
LOXE_CONTIGS_DN24858_c0_g2_i1	1493	2.63681	4.77738	27.4243	4.15823e-05	0.000522754	XM_030994082
LOXE_CONTIGS_DN39341_c0_g1_i2	1724	8.82755	4.77729	27.4226	1.58535e-07	3.50227e-06	XM_795367
LOXE_CONTIGS_DN43223_c7_g21_i2	4816	100.287	4.7772	27.4208	0	0	XM_030974920
LOXE_CONTIGS_DN37000_c1_g3_i3	2156	35.8201	4.77708	27.4185	0	0	XM_030990130
LOXE_CONTIGS_DN40897_c1_g5_i1	1498	197.239	4.77589	27.3959	0	0	XM_030986410
LOXE_CONTIGS_DN44715_c5_g11_i1	899	8.37684	4.77282	27.3376	3.68068e-08	9.08801e-07	XM_011676857
LOXE_CONTIGS_DN39558_c1_g1_i1	1809	11.1023	4.77116	27.3063	1.73195e-14	8.95422e-13	XM_030988197
LOXE_CONTIGS_DN43800_c1_g8_i5	549	10.6439	4.77049	27.2936	1.48856e-06	2.70808e-05	XR_004066177
LOXE_CONTIGS_DN44731_c1_g24_i1	266	21.8178	4.76711	27.2298	1.63086e-06	2.93637e-05	XR_004064219
LOXE_CONTIGS_DN44025_c0_g4_i15	2678	2.14891	4.767	27.2276	9.87264e-07	1.87146e-05	XM_030994840
LOXE_CONTIGS_DN44001_c3_g5_i3	1498	3.83078	4.76647	27.2177	9.78114e-07	1.85527e-05	XM_030980904
LOXE_CONTIGS_DN13944_c0_g1_i1	1629	2.42956	4.76639	27.2162	3.44183e-05	0.000441962	XM_030990299
LOXE_CONTIGS_DN34404_c1_g14_i1	331	11.9079	4.76586	27.2061	3.59264e-05	0.000459141	XM_030999667
LOXE_CONTIGS_DN38295_c4_g20_i1	308	12.5859	4.76495	27.1889	4.03933e-05	0.000509833	NM_214482
LOXE_CONTIGS_DN28768_c1_g180_i1	291	13.2095	4.76388	27.1688	4.41302e-05	0.000550407	XM_030975522
LOXE_CONTIGS_DN41655_c1_g1_i7	5112	2.06412	4.7621	27.1353	1.51242e-07	3.35408e-06	XM_030982646
LOXE_CONTIGS_DN43507_c5_g11_i1	309	22.6946	4.76182	27.13	5.55791e-06	8.85515e-05	XM_030997541
LOXE_CONTIGS_DN32778_c0_g2_i3	1438	17.5965	4.76027	27.1009	0	0	XM_031000544
LOXE_CONTIGS_DN37388_c0_g5_i1	2725	116.619	4.75947	27.0859	0	0	XM_030986604
LOXE_CONTIGS_DN35913_c2_g3_i5	1386	10.6685	4.75919	27.0807	2.06968e-12	8.73509e-11	XM_011666200
LOXE_CONTIGS_DN23172_c0_g3_i1	1115	8.39307	4.75809	27.0601	5.92646e-09	1.65696e-07	XM_030994288
LOXE_CONTIGS_DN44215_c3_g7_i2	1560	2.43281	4.75805	27.0592	4.27302e-05	0.000535203	XM_030997747
LOXE_CONTIGS_DN44756_c2_g1_i2	597	6.61013	4.75374	26.9785	4.12398e-05	0.000519124	XM_030996975
LOXE_CONTIGS_DN34318_c0_g1_i1	2551	11.9953	4.75367	26.9773	0	0	XM_003729359
LOXE_CONTIGS_DN33135_c1_g8_i1	719	7.77677	4.75279	26.9608	3.18643e-06	5.3749e-05	XM_011666225
LOXE_CONTIGS_DN43398_c1_g3_i1	664	8.70559	4.75115	26.9301	1.69644e-06	3.04309e-05	XM_030974486
LOXE_CONTIGS_DN40237_c1_g29_i1	870	12.8603	4.7506	26.9199	8.75598e-10	2.73168e-08	XM_030979199
LOXE_CONTIGS_DN13069_c0_g1_i1	2942	2.5883	4.75038	26.9157	1.23304e-07	2.77851e-06	XM_030974262
LOXE_CONTIGS_DN40149_c5_g2_i4	2658	3.47365	4.75005	26.9095	2.67306e-08	6.74818e-07	XM_001180800
LOXE_CONTIGS_DN39974_c1_g5_i2	4649	1.18991	4.747	26.8527	1.60147e-06	2.89026e-05	XM_030982196
LOXE_CONTIGS_DN37164_c0_g4_i2	1358	16.0779	4.74649	26.8432	8.88178e-16	5.13964e-14	XM_030979921
LOXE_CONTIGS_DN43507_c5_g10_i1	323	42.7193	4.74646	26.8428	9.01012e-10	2.8081e-08	XM_011675220
LOXE_CONTIGS_DN40291_c0_g2_i1	2130	2.61558	4.74366	26.7906	3.99174e-06	6.58105e-05	XM_030977359
LOXE_CONTIGS_DN41248_c0_g1_i1	3245	9.21258	4.74305	26.7793	1.11022e-16	6.82514e-15	XM_030994208
LOXE_CONTIGS_DN43706_c10_g15_i1	1748	3.25384	4.74142	26.7492	1.47102e-06	2.68015e-05	XM_787470
LOXE_CONTIGS_DN20721_c0_g1_i1	1001	12.5523	4.74096	26.7407	2.66013e-11	9.94327e-10	XM_030989751
LOXE_CONTIGS_DN43972_c4_g26_i1	364	10.5417	4.73973	26.7178	4.44923e-05	0.000554359	XM_030987960
LOXE_CONTIGS_DN37112_c0_g8_i1	240	23.0891	4.73863	26.6975	2.12213e-06	3.72793e-05	XR_004066104
LOXE_CONTIGS_DN40308_c29_g75_i1	327	65.326	4.73749	26.6763	3.75366e-13	1.70553e-11	XM_030983929
LOXE_CONTIGS_DN37099_c8_g47_i1	340	26.6636	4.73743	26.6752	1.764e-08	4.58842e-07	XM_030985747
LOXE_CONTIGS_DN39337_c5_g15_i1	449	16.1417	4.73589	26.6468	2.37264e-07	5.07876e-06	XM_030979895
LOXE_CONTIGS_DN30202_c0_g1_i1	1251	4.58931	4.73444	26.6201	2.8444e-06	4.86077e-05	XM_030998378
LOXE_CONTIGS_DN40757_c36_g107_i1	239	16.0523	4.73429	26.6173	7.10788e-05	0.000828587	XM_030983929
LOXE_CONTIGS_DN41847_c6_g63_i1	399	14.2448	4.73412	26.6142	1.25128e-06	2.31219e-05	XM_781505
LOXE_CONTIGS_DN39522_c1_g1_i1	505	7.41864	4.73365	26.6054	6.09701e-05	0.000725929	XM_030980484
LOXE_CONTIGS_DN38349_c2_g17_i1	235	23.9465	4.73172	26.57	3.52629e-06	5.88884e-05	XM_030975226
LOXE_CONTIGS_DN27395_c0_g7_i1	840	12.8108	4.72914	26.5225	8.61471e-10	2.68943e-08	XM_030974990
LOXE_CONTIGS_DN22661_c0_g1_i1	1156	3.42837	4.72891	26.5182	6.70179e-05	0.000787606	XM_011682120
LOXE_CONTIGS_DN44323_c1_g64_i1	397	36.1128	4.72887	26.5175	1.34982e-11	5.21998e-10	XM_030979592
LOXE_CONTIGS_DN42493_c1_g11_i1	454	8.28336	4.72667	26.4771	4.18865e-05	0.000525856	XM_779466
LOXE_CONTIGS_DN43973_c3_g23_i2	535	7.05963	4.72647	26.4734	5.81935e-05	0.000697124	XM_795530
LOXE_CONTIGS_DN44508_c3_g8_i4	538	6.95983	4.72638	26.4718	4.23583e-05	0.000531089	XM_030997176
LOXE_CONTIGS_DN40504_c0_g8_i1	465	15.7072	4.72637	26.4716	8.64213e-08	2.00177e-06	XM_030986645
LOXE_CONTIGS_DN38264_c0_g3_i1	426	8.78964	4.72589	26.4628	4.53313e-05	0.000563319	XM_030983616
LOXE_CONTIGS_DN28768_c1_g34_i1	375	29.9588	4.72588	26.4625	4.71135e-06	7.63559e-05	XM_030976721
LOXE_CONTIGS_DN44933_c1_g1_i1	6813	7.75557	4.72434	26.4342	0	0	XM_011671025
LOXE_CONTIGS_DN43444_c1_g12_i1	2771	17.3498	4.72402	26.4284	0	0	XM_003729730
LOXE_CONTIGS_DN4821_c0_g1_i1	1403	33.9723	4.72388	26.4259	0	0	XM_792979
LOXE_CONTIGS_DN33875_c0_g1_i4	1554	7.03461	4.72384	26.4252	2.98165e-09	8.68454e-08	XM_030975980
LOXE_CONTIGS_DN40787_c0_g1_i3	2148	6.7757	4.72345	26.418	8.54015e-09	2.32843e-07	XM_787892
LOXE_CONTIGS_DN44546_c21_g97_i1	597	20.8957	4.7226	26.4025	1.78709e-09	5.34877e-08	XM_030972603
LOXE_CONTIGS_DN32911_c0_g1_i1	1873	31.1154	4.72252	26.401	1.11022e-16	6.82514e-15	XM_030982769
LOXE_CONTIGS_DN44027_c0_g2_i4	4563	2.55904	4.72152	26.3828	5.27407e-09	1.48772e-07	XM_030973592
LOXE_CONTIGS_DN35233_c0_g3_i2	3489	39.0245	4.72032	26.3608	0	0	XM_030986908
LOXE_CONTIGS_DN44647_c7_g1_i1	369	57.259	4.71915	26.3394	0	0	XM_030991050
LOXE_CONTIGS_DN37616_c3_g8_i6	3627	1.98816	4.71915	26.3394	3.70807e-08	9.14702e-07	XM_030982384
LOXE_CONTIGS_DN31387_c1_g1_i1	4170	3.01332	4.7178	26.3147	3.94289e-11	1.44726e-09	XM_030984054
LOXE_CONTIGS_DN44712_c0_g27_i1	262	14.8681	4.71678	26.2962	4.57875e-05	0.000568141	XM_030992961
LOXE_CONTIGS_DN43871_c5_g22_i1	462	19.2062	4.71644	26.29	6.83147e-09	1.89182e-07	XM_030987209
LOXE_CONTIGS_DN44732_c6_g6_i2	1089	30.6257	4.71506	26.2648	0	0	XM_030990124
LOXE_CONTIGS_DN44731_c1_g467_i1	279	33.3724	4.71505	26.2646	1.08061e-08	2.90265e-07	XM_030972979
LOXE_CONTIGS_DN29666_c0_g1_i1	756	5.02368	4.71455	26.2555	5.55894e-05	0.000670616	XM_011667063
LOXE_CONTIGS_DN44895_c33_g288_i1	369	10.1162	4.71388	26.2434	4.60886e-05	0.000571298	XM_030992954
LOXE_CONTIGS_DN40744_c1_g3_i9	800	4.62545	4.7133	26.2328	8.39324e-05	0.000955525	XR_004065813
LOXE_CONTIGS_DN35857_c1_g14_i1	750	4.93381	4.71306	26.2284	4.10372e-05	0.000516973	XM_030983929
LOXE_CONTIGS_DN58995_c0_g1_i1	338	10.8857	4.71269	26.2218	4.88002e-05	0.000599962	XM_030973105
LOXE_CONTIGS_DN43835_c0_g2_i6	3802	4.88327	4.71221	26.213	3.07254e-09	8.92658e-08	XM_003723912
LOXE_CONTIGS_DN35848_c3_g1_i4	5886	7.76985	4.71053	26.1825	4.33399e-07	8.83177e-06	XM_030972891
LOXE_CONTIGS_DN38349_c2_g149_i1	299	41.835	4.70723	26.1227	7.80135e-10	2.44969e-08	XM_030992135
LOXE_CONTIGS_DN37181_c2_g17_i1	3717	15.4471	4.70616	26.1033	0	0	XM_784576
LOXE_CONTIGS_DN28344_c2_g2_i1	562	9.83605	4.70592	26.099	9.0144e-06	0.000135988	XM_030992397
LOXE_CONTIGS_DN44947_c25_g10_i11	734	5.04688	4.70514	26.0848	6.44369e-05	0.000761323	XM_030980069
LOXE_CONTIGS_DN30785_c0_g4_i1	2207	11.1488	4.70456	26.0744	0	0	XM_031000366
LOXE_CONTIGS_DN41585_c0_g12_i2	1622	11.9359	4.70424	26.0685	3.11295e-12	1.28832e-10	XM_030984292
LOXE_CONTIGS_DN40587_c53_g1_i1	1446	16.9023	4.70278	26.0421	5.21805e-15	2.82686e-13	XM_030993344
LOXE_CONTIGS_DN14588_c0_g1_i1	824	4.51621	4.70126	26.0148	5.1604e-05	0.000629512	XM_030979408
LOXE_CONTIGS_DN34581_c0_g1_i1	466	7.91598	4.70068	26.0044	5.00071e-05	0.000612541	XM_030975196
LOXE_CONTIGS_DN34502_c0_g1_i1	2500	5.56781	4.7	25.9921	3.49175e-11	1.28941e-09	XM_030986971
LOXE_CONTIGS_DN5700_c0_g2_i1	1362	2.69647	4.6999	25.9903	5.52313e-05	0.000667131	not available
LOXE_CONTIGS_DN35493_c0_g1_i2	4147	12.3163	4.69934	25.9801	0	0	XR_004064583
LOXE_CONTIGS_DN44887_c9_g1_i2	1593	9.87494	4.69898	25.9738	6.55587e-13	2.90954e-11	XM_030997744
LOXE_CONTIGS_DN44661_c9_g14_i5	1728	29.9888	4.6987	25.9687	0	0	XM_776911
LOXE_CONTIGS_DN44546_c21_g60_i1	223	60.9492	4.69777	25.9519	3.16119e-10	1.04357e-08	XM_030987629
LOXE_CONTIGS_DN38200_c3_g1_i2	1249	11.7546	4.69692	25.9366	1.4441e-09	4.37574e-08	XM_786173
LOXE_CONTIGS_DN31882_c0_g1_i2	3847	2.94007	4.69541	25.9096	1.0219e-08	2.75382e-07	XM_003725644
LOXE_CONTIGS_DN42586_c2_g3_i3	5893	3.2894	4.69539	25.9091	1.44329e-15	8.2018e-14	XR_004066633
LOXE_CONTIGS_DN40261_c33_g16_i1	461	120.518	4.69514	25.9046	0	0	XM_030981551
LOXE_CONTIGS_DN26785_c0_g1_i1	838	148.37	4.69512	25.9043	0	0	XM_030980695
LOXE_CONTIGS_DN41679_c1_g5_i2	1447	7.21725	4.69368	25.8785	4.29927e-09	1.22804e-07	XM_030983595
LOXE_CONTIGS_DN37795_c5_g13_i6	1793	28.837	4.69268	25.8606	0	0	XM_786222
LOXE_CONTIGS_DN28307_c0_g2_i2	982	7.2508	4.69253	25.8579	6.49354e-07	1.27891e-05	XM_785365
LOXE_CONTIGS_DN43090_c4_g113_i1	1005	13.9777	4.69142	25.8379	2.61851e-11	9.80768e-10	XM_030991924
LOXE_CONTIGS_DN41171_c2_g1_i3	3473	9.08758	4.69133	25.8363	1.11022e-16	6.82514e-15	XM_030989687
LOXE_CONTIGS_DN14941_c0_g1_i1	1078	4.94251	4.69035	25.8188	5.72755e-06	9.10159e-05	XM_030985718
LOXE_CONTIGS_DN17294_c0_g5_i1	320	11.6441	4.68882	25.7914	4.70607e-05	0.000581618	XR_004066093
LOXE_CONTIGS_DN40263_c0_g1_i1	226	16.3433	4.68824	25.781	5.04993e-05	0.00061758	XM_030974191
LOXE_CONTIGS_DN43290_c0_g4_i5	1166	3.26361	4.68802	25.7771	3.64853e-05	0.000465733	XM_030973572
LOXE_CONTIGS_DN39433_c6_g145_i1	262	13.9115	4.68737	25.7655	5.52106e-05	0.000667012	XM_030995522
LOXE_CONTIGS_DN40308_c29_g85_i1	311	17.3345	4.68673	25.7541	3.12626e-06	5.28627e-05	XM_030983929
LOXE_CONTIGS_DN44731_c1_g493_i1	304	34.5916	4.6853	25.7285	1.32522e-10	4.57321e-09	XM_775208
LOXE_CONTIGS_DN38645_c0_g1_i1	974	7.27769	4.68493	25.722	4.34171e-07	8.84358e-06	XM_780223
LOXE_CONTIGS_DN35371_c2_g2_i2	1724	7.1314	4.68364	25.699	3.7781e-06	6.2626e-05	XM_030995533
LOXE_CONTIGS_DN30552_c0_g162_i1	266	140.805	4.68315	25.6903	0	0	XM_030977236
LOXE_CONTIGS_DN44865_c0_g1_i1	12812	26.6937	4.6809	25.6502	0	0	XM_787189
LOXE_CONTIGS_DN36201_c0_g6_i3	837	4.30444	4.67859	25.6091	6.68454e-05	0.000785931	XM_030981722
LOXE_CONTIGS_DN29872_c0_g106_i1	235	184.91	4.67827	25.6036	2.22045e-16	1.33855e-14	XR_004064424
LOXE_CONTIGS_DN38952_c0_g6_i1	2141	80.3794	4.67762	25.592	0	0	XM_001179840
LOXE_CONTIGS_DN40757_c36_g211_i1	230	23.4599	4.67759	25.5914	4.70035e-06	7.6205e-05	XM_030983929
LOXE_CONTIGS_DN38295_c6_g2_i1	546	25.4651	4.67746	25.5891	2.12641e-11	8.05335e-10	XM_030988778
LOXE_CONTIGS_DN44704_c8_g40_i2	410	9.25824	4.67692	25.5797	5.59719e-05	0.00067461	XM_030985873
LOXE_CONTIGS_DN34069_c0_g1_i1	1896	7.27329	4.67664	25.5747	2.91778e-12	1.21083e-10	XM_003724598
LOXE_CONTIGS_DN11922_c0_g1_i1	848	4.36124	4.67567	25.5574	5.64337e-05	0.000679372	XM_781960
LOXE_CONTIGS_DN37217_c0_g46_i1	583	6.31574	4.67538	25.5523	7.6908e-05	0.00088642	XM_030993025
LOXE_CONTIGS_DN44141_c0_g10_i1	615	6.17987	4.67464	25.5392	5.89862e-05	0.000705376	XM_030987951
LOXE_CONTIGS_DN39433_c6_g15_i1	271	13.467	4.67431	25.5333	6.3065e-05	0.000747136	XM_030980672
LOXE_CONTIGS_DN44896_c4_g1_i1	4760	6.37478	4.67388	25.5257	3.44391e-13	1.57376e-11	XM_011663721
LOXE_CONTIGS_DN32402_c2_g4_i1	1655	13.3497	4.67374	25.5232	0	0	XM_011674157
LOXE_CONTIGS_DN39002_c1_g12_i1	1012	7.05461	4.67349	25.5189	2.2716e-06	3.9677e-05	XR_004066728
LOXE_CONTIGS_DN41340_c17_g1_i1	360	47.6723	4.67198	25.4921	7.41629e-14	3.61704e-12	XM_030980484
LOXE_CONTIGS_DN39002_c1_g20_i1	814	8.5401	4.67064	25.4685	2.24708e-07	4.82577e-06	XM_030991927
LOXE_CONTIGS_DN36044_c1_g1_i1	1086	26.8109	4.67034	25.4632	0	0	XM_030992849
LOXE_CONTIGS_DN36028_c0_g2_i1	1112	13.8911	4.67012	25.4594	2.04137e-12	8.61957e-11	XM_030975037
LOXE_CONTIGS_DN38610_c3_g1_i4	2080	9.81834	4.66916	25.4424	8.88956e-13	3.89342e-11	XM_030998844
LOXE_CONTIGS_DN29740_c0_g1_i1	1435	7.21342	4.66899	25.4394	8.53569e-09	2.32756e-07	XM_030974497
LOXE_CONTIGS_DN40219_c8_g1_i1	2234	50.1779	4.66813	25.4243	0	0	XM_030985608
LOXE_CONTIGS_DN42672_c4_g200_i1	759	22.0974	4.66789	25.4199	1.05658e-09	3.26079e-08	XM_030996049
LOXE_CONTIGS_DN42392_c1_g7_i1	1457	27.1024	4.66788	25.4197	0	0	XM_001188609
LOXE_CONTIGS_DN37665_c2_g5_i1	2494	21.5038	4.66774	25.4172	0	0	XM_030976067
LOXE_CONTIGS_DN44930_c4_g1_i2	19002	33.8463	4.66516	25.3719	0	0	XM_011664840
LOXE_CONTIGS_DN30552_c0_g275_i1	266	20.6261	4.66487	25.3668	4.02012e-06	6.62307e-05	XM_030976721
LOXE_CONTIGS_DN44902_c15_g178_i1	354	10.5984	4.66337	25.3404	7.95165e-05	0.000911364	XM_030985341
LOXE_CONTIGS_DN38680_c2_g1_i1	429	8.66978	4.66303	25.3345	4.12056e-05	0.000518771	XM_030991899
LOXE_CONTIGS_DN36471_c0_g1_i1	382	9.56624	4.66187	25.314	4.96498e-05	0.000608897	XM_786960
LOXE_CONTIGS_DN42877_c0_g33_i1	737	7.42881	4.66108	25.3003	2.22083e-06	3.88642e-05	XM_030979727
LOXE_CONTIGS_DN36326_c0_g32_i1	484	7.41586	4.66095	25.298	6.94737e-05	0.00081194	XM_030979284
LOXE_CONTIGS_DN29586_c1_g4_i1	541	6.9438	4.65964	25.275	6.3537e-05	0.000751853	XM_783252
LOXE_CONTIGS_DN14915_c0_g6_i1	209	64.4907	4.65952	25.2728	2.63853e-11	9.87665e-10	XM_031000054
LOXE_CONTIGS_DN43706_c9_g1_i2	1115	30.5525	4.65912	25.266	0	0	XM_783540
LOXE_CONTIGS_DN44311_c1_g16_i1	1044	27.4774	4.65897	25.2633	0	0	XM_030993356
LOXE_CONTIGS_DN40926_c9_g83_i1	525	16.5944	4.65867	25.258	1.52586e-08	4.00477e-07	XM_030981176
LOXE_CONTIGS_DN43067_c0_g9_i6	752	11.7771	4.65819	25.2496	7.06535e-08	1.65918e-06	XM_030983183
LOXE_CONTIGS_DN42058_c1_g4_i2	2262	3.23165	4.65675	25.2244	5.75267e-07	1.14529e-05	XR_004064797
LOXE_CONTIGS_DN38349_c2_g133_i1	269	20.1997	4.65634	25.2173	4.75268e-06	7.69174e-05	XM_030992135
LOXE_CONTIGS_DN30436_c0_g1_i2	2830	1.80059	4.65563	25.2049	1.66799e-05	0.000234097	XM_030985175
LOXE_CONTIGS_DN44731_c1_g541_i1	280	55.3904	4.65512	25.196	3.24771e-11	1.20414e-09	XM_003725538
LOXE_CONTIGS_DN10431_c0_g1_i1	542	6.52354	4.65488	25.1917	6.30236e-05	0.000746839	XM_030986021
LOXE_CONTIGS_DN30550_c0_g68_i1	299	82.9381	4.65299	25.1588	4.77396e-15	2.59394e-13	XR_143587
LOXE_CONTIGS_DN42960_c0_g2_i1	4645	4.75896	4.65222	25.1454	3.86358e-14	1.93001e-12	XM_780733
LOXE_CONTIGS_DN35223_c0_g38_i1	612	6.05853	4.64993	25.1054	5.66264e-05	0.000681435	XM_030974056
LOXE_CONTIGS_DN41768_c0_g7_i1	694	5.34268	4.64993	25.1054	5.77363e-05	0.000692779	XM_788026
LOXE_CONTIGS_DN28014_c0_g3_i1	1683	7.22709	4.64873	25.0847	4.72257e-10	1.5239e-08	XM_030989034
LOXE_CONTIGS_DN35002_c0_g1_i1	1356	5.04116	4.64864	25.0831	2.60617e-07	5.53985e-06	XM_785996
LOXE_CONTIGS_DN34645_c0_g1_i1	2856	2.48386	4.64861	25.0825	1.71662e-07	3.77047e-06	XM_030978646
LOXE_CONTIGS_DN33882_c1_g17_i1	273	350.507	4.64822	25.0756	0	0	XM_030987850
LOXE_CONTIGS_DN39473_c0_g30_i1	296	40.0872	4.64776	25.0678	4.20149e-10	1.36271e-08	XM_030978415
LOXE_CONTIGS_DN41999_c0_g1_i2	1640	8.40783	4.64615	25.0398	1.68501e-11	6.44284e-10	XR_004066801
LOXE_CONTIGS_DN44146_c2_g1_i1	983	10.3229	4.64593	25.0359	2.47243e-09	7.26948e-08	XM_030994514
LOXE_CONTIGS_DN44392_c0_g4_i11	1783	2.05637	4.64534	25.0257	7.83862e-05	0.00090004	XM_781663
LOXE_CONTIGS_DN44586_c18_g256_i1	273	13.5322	4.64456	25.0121	7.45235e-05	0.000863038	XR_004066104
LOXE_CONTIGS_DN41615_c0_g1_i3	2500	40.7508	4.64427	25.0071	0	0	XM_774812
LOXE_CONTIGS_DN44508_c3_g5_i1	624	8.59608	4.64277	24.9812	4.69332e-06	7.61179e-05	XM_030979041
LOXE_CONTIGS_DN40223_c2_g1_i1	2786	2.5205	4.63991	24.9317	4.52688e-07	9.18911e-06	XR_004066501
LOXE_CONTIGS_DN44559_c0_g3_i4	1199	7.08816	4.63945	24.9237	1.54605e-08	4.05486e-07	XM_030998981
LOXE_CONTIGS_DN25352_c0_g8_i1	406	45.3107	4.63933	24.9217	2.58682e-14	1.31478e-12	not available
LOXE_CONTIGS_DN27500_c0_g1_i1	914	13.1757	4.63863	24.9097	7.6692e-10	2.41108e-08	XM_030991924
LOXE_CONTIGS_DN39084_c2_g10_i1	516	6.9323	4.63772	24.8939	8.71986e-05	0.000986403	XM_030990819
LOXE_CONTIGS_DN42469_c2_g1_i2	2179	2.61895	4.63752	24.8904	1.59055e-05	0.000224436	XM_030979584
LOXE_CONTIGS_DN42340_c0_g1_i3	1660	4.26528	4.63581	24.861	2.467e-07	5.26416e-06	XM_030996789
LOXE_CONTIGS_DN14432_c0_g1_i1	655	5.54394	4.63578	24.8604	6.2569e-05	0.000742315	XM_011667579
LOXE_CONTIGS_DN35994_c0_g22_i1	1212	2.96928	4.63495	24.8461	5.61356e-05	0.000676411	XM_011678739
LOXE_CONTIGS_DN41260_c8_g23_i1	260	26.1405	4.63495	24.8461	5.82393e-07	1.1586e-05	XM_030995624
LOXE_CONTIGS_DN18857_c1_g1_i1	205	42.4782	4.63461	24.8403	1.26769e-08	3.37303e-07	XM_030980637
LOXE_CONTIGS_DN23046_c0_g1_i1	1123	3.19012	4.63441	24.8369	6.38538e-05	0.000755359	XM_030992081
LOXE_CONTIGS_DN42431_c1_g14_i1	520	32.6327	4.63342	24.8198	1.11022e-13	5.32829e-12	XM_030997144
LOXE_CONTIGS_DN42469_c2_g1_i3	2017	12.7021	4.63244	24.803	3.61327e-11	1.3316e-09	XM_030979582
LOXE_CONTIGS_DN41601_c0_g11_i1	620	10.7665	4.63218	24.7986	1.23696e-06	2.2878e-05	XM_030975211
LOXE_CONTIGS_DN36094_c2_g1_i1	1329	16.3395	4.63159	24.7884	1.11022e-16	6.82514e-15	XM_030975918
LOXE_CONTIGS_DN42777_c1_g111_i4	1536	105.86	4.62993	24.7598	0	0	XM_011673175
LOXE_CONTIGS_DN41098_c2_g1_i5	2169	4.29738	4.62965	24.755	2.83325e-07	5.97819e-06	XM_011681834
LOXE_CONTIGS_DN39669_c0_g5_i1	2551	32.7183	4.62855	24.7362	0	0	XM_030983202
LOXE_CONTIGS_DN36353_c0_g1_i3	2666	2.7785	4.6265	24.701	1.61719e-06	2.91375e-05	XM_003728128
LOXE_CONTIGS_DN30552_c0_g318_i1	272	67.3191	4.62583	24.6895	8.54872e-15	4.5374e-13	XM_030976721
LOXE_CONTIGS_DN26869_c1_g1_i1	1751	3.04209	4.62496	24.6747	4.35819e-06	7.12371e-05	XM_030976251
LOXE_CONTIGS_DN43684_c0_g137_i1	491	20.5164	4.62362	24.6518	1.50006e-08	3.94271e-07	XM_030978659
LOXE_CONTIGS_DN39886_c5_g8_i2	765	4.75297	4.62271	24.6362	6.62385e-05	0.000779746	XM_030994400
LOXE_CONTIGS_DN16389_c0_g1_i1	2017	1.76239	4.62125	24.6113	5.81274e-05	0.000696605	XM_030995973
LOXE_CONTIGS_DN43411_c0_g2_i3	5103	2.36349	4.61914	24.5753	9.68144e-10	3.00202e-08	XM_794252
LOXE_CONTIGS_DN35387_c16_g17_i1	402	73.5683	4.61862	24.5666	0	0	not available
LOXE_CONTIGS_DN38349_c2_g52_i1	274	25.1535	4.61777	24.552	6.65151e-07	1.30679e-05	XM_030992141
LOXE_CONTIGS_DN44855_c2_g4_i4	2684	11.1299	4.61266	24.4652	0	0	XM_030992388
LOXE_CONTIGS_DN38808_c1_g5_i1	534	9.58818	4.6117	24.4489	6.62858e-06	0.000103646	XM_777768
LOXE_CONTIGS_DN44586_c18_g425_i1	294	17.9775	4.60882	24.4002	9.78878e-06	0.000146228	XR_004065553
LOXE_CONTIGS_DN41847_c6_g96_i1	313	31.8658	4.6085	24.3947	7.08403e-10	2.23516e-08	XR_004066439
LOXE_CONTIGS_DN36090_c4_g9_i1	315	21.3785	4.60839	24.3929	6.28633e-07	1.24134e-05	XM_030978029
LOXE_CONTIGS_DN37431_c2_g2_i1	1913	14.406	4.60688	24.3674	0	0	XM_030982084
LOXE_CONTIGS_DN43814_c3_g10_i1	2487	67.2987	4.6068	24.366	0	0	XM_030980484
LOXE_CONTIGS_DN39069_c3_g9_i3	562	6.18895	4.60659	24.3625	6.79256e-05	0.000796793	not available
LOXE_CONTIGS_DN40962_c5_g4_i1	1661	2.10382	4.60639	24.3592	6.96071e-05	0.000813344	XM_030980217
LOXE_CONTIGS_DN43424_c3_g8_i1	309	11.1511	4.60601	24.3527	6.90838e-05	0.000808268	XM_030993344
LOXE_CONTIGS_DN39473_c0_g72_i1	304	17.2858	4.60583	24.3496	8.441e-06	0.000128424	not available
LOXE_CONTIGS_DN41447_c0_g62_i1	285	12.033	4.60548	24.3437	8.13768e-05	0.000930243	XM_030974162
LOXE_CONTIGS_DN44586_c18_g276_i1	287	22.1754	4.6049	24.3339	6.0412e-06	9.54214e-05	XR_004066104
LOXE_CONTIGS_DN39433_c6_g220_i1	310	16.689	4.6044	24.3256	3.76259e-06	6.23988e-05	XM_011673572
LOXE_CONTIGS_DN29433_c0_g1_i1	3155	5.11715	4.6036	24.312	1.11022e-15	6.36629e-14	XM_030987905
LOXE_CONTIGS_DN31134_c0_g1_i1	944	5.44607	4.60359	24.3118	3.51326e-06	5.87083e-05	XM_011681904
LOXE_CONTIGS_DN9448_c0_g1_i1	384	76.2936	4.60304	24.3026	0	0	XR_004064895
LOXE_CONTIGS_DN26211_c0_g1_i1	3013	826.228	4.60295	24.3011	0	0	XM_030983116
LOXE_CONTIGS_DN23088_c0_g1_i1	2775	4.77099	4.60242	24.2922	7.73326e-12	3.06756e-10	XM_011663882
LOXE_CONTIGS_DN42586_c2_g3_i8	4591	1.1148	4.60235	24.291	4.31863e-06	7.06724e-05	XR_004066633
LOXE_CONTIGS_DN43834_c0_g1_i2	1892	12.8074	4.59965	24.2456	0	0	XM_030987260
LOXE_CONTIGS_DN42673_c1_g7_i4	2418	3.40748	4.59834	24.2237	2.89836e-08	7.27689e-07	XR_004064797
LOXE_CONTIGS_DN33809_c0_g1_i1	2096	19.3527	4.59612	24.1862	0	0	XM_030983514
LOXE_CONTIGS_DN43972_c4_g48_i2	1038	46.2301	4.5955	24.176	0	0	XM_030987960
LOXE_CONTIGS_DN30417_c0_g17_i1	589	51.9328	4.59467	24.162	0	0	XM_030995360
LOXE_CONTIGS_DN40757_c36_g120_i1	656	164.282	4.59455	24.16	0	0	XM_030980484
LOXE_CONTIGS_DN42960_c0_g3_i1	2132	10.6578	4.59392	24.1495	0	0	XM_031000339
LOXE_CONTIGS_DN32718_c0_g1_i5	4448	1.49785	4.59355	24.1432	6.35254e-09	1.76666e-07	XM_011671705
LOXE_CONTIGS_DN44274_c1_g4_i4	1551	5.29433	4.59278	24.1304	2.52073e-08	6.38736e-07	XM_030994924
LOXE_CONTIGS_DN42777_c1_g81_i1	332	15.1078	4.5926	24.1274	4.27556e-06	7.00238e-05	XM_030988813
LOXE_CONTIGS_DN44547_c1_g1_i2	7871	3.88338	4.59207	24.1185	2.85472e-12	1.18627e-10	XM_030979632
LOXE_CONTIGS_DN6132_c0_g1_i1	2357	69.3377	4.59183	24.1145	0	0	XM_795140
LOXE_CONTIGS_DN42672_c4_g434_i1	292	11.7052	4.5916	24.1107	7.10075e-05	0.000827808	XM_030985674
LOXE_CONTIGS_DN39237_c0_g1_i1	1249	2.73651	4.5916	24.1107	7.90141e-05	0.000906341	XM_011673123
LOXE_CONTIGS_DN39252_c0_g1_i5	2095	3.23254	4.58967	24.0784	1.47028e-06	2.67907e-05	XM_011674914
LOXE_CONTIGS_DN40926_c9_g38_i1	446	24.2177	4.58908	24.0686	1.22055e-07	2.7524e-06	XM_030981176
LOXE_CONTIGS_DN31443_c1_g12_i1	646	10.3458	4.58679	24.0305	4.25517e-07	8.68467e-06	XM_030997275
LOXE_CONTIGS_DN44141_c0_g9_i11	3116	1.95966	4.58671	24.0291	3.06783e-05	0.000399533	XM_030987951
LOXE_CONTIGS_DN43175_c0_g1_i1	5242	26.4424	4.58601	24.0174	0	0	XM_030976960
LOXE_CONTIGS_DN39566_c0_g14_i1	855	11.7368	4.58595	24.0164	3.54107e-09	1.02182e-07	XM_776459
LOXE_CONTIGS_DN42777_c1_g48_i1	332	15.1424	4.58529	24.0054	5.73955e-06	9.11909e-05	XM_030988813
LOXE_CONTIGS_DN39302_c1_g1_i1	539	9.37483	4.58342	23.9744	1.98028e-06	3.49649e-05	XR_004063879
LOXE_CONTIGS_DN27270_c0_g6_i1	426	64.5884	4.58012	23.9195	0	0	NM_001170817
LOXE_CONTIGS_DN44586_c18_g61_i1	319	74.6421	4.58002	23.9179	1.11022e-16	6.82514e-15	XR_004065553
LOXE_CONTIGS_DN41437_c0_g2_i2	3441	23.1598	4.57945	23.9084	0	0	XM_030977043
LOXE_CONTIGS_DN42648_c1_g2_i1	294	11.697	4.57891	23.8995	4.4513e-05	0.000554578	XM_030975119
LOXE_CONTIGS_DN38911_c5_g44_i3	404	12.2996	4.57792	23.8831	8.14731e-06	0.000124516	XM_030982188
LOXE_CONTIGS_DN26739_c0_g1_i1	865	104.727	4.57578	23.8478	0	0	NM_001291301
LOXE_CONTIGS_DN33264_c0_g2_i1	1377	5.87922	4.57416	23.821	1.48264e-08	3.90308e-07	XM_789357
LOXE_CONTIGS_DN44063_c5_g25_i1	405	12.0752	4.57305	23.8026	4.33616e-06	7.0934e-05	XM_030974569
LOXE_CONTIGS_DN32557_c0_g1_i1	928	5.32756	4.57284	23.7992	2.4358e-06	4.22353e-05	XM_792729
LOXE_CONTIGS_DN44731_c0_g6_i1	463	37.8116	4.57229	23.79	7.83817e-14	3.81468e-12	XM_030981176
LOXE_CONTIGS_DN42595_c0_g9_i3	3277	1.8855	4.56888	23.7339	1.01539e-05	0.000151016	XM_781956
LOXE_CONTIGS_DN44417_c2_g7_i1	774	16.6353	4.56849	23.7276	2.18816e-10	7.36271e-09	XM_030989940
LOXE_CONTIGS_DN36054_c3_g36_i1	856	9.36815	4.56719	23.7061	9.18502e-09	2.49535e-07	XM_030975591
LOXE_CONTIGS_DN41209_c0_g2_i2	4792	197.654	4.56669	23.698	0	0	NM_214536
LOXE_CONTIGS_DN29437_c0_g1_i1	1242	5.34027	4.56535	23.6759	4.51924e-07	9.17665e-06	XM_030986969
LOXE_CONTIGS_DN39577_c0_g3_i1	1823	125.897	4.56515	23.6727	0	0	XM_785485
LOXE_CONTIGS_DN41847_c6_g68_i1	285	22.9871	4.56444	23.661	7.4807e-07	1.45443e-05	XM_011683205
LOXE_CONTIGS_DN42253_c1_g4_i1	3050	15.0458	4.56318	23.6404	0	0	XM_031000486
LOXE_CONTIGS_DN41402_c4_g20_i5	2574	26.8921	4.5631	23.639	0	0	XM_030993628
LOXE_CONTIGS_DN39433_c6_g77_i1	264	12.6131	4.56301	23.6375	7.94112e-05	0.000910327	XM_030995522
LOXE_CONTIGS_DN20718_c2_g30_i1	323	15.1701	4.56235	23.6267	5.87781e-06	9.30811e-05	XM_030974177
LOXE_CONTIGS_DN42627_c6_g65_i1	320	15.1514	4.56031	23.5933	8.67029e-06	0.000131446	XM_030997176
LOXE_CONTIGS_DN39975_c0_g8_i1	598	58.1989	4.55901	23.5722	0	0	XM_030986913
LOXE_CONTIGS_DN39433_c6_g277_i1	309	31.2743	4.55799	23.5555	2.41941e-08	6.15188e-07	XM_011679872
LOXE_CONTIGS_DN40261_c33_g63_i1	954	40.8775	4.55752	23.5478	0	0	XM_781536
LOXE_CONTIGS_DN36561_c4_g4_i1	1514	4.36252	4.55745	23.5466	8.53353e-07	1.63786e-05	XM_030983124
LOXE_CONTIGS_DN16271_c0_g56_i1	252	13.8508	4.55737	23.5454	7.91495e-05	0.000907782	XM_030992325
LOXE_CONTIGS_DN38988_c0_g14_i1	468	10.897	4.5573	23.5442	5.69866e-06	9.06119e-05	XM_775330
LOXE_CONTIGS_DN43426_c0_g41_i1	515	9.83935	4.55673	23.5349	7.43802e-06	0.000114853	XM_030998968
LOXE_CONTIGS_DN39227_c2_g2_i1	1561	4.69935	4.55668	23.5341	1.07529e-05	0.00015901	XM_030984583
LOXE_CONTIGS_DN34482_c3_g7_i2	695	9.57555	4.5564	23.5295	1.01787e-06	1.92471e-05	XM_788591
LOXE_CONTIGS_DN42326_c6_g7_i1	1983	3.96024	4.55607	23.5241	3.02138e-07	6.34376e-06	XM_030976768
LOXE_CONTIGS_DN42056_c0_g23_i2	1727	5.60785	4.55527	23.5111	7.11993e-09	1.96636e-07	XM_001197916
LOXE_CONTIGS_DN38402_c2_g46_i4	417	150.451	4.55223	23.4616	0	0	XM_030998128
LOXE_CONTIGS_DN44069_c1_g3_i5	1039	3.20486	4.55209	23.4593	4.40655e-05	0.000549825	XM_779656
LOXE_CONTIGS_DN38016_c0_g1_i1	1490	15.8528	4.55152	23.4501	7.50178e-13	3.30614e-11	XM_030980675
LOXE_CONTIGS_DN44706_c8_g224_i1	244	14.0661	4.55124	23.4455	8.81336e-05	0.000995935	XM_030974224
LOXE_CONTIGS_DN32595_c0_g3_i2	685	7.40439	4.55089	23.4398	9.77169e-06	0.000146007	XM_783540
LOXE_CONTIGS_DN41144_c5_g9_i1	681	7.44788	4.55036	23.4312	1.03169e-05	0.000153192	XM_030994898
LOXE_CONTIGS_DN38359_c0_g2_i2	1741	4.57688	4.54961	23.4191	1.43494e-07	3.1954e-06	XM_030980956
LOXE_CONTIGS_DN43755_c1_g3_i1	502	6.48069	4.54803	23.3935	7.85459e-05	0.000901648	XR_971577
LOXE_CONTIGS_DN39555_c2_g24_i1	502	12.6389	4.54768	23.3878	4.80346e-07	9.714e-06	XM_030974927
LOXE_CONTIGS_DN41340_c31_g227_i1	332	24.456	4.5476	23.3864	2.22062e-08	5.68585e-07	XM_030990029
LOXE_CONTIGS_DN34918_c1_g1_i1	2400	16.8228	4.54706	23.3776	1.99571e-06	3.52136e-05	XM_030986395
LOXE_CONTIGS_DN39379_c0_g2_i1	1142	11.1715	4.54627	23.3649	7.25491e-11	2.57782e-09	XM_030979727
LOXE_CONTIGS_DN44496_c0_g2_i5	5005	1.87885	4.5458	23.3573	2.67329e-09	7.82742e-08	XM_030988037
LOXE_CONTIGS_DN30349_c6_g1_i4	2160	33.1604	4.54572	23.3561	0	0	XM_003723783
LOXE_CONTIGS_DN43079_c1_g4_i2	3285	3.808	4.54564	23.3547	3.57385e-11	1.3184e-09	XM_030975544
LOXE_CONTIGS_DN43834_c0_g1_i10	3170	24.3585	4.5446	23.3379	0	0	XM_030987260
LOXE_CONTIGS_DN44816_c5_g4_i1	1624	8.72255	4.54415	23.3306	1.27567e-10	4.41469e-09	XM_003723272
LOXE_CONTIGS_DN36184_c4_g2_i1	488	9.99369	4.54402	23.3284	4.35068e-06	7.11339e-05	XM_030984762
LOXE_CONTIGS_DN43140_c3_g24_i1	366	13.3693	4.54357	23.3212	1.08653e-05	0.000160362	XM_011684293
LOXE_CONTIGS_DN8009_c0_g2_i1	286	49.7734	4.54354	23.3207	7.12763e-12	2.83714e-10	XR_004064895
LOXE_CONTIGS_DN38972_c0_g8_i4	2126	2.24806	4.54157	23.2889	2.27912e-06	3.97893e-05	XR_004063879
LOXE_CONTIGS_DN23878_c0_g1_i1	1002	6.58964	4.54119	23.2828	1.55922e-06	2.82067e-05	XM_003725898
LOXE_CONTIGS_DN38594_c0_g16_i1	547	20.0666	4.53987	23.2615	5.42658e-10	1.73852e-08	XM_796820
LOXE_CONTIGS_DN38211_c1_g3_i2	2613	18.5	4.53943	23.2544	0	0	XM_030976664
LOXE_CONTIGS_DN38402_c2_g14_i2	834	179.775	4.53866	23.242	0	0	XM_030998134
LOXE_CONTIGS_DN40237_c1_g29_i4	982	9.67811	4.53856	23.2404	6.15764e-09	1.71662e-07	XM_030979969
LOXE_CONTIGS_DN40113_c7_g12_i1	373	21.1704	4.53851	23.2396	5.76959e-08	1.37568e-06	XM_030972317
LOXE_CONTIGS_DN44731_c1_g28_i1	254	13.403	4.53651	23.2073	7.38321e-05	0.000856133	XM_003725538
LOXE_CONTIGS_DN29710_c0_g1_i1	1798	1.86629	4.53588	23.1972	7.63127e-05	0.000880465	XM_030981115
LOXE_CONTIGS_DN44662_c0_g1_i2	1525	4.30127	4.5356	23.1927	1.81564e-06	3.23697e-05	XM_030999185
LOXE_CONTIGS_DN38362_c3_g1_i2	432	7.72994	4.53559	23.1925	7.68387e-05	0.000885988	XM_030975245
LOXE_CONTIGS_DN41947_c3_g2_i2	1297	12.0717	4.53528	23.1876	6.1668e-11	2.21219e-09	XM_011674061
LOXE_CONTIGS_DN35257_c2_g3_i1	381	13.0635	4.53515	23.1855	9.02063e-06	0.000136059	XM_030996849
LOXE_CONTIGS_DN36109_c0_g2_i3	3037	9.3558	4.53412	23.1689	0	0	XM_011682934
LOXE_CONTIGS_DN40572_c0_g1_i2	4695	3.35761	4.53291	23.1495	2.26793e-11	8.57163e-10	XM_030990413
LOXE_CONTIGS_DN43134_c1_g1_i1	242	19.6347	4.53214	23.1371	5.84487e-06	9.26074e-05	XM_030976918
LOXE_CONTIGS_DN35360_c0_g1_i2	3447	4.09613	4.53167	23.1297	2.59786e-10	8.67756e-09	XM_030987203
LOXE_CONTIGS_DN44694_c0_g12_i4	3217	2.66686	4.52879	23.0835	4.1373e-07	8.46106e-06	XM_778917
LOXE_CONTIGS_DN41644_c0_g2_i1	1675	3.84776	4.52754	23.0636	8.71527e-07	1.67038e-05	XM_030975591
LOXE_CONTIGS_DN44354_c6_g3_i1	366	24.7973	4.52733	23.0602	1.75109e-07	3.83973e-06	XM_001197762
LOXE_CONTIGS_DN39522_c6_g5_i1	591	8.09838	4.52588	23.0369	1.01887e-05	0.000151473	XM_030981394
LOXE_CONTIGS_DN42575_c0_g1_i3	4981	6.88149	4.52538	23.029	0	0	XM_030998686
LOXE_CONTIGS_DN33944_c0_g5_i3	602	10.4629	4.52478	23.0194	3.98527e-07	8.18573e-06	XM_030999875
LOXE_CONTIGS_DN36580_c0_g1_i1	1999	6.28252	4.52311	22.9928	7.97471e-11	2.82101e-09	XR_004064997
LOXE_CONTIGS_DN8042_c0_g1_i1	607	31.0611	4.52238	22.9811	4.13336e-13	1.87063e-11	XM_030996259
LOXE_CONTIGS_DN42292_c2_g16_i1	607	5.53598	4.52182	22.9723	8.40324e-05	0.000956367	XM_790245
LOXE_CONTIGS_DN44066_c2_g4_i2	8934	52.9606	4.52178	22.9717	0	0	XM_030993109
LOXE_CONTIGS_DN38619_c3_g68_i1	515	20.8768	4.52083	22.9564	9.56501e-10	2.96943e-08	XM_030982660
LOXE_CONTIGS_DN25483_c0_g3_i1	1804	32.4374	4.52048	22.9509	0	0	XM_030973282
LOXE_CONTIGS_DN44706_c8_g218_i1	471	9.99485	4.52014	22.9455	7.8398e-06	0.000120307	XM_030974224
LOXE_CONTIGS_DN35062_c1_g2_i1	599	20.5319	4.51919	22.9305	1.05831e-10	3.69734e-09	XM_003726827
LOXE_CONTIGS_DN44305_c2_g5_i2	1338	4.78398	4.51892	22.9261	1.12971e-06	2.11039e-05	XM_030978415
LOXE_CONTIGS_DN43708_c2_g1_i10	5266	1.3484	4.51753	22.904	5.00634e-05	0.000613107	XM_030972839
LOXE_CONTIGS_DN42505_c1_g5_i1	5250	29.5531	4.51535	22.8695	0	0	XM_030979697
LOXE_CONTIGS_DN43020_c1_g1_i1	1451	20.9241	4.51527	22.8682	0	0	XM_030991800
LOXE_CONTIGS_DN40959_c1_g26_i1	831	12.7783	4.51344	22.8392	5.84019e-09	1.63359e-07	XM_011669286
LOXE_CONTIGS_DN38295_c4_g89_i1	281	22.6829	4.51276	22.8285	1.23558e-06	2.28577e-05	XM_030989215
LOXE_CONTIGS_DN35387_c16_g24_i2	248	31.0652	4.51273	22.8279	5.87903e-08	1.39959e-06	XM_030984389
LOXE_CONTIGS_DN34904_c5_g17_i1	1163	61.4624	4.51243	22.8232	0	0	XM_030983929
LOXE_CONTIGS_DN40926_c9_g12_i2	792	122.773	4.51229	22.8209	0	0	XM_030988508
LOXE_CONTIGS_DN40914_c0_g3_i7	5659	4.7016	4.51212	22.8184	3.74324e-08	9.22882e-07	XM_785814
LOXE_CONTIGS_DN44550_c17_g9_i3	1222	17.7042	4.51152	22.8088	1.11022e-16	6.82514e-15	XM_030980484
LOXE_CONTIGS_DN33555_c0_g1_i1	823	9.66316	4.51074	22.7966	3.19782e-08	7.97415e-07	XM_030987290
LOXE_CONTIGS_DN26466_c0_g1_i1	969	6.50997	4.51038	22.7909	1.91555e-06	3.39593e-05	XM_030989608
LOXE_CONTIGS_DN44063_c5_g88_i1	457	23.4285	4.51004	22.7855	1.67674e-08	4.37572e-07	not available
LOXE_CONTIGS_DN42794_c0_g15_i1	1983	3.13193	4.50919	22.772	8.77311e-07	1.68041e-05	XM_030975024
LOXE_CONTIGS_DN33744_c0_g1_i1	1829	29.1175	4.50872	22.7647	0	0	XM_790166
LOXE_CONTIGS_DN38733_c1_g2_i4	2360	2.63851	4.50849	22.761	4.70794e-07	9.53552e-06	XM_011664160
LOXE_CONTIGS_DN38100_c0_g13_i1	568	8.67678	4.50842	22.7599	9.95527e-06	0.000148406	XM_030979411
LOXE_CONTIGS_DN39480_c4_g187_i4	1240	38.1708	4.50668	22.7325	0	0	XM_030990716
LOXE_CONTIGS_DN44712_c0_g14_i1	270	23.361	4.50534	22.7113	4.1382e-06	6.80038e-05	XM_030992961
LOXE_CONTIGS_DN34216_c2_g2_i1	911	18.3963	4.50496	22.7053	2.02061e-13	9.43332e-12	XM_001199810
LOXE_CONTIGS_DN16741_c0_g1_i1	3009	394.367	4.50491	22.7046	0	0	NM_214534
LOXE_CONTIGS_DN40308_c29_g82_i1	425	128.864	4.50278	22.671	0	0	XM_030980963
LOXE_CONTIGS_DN32019_c2_g2_i1	746	6.32314	4.50232	22.6638	1.33583e-05	0.000192614	XM_776575
LOXE_CONTIGS_DN38295_c4_g69_i1	434	10.7455	4.50173	22.6545	1.00964e-05	0.000150259	NM_214599
LOXE_CONTIGS_DN11140_c0_g6_i1	432	10.7952	4.50162	22.6528	1.17574e-05	0.000171991	XM_778411
LOXE_CONTIGS_DN36107_c0_g5_i2	3505	64.9371	4.50081	22.6401	0	0	XM_781228
LOXE_CONTIGS_DN39337_c5_g11_i1	441	17.4176	4.50042	22.634	7.42358e-08	1.73663e-06	XM_030979895
LOXE_CONTIGS_DN42960_c0_g2_i2	4595	5.89626	4.49725	22.5843	0	0	XM_780733
LOXE_CONTIGS_DN38089_c0_g1_i1	1041	64.8857	4.49722	22.5838	0	0	XM_030975789
LOXE_CONTIGS_DN44443_c0_g127_i1	303	21.065	4.49671	22.5758	8.76216e-07	1.67866e-05	XM_030984126
LOXE_CONTIGS_DN36911_c0_g4_i1	1678	10.0085	4.49634	22.57	3.07199e-13	1.41048e-11	XM_030998843
LOXE_CONTIGS_DN41649_c1_g6_i3	944	6.72687	4.49615	22.567	4.1985e-06	6.88602e-05	XM_030993013
LOXE_CONTIGS_DN44780_c2_g12_i1	303	35.363	4.49613	22.5667	1.51428e-09	4.57707e-08	XM_030989164
LOXE_CONTIGS_DN44780_c2_g16_i1	3056	122.99	4.49611	22.5664	0	0	NM_214597
[truncated: 12,027 more rows]

## Sheet: intestine vs gonad
Table S2: The complete list of differentially expressed transcripts in the edible sea urchin (L. albus).
Transcripts ID	Transcripts lenth	Max group mean	Log₂ fold change	Fold change	P-value	FDR p-value	RefSeq S. purpuratus
LOXE_CONTIGS_DN39534_c0_g2_i1	5293	365.071	17.4225	175674	2.34845e-10	1.03649e-08	XM_030974083
LOXE_CONTIGS_DN30346_c0_g48_i5	2547	323.64	16.1944	74988.4	3.89595e-09	1.45478e-07	XM_030974083
LOXE_CONTIGS_DN26230_c1_g1_i2	2258	164.515	15.042	33736	4.48506e-08	1.41173e-06	XM_030986187
LOXE_CONTIGS_DN36917_c0_g1_i3	5296	68.2557	15.005	32882.7	4.8403e-08	1.51445e-06	XM_011681683
LOXE_CONTIGS_DN36395_c0_g1_i4	4197	70.0354	14.7078	26760.9	9.03466e-08	2.70407e-06	XM_030974789
LOXE_CONTIGS_DN36270_c14_g4_i5	909	283.532	14.518	23460.6	1.29754e-07	3.77629e-06	XM_011679149
LOXE_CONTIGS_DN40603_c4_g4_i1	6096	36.0484	14.2881	20005.4	2.06525e-07	5.79095e-06	XM_030989433
LOXE_CONTIGS_DN35592_c8_g1_i2	1310	156.545	14.185	18625.7	2.49689e-07	6.87024e-06	XR_004066499
LOXE_CONTIGS_DN30346_c0_g59_i1	319	586.297	14.0493	16953.2	3.26287e-07	8.78631e-06	XM_030983359
LOXE_CONTIGS_DN30346_c0_g48_i7	657	258.426	13.9125	15419.5	4.22938e-07	1.11307e-05	XM_030974083
LOXE_CONTIGS_DN41139_c3_g2_i17	3004	53.3532	13.8346	14609	4.92564e-07	1.27779e-05	XM_030991988
LOXE_CONTIGS_DN29886_c2_g11_i1	1640	95.9911	13.8016	14278.5	5.23844e-07	1.35262e-05	XM_030994161
LOXE_CONTIGS_DN33727_c0_g1_i2	2744	54.0226	13.7207	13500.2	6.1785e-07	1.57189e-05	XM_778500
LOXE_CONTIGS_DN30346_c0_g1_i1	372	331.618	13.4483	11177.4	1.02961e-06	2.49749e-05	XM_030990995
LOXE_CONTIGS_DN43982_c2_g14_i9	3295	36.7294	13.4238	10989.3	1.0676e-06	2.57941e-05	XM_030998244
LOXE_CONTIGS_DN41363_c0_g2_i1	1582	71.616	13.3277	10281	1.27902e-06	3.0448e-05	XM_030988445
LOXE_CONTIGS_DN41139_c3_g2_i3	3852	27.0257	13.203	9429.42	1.62963e-06	3.78809e-05	XM_030991988
LOXE_CONTIGS_DN41498_c4_g1_i4	7175	13.2455	13.0754	8631.62	2.67149e-06	5.92383e-05	XM_030983806
LOXE_CONTIGS_DN42532_c0_g1_i2	2835	32.8209	13.0457	8455.83	2.23644e-06	5.0433e-05	XM_030996850
LOXE_CONTIGS_DN33974_c1_g151_i1	265	342.816	13.0117	8258.81	2.30906e-06	5.19172e-05	XM_030974083
LOXE_CONTIGS_DN38838_c6_g8_i1	1178	74.826	12.9612	7974.4	2.53681e-06	5.64293e-05	XM_030985776
LOXE_CONTIGS_DN31673_c2_g6_i2	4161	21.1811	12.9608	7972.34	4.43739e-06	9.38021e-05	XM_793980
LOXE_CONTIGS_DN34853_c0_g5_i2	6095	13.7415	12.8985	7635.69	2.93108e-06	6.44489e-05	XM_030984937
LOXE_CONTIGS_DN33974_c1_g36_i1	267	305.357	12.8608	7438.57	3.25713e-06	7.0921e-05	XM_030974083
LOXE_CONTIGS_DN31673_c2_g6_i5	4162	19.3618	12.8333	7298.16	5.18968e-06	0.000107621	XM_793980
LOXE_CONTIGS_DN34566_c8_g8_i4	1392	57.4348	12.8317	7289.81	3.33043e-06	7.24137e-05	XM_775836
LOXE_CONTIGS_DN30346_c0_g25_i1	312	253.959	12.8069	7165.6	3.3687e-06	7.31417e-05	XM_030973070
LOXE_CONTIGS_DN35380_c4_g5_i3	2745	27.0956	12.7157	6726.56	3.99414e-06	8.53274e-05	XR_004065518
LOXE_CONTIGS_DN39791_c0_g2_i1	933	77.5159	12.6875	6596.58	4.21817e-06	8.96017e-05	XM_030974473
LOXE_CONTIGS_DN33974_c1_g230_i1	289	246.611	12.6685	6510.12	4.35231e-06	9.21737e-05	XM_030974083
LOXE_CONTIGS_DN44431_c2_g9_i1	449	157.838	12.6458	6408.7	4.5217e-06	9.53206e-05	XR_004063107
LOXE_CONTIGS_DN29658_c0_g1_i2	980	70.6756	12.6262	6322.31	4.70149e-06	9.86683e-05	XM_011672977
LOXE_CONTIGS_DN23525_c0_g10_i2	1612	42.7044	12.6192	6291.67	4.74667e-06	9.94799e-05	XM_030984937
LOXE_CONTIGS_DN30346_c0_g36_i1	232	290.502	12.5744	6099.05	5.134e-06	0.000106586	XM_011682076
LOXE_CONTIGS_DN39218_c0_g2_i7	2088	31.5912	12.5501	5997.38	5.36112e-06	0.000110812	XM_030996817
LOXE_CONTIGS_DN33661_c0_g6_i6	2524	25.8474	12.5268	5901.13	1.55708e-05	0.000284656	XM_030972637
LOXE_CONTIGS_DN39220_c1_g164_i1	265	234.34	12.4557	5617.6	6.7328e-06	0.000135529	XM_030974016
LOXE_CONTIGS_DN27406_c2_g50_i1	323	188.703	12.4339	5533.03	6.58153e-06	0.000132761	XM_030984007
LOXE_CONTIGS_DN36216_c1_g27_i1	376	159.165	12.416	5464.87	6.8352e-06	0.000137334	XM_030984536
LOXE_CONTIGS_DN31140_c7_g11_i2	981	60.8432	12.4135	5455.42	6.85397e-06	0.000137666	XM_030977103
LOXE_CONTIGS_DN34853_c0_g5_i6	9303	6.42188	12.4123	5450.99	6.90476e-06	0.000138595	XM_030984937
LOXE_CONTIGS_DN30346_c0_g52_i1	288	204.16	12.3891	5363.89	7.40639e-06	0.000147363	XM_030983359
LOXE_CONTIGS_DN43487_c1_g6_i4	2569	22.6376	12.3649	5274.92	7.44129e-06	0.000147939	XM_030974401
LOXE_CONTIGS_DN30637_c0_g1_i3	1591	36.2452	12.3503	5221.53	8.24746e-06	0.000162208	XM_030972057
LOXE_CONTIGS_DN38327_c0_g1_i1	5681	9.76801	12.2946	5023.86	8.29663e-06	0.000163018	XM_003723250
LOXE_CONTIGS_DN40995_c0_g1_i1	1070	50.222	12.2439	4850.36	9.26397e-06	0.000179676	XM_030981176
LOXE_CONTIGS_DN14701_c0_g2_i1	589	90.79	12.2377	4829.48	9.35568e-06	0.000181225	XM_030995529
LOXE_CONTIGS_DN33974_c1_g397_i1	272	196.217	12.2372	4828.07	9.46271e-06	0.000183085	XM_030974083
LOXE_CONTIGS_DN43814_c2_g2_i1	1284	41.2315	12.2251	4787.75	9.60232e-06	0.000185473	XM_785359
LOXE_CONTIGS_DN33029_c1_g1_i1	3262	15.8172	12.191	4675.88	1.07343e-05	0.000204771	XM_030981462
LOXE_CONTIGS_DN39534_c0_g3_i1	485	103.773	12.1673	4599.58	1.06367e-05	0.000203099	XM_030974083
LOXE_CONTIGS_DN33974_c1_g95_i1	283	177.523	12.167	4598.66	1.06357e-05	0.000203099	XM_030988892
LOXE_CONTIGS_DN43495_c1_g28_i3	3296	15.3265	12.1615	4581.22	1.36139e-05	0.000253276	XM_030974901
LOXE_CONTIGS_DN39431_c5_g1_i1	1050	48.1887	12.1598	4575.92	1.08265e-05	0.000206295	XR_971112
LOXE_CONTIGS_DN26230_c0_g2_i1	531	93.8134	12.1514	4549.12	1.09709e-05	0.000208721	XM_777915
LOXE_CONTIGS_DN30346_c0_g6_i1	285	176.181	12.1453	4529.88	1.10338e-05	0.000209743	XM_030974083
LOXE_CONTIGS_DN38659_c2_g13_i1	778	62.8643	12.1263	4470.84	1.14756e-05	0.000217218	XM_030976575
LOXE_CONTIGS_DN41168_c0_g2_i1	1175	42.1101	12.1246	4465.49	1.13017e-05	0.000214325	XM_011682931
LOXE_CONTIGS_DN37902_c2_g8_i7	2190	22.487	12.1188	4447.59	1.14023e-05	0.000216027	XM_030995529
LOXE_CONTIGS_DN27406_c2_g2_i1	323	148.331	12.0945	4373.32	1.22059e-05	0.000229572	XM_030984007
LOXE_CONTIGS_DN41787_c0_g4_i1	1859	25.7552	12.0938	4371.29	1.22112e-05	0.000229625	XM_030989545
LOXE_CONTIGS_DN44417_c2_g6_i10	3836	12.5696	12.0863	4348.35	1.22703e-05	0.00023057	XM_003728707
LOXE_CONTIGS_DN42651_c0_g1_i3	6209	7.68683	12.0718	4304.97	1.25755e-05	0.000235726	XM_030984185
LOXE_CONTIGS_DN40172_c0_g1_i4	4966	9.58859	12.0714	4303.85	1.37125e-05	0.000254774	XM_030988636
LOXE_CONTIGS_DN17721_c1_g1_i1	807	57.1024	12.0248	4167.03	1.3596e-05	0.000252967	XM_030976637
LOXE_CONTIGS_DN33974_c1_g196_i1	214	211.634	12.0141	4136.19	1.48928e-05	0.000273589	XM_030988281
LOXE_CONTIGS_DN27406_c2_g59_i1	323	139.445	12.0068	4115.3	1.41012e-05	0.000261042	XM_030975591
LOXE_CONTIGS_DN33974_c1_g367_i1	273	163.222	11.9936	4077.99	1.43664e-05	0.000265069	XM_030974083
LOXE_CONTIGS_DN35380_c4_g4_i1	369	121.352	11.9928	4075.7	1.43417e-05	0.000264668	XR_004065259
LOXE_CONTIGS_DN39068_c1_g6_i5	3070	14.3896	11.9815	4043.84	1.46589e-05	0.000269787	XM_003726848
LOXE_CONTIGS_DN33974_c1_g241_i1	248	178.43	11.9803	4040.54	1.55274e-05	0.00028392	XM_030974083
LOXE_CONTIGS_DN30346_c0_g14_i1	279	158.325	11.9772	4031.67	1.52091e-05	0.00027885	XM_030974083
LOXE_CONTIGS_DN30346_c0_g46_i1	397	900.769	11.9499	3956.27	0	0	XM_030983359
LOXE_CONTIGS_DN39759_c0_g3_i2	1170	37.3976	11.9489	3953.4	1.54351e-05	0.000282344	XM_030984115
LOXE_CONTIGS_DN33974_c1_g318_i1	336	128.773	11.9474	3949.25	1.59739e-05	0.000291098	XM_030974082
LOXE_CONTIGS_DN33974_c1_g258_i1	275	158.831	11.9465	3946.89	1.55882e-05	0.000284889	XM_030974082
LOXE_CONTIGS_DN27406_c2_g83_i1	323	134.286	11.9348	3915.1	1.58326e-05	0.000288896	XM_030975591
LOXE_CONTIGS_DN33974_c1_g240_i1	285	149.87	11.9329	3909.82	1.58885e-05	0.000289772	XM_030974083
LOXE_CONTIGS_DN33974_c1_g34_i1	260	161.244	11.9059	3837.45	1.66627e-05	0.00030173	XM_030974083
LOXE_CONTIGS_DN39586_c4_g9_i5	1914	21.6458	11.8746	3755.1	1.75027e-05	0.000315229	XM_778675
LOXE_CONTIGS_DN42854_c4_g5_i3	1673	24.6965	11.8637	3726.69	1.81162e-05	0.00032497	not available
LOXE_CONTIGS_DN33974_c1_g82_i1	284	145.242	11.8608	3719.21	1.79945e-05	0.00032304	XM_030974082
LOXE_CONTIGS_DN37671_c23_g298_i1	300	134.603	11.8536	3700.7	1.8195e-05	0.000326257	XR_004062620
LOXE_CONTIGS_DN36216_c1_g24_i1	295	135.906	11.841	3668.64	1.8627e-05	0.000332938	XM_030988651
LOXE_CONTIGS_DN39791_c0_g1_i1	815	48.6556	11.8262	3631.04	1.89962e-05	0.000338736	XM_778635
LOXE_CONTIGS_DN15247_c0_g1_i1	1313	30.0058	11.8156	3604.59	1.94298e-05	0.000345392	XR_004064216
LOXE_CONTIGS_DN37724_c0_g3_i1	2881	13.5719	11.8012	3568.69	1.9845e-05	0.000352158	XM_030995409
LOXE_CONTIGS_DN43065_c1_g10_i3	1770	22.1902	11.7933	3549.18	2.01145e-05	0.000356415	XM_030972438
LOXE_CONTIGS_DN41530_c3_g2_i12	6125	6.2849	11.7795	3515.56	2.08767e-05	0.000367902	XM_030982676
LOXE_CONTIGS_DN38132_c2_g1_i1	553	70.1115	11.7761	3507.15	2.06949e-05	0.000365119	XM_030972876
LOXE_CONTIGS_DN33974_c1_g111_i1	272	139.773	11.7654	3481.18	2.10624e-05	0.000370747	XM_030974082
LOXE_CONTIGS_DN34204_c3_g1_i2	1308	28.7799	11.747	3437.26	2.21517e-05	0.000387429	XM_001198138
LOXE_CONTIGS_DN33974_c1_g130_i1	237	157.823	11.7378	3415.39	2.28688e-05	0.000398489	XM_030988281
LOXE_CONTIGS_DN33974_c1_g12_i1	248	150.649	11.7361	3411.3	2.27238e-05	0.000396293	XM_030974083
LOXE_CONTIGS_DN33974_c1_g335_i1	247	150.329	11.7222	3378.6	2.25698e-05	0.000393878	XM_030974083
LOXE_CONTIGS_DN42792_c2_g11_i10	3251	11.4181	11.7187	3370.5	2.26849e-05	0.000395699	XM_030987002
LOXE_CONTIGS_DN42441_c1_g16_i1	481	75.3433	11.6783	3277.42	2.42752e-05	0.000419409	not available
LOXE_CONTIGS_DN37821_c0_g1_i5	5603	6.38744	11.6574	3230.28	2.32513e-05	0.000403965	XM_785936
LOXE_CONTIGS_DN33974_c1_g315_i1	300	117.739	11.6557	3226.46	2.67298e-05	0.000456442	XM_030974083
LOXE_CONTIGS_DN32205_c2_g3_i1	2450	14.2886	11.6479	3208.99	2.5654e-05	0.000440203	XM_030976524
LOXE_CONTIGS_DN19170_c0_g3_i1	389	88.5008	11.6174	3141.8	2.79504e-05	0.000474327	XM_030991330
LOXE_CONTIGS_DN27406_c2_g60_i1	357	96.0663	11.6144	3135.24	2.71699e-05	0.000462981	XM_030975591
LOXE_CONTIGS_DN39791_c9_g1_i1	487	70.3887	11.596	3095.65	2.81377e-05	0.000477019	XM_011664486
LOXE_CONTIGS_DN39104_c4_g2_i1	1058	31.9185	11.5948	3093.02	2.75925e-05	0.000469033	XM_030984389
LOXE_CONTIGS_DN27406_c2_g49_i1	336	100.8	11.5938	3090.94	2.79718e-05	0.000474602	XM_030984724
LOXE_CONTIGS_DN38457_c2_g6_i1	1833	18.1622	11.5761	3053.29	2.88679e-05	0.000488	XR_004065553
LOXE_CONTIGS_DN42121_c5_g5_i2	3250	10.2967	11.5715	3043.53	3.10307e-05	0.000520482	XM_011665728
LOXE_CONTIGS_DN37048_c2_g3_i1	2670	12.4669	11.571	3042.39	3.15037e-05	0.000527404	XM_003724549
LOXE_CONTIGS_DN31974_c1_g7_i1	1233	27.0671	11.5705	3041.28	2.90449e-05	0.000490676	XM_030983748
LOXE_CONTIGS_DN33974_c1_g428_i1	276	119.108	11.5524	3003.48	3.17366e-05	0.000530642	XM_030974083
LOXE_CONTIGS_DN29720_c0_g1_i1	2482	13.2367	11.5523	3003.21	2.99578e-05	0.000504424	XM_030987564
LOXE_CONTIGS_DN36270_c14_g7_i2	690	47.4863	11.5514	3001.46	3.01149e-05	0.000506837	XM_011672820
LOXE_CONTIGS_DN33974_c1_g165_i1	265	123.423	11.551	3000.43	3.007e-05	0.000506175	XM_030974083
LOXE_CONTIGS_DN35146_c0_g1_i3	2441	13.3728	11.5426	2983.11	3.06031e-05	0.000514251	XM_030989747
LOXE_CONTIGS_DN41139_c3_g2_i15	4009	8.11353	11.5376	2972.86	3.06285e-05	0.000514584	XM_030991988
LOXE_CONTIGS_DN30346_c0_g20_i1	294	110.774	11.5301	2957.46	3.09621e-05	0.000519666	XM_030990995
LOXE_CONTIGS_DN37498_c0_g1_i1	7540	4.25782	11.5181	2932.86	3.31522e-05	0.000551677	XM_003730373
LOXE_CONTIGS_DN39890_c0_g1_i1	2974	10.1957	11.4378	2774.02	3.57891e-05	0.000589354	XM_030990654
LOXE_CONTIGS_DN33974_c1_g390_i1	250	122.226	11.4335	2765.91	3.61387e-05	0.00059431	XM_030988281
LOXE_CONTIGS_DN35271_c0_g2_i1	1632	18.6576	11.4227	2745.21	3.72378e-05	0.000610196	XM_011677000
LOXE_CONTIGS_DN33974_c1_g52_i1	285	105.188	11.4199	2739.94	3.77364e-05	0.000617264	XM_030974083
LOXE_CONTIGS_DN27406_c2_g21_i1	323	93.1036	11.4118	2724.48	3.76305e-05	0.000615751	XM_030975591
LOXE_CONTIGS_DN41039_c0_g3_i1	1607	18.7743	11.4088	2718.98	3.79585e-05	0.000620508	XM_030994108
LOXE_CONTIGS_DN20896_c0_g4_i1	293	98.7156	11.3693	2645.43	4.46084e-05	0.000715064	XM_030974083
LOXE_CONTIGS_DN33974_c1_g16_i1	232	125.541	11.3674	2642.04	4.02255e-05	0.000653432	XM_030974082
LOXE_CONTIGS_DN39759_c0_g11_i1	797	36.4794	11.3588	2626.23	4.18026e-05	0.000674806	XM_030989711
LOXE_CONTIGS_DN33974_c1_g330_i1	266	109.364	11.3577	2624.33	4.12114e-05	0.000666378	XM_030974082
LOXE_CONTIGS_DN39823_c0_g5_i6	2144	13.5691	11.3535	2616.62	4.11782e-05	0.000665899	XR_004065226
LOXE_CONTIGS_DN33974_c1_g176_i1	284	100.265	11.3523	2614.41	4.14076e-05	0.000669314	XM_030974082
LOXE_CONTIGS_DN28269_c0_g6_i2	1504	19.1985	11.3476	2606.03	4.20567e-05	0.000678609	XM_030990834
LOXE_CONTIGS_DN25155_c0_g1_i3	676	41.8736	11.3415	2595	4.20751e-05	0.000678846	XM_030974083
LOXE_CONTIGS_DN41090_c4_g1_i4	1658	17.3934	11.3363	2585.6	4.04429e-05	0.000656266	XM_789284
LOXE_CONTIGS_DN41048_c5_g19_i4	1312	21.4784	11.3311	2576.28	4.27307e-05	0.000687671	XM_030997928
LOXE_CONTIGS_DN40486_c2_g6_i2	2029	115.204	11.3308	2575.85	0	0	XM_030992441
LOXE_CONTIGS_DN38053_c0_g4_i1	1380	20.3027	11.327	2568.97	4.26087e-05	0.000685827	XR_004065518
LOXE_CONTIGS_DN39068_c1_g6_i1	3010	9.25902	11.3145	2546.87	4.5275e-05	0.000724926	XM_011679076
LOXE_CONTIGS_DN44449_c10_g42_i1	443	63.1422	11.3032	2527.05	4.46923e-05	0.000716284	XM_030974191
LOXE_CONTIGS_DN27406_c2_g64_i1	323	1008.34	11.2897	2503.41	0	0	XM_030984007
LOXE_CONTIGS_DN41530_c3_g2_i6	5895	4.60397	11.2779	2483.04	4.72856e-05	0.000753173	XM_030982676
LOXE_CONTIGS_DN27406_c2_g79_i1	357	349.271	11.2664	2463.26	0	0	XM_030975591
LOXE_CONTIGS_DN37264_c0_g2_i1	2191	12.3862	11.2575	2448.24	4.89439e-05	0.000775411	XM_001187320
LOXE_CONTIGS_DN30346_c0_g12_i1	284	93.3308	11.243	2423.71	4.9532e-05	0.000783509	XM_030974083
LOXE_CONTIGS_DN43188_c1_g1_i1	1864	14.3292	11.2424	2422.76	4.94801e-05	0.000782824	XM_794922
LOXE_CONTIGS_DN30346_c0_g28_i1	274	96.6128	11.223	2390.34	5.65348e-05	0.000877478	XM_030974083
LOXE_CONTIGS_DN33974_c1_g145_i1	237	109.915	11.2213	2387.48	5.16576e-05	0.000812368	XM_030974083
LOXE_CONTIGS_DN33974_c1_g195_i1	240	108.603	11.2182	2382.43	5.35826e-05	0.000838541	XM_030974083
LOXE_CONTIGS_DN21455_c0_g1_i1	666	39.4638	11.2156	2378.11	5.17221e-05	0.000813103	XM_011680709
LOXE_CONTIGS_DN33974_c1_g3_i1	316	676.261	11.2051	2360.83	0	0	XM_030974083
LOXE_CONTIGS_DN40608_c0_g1_i2	571	45.7421	11.2045	2359.92	5.47928e-05	0.000853547	XM_030983167
LOXE_CONTIGS_DN39900_c5_g10_i2	9187	2.82589	11.1948	2344.07	5.94268e-05	0.000915789	XM_030987290
LOXE_CONTIGS_DN33974_c1_g427_i1	266	97.1002	11.1884	2333.62	5.67215e-05	0.000880004	XM_030974083
LOXE_CONTIGS_DN42441_c1_g29_i1	445	58.2073	11.1874	2332.09	5.45487e-05	0.00085079	not available
LOXE_CONTIGS_DN19170_c0_g2_i1	389	65.1661	11.1826	2324.27	5.53702e-05	0.000861404	XM_030991330
LOXE_CONTIGS_DN30346_c0_g11_i1	279	91.8445	11.1755	2312.9	5.54652e-05	0.000862629	XM_030973070
LOXE_CONTIGS_DN31140_c13_g3_i1	401	63.1711	11.1727	2308.39	5.45147e-05	0.000850516	XM_030977922
LOXE_CONTIGS_DN20400_c0_g1_i1	750	33.6639	11.1719	2307.11	5.59491e-05	0.000869492	XM_030974083
LOXE_CONTIGS_DN30763_c1_g1_i1	1775	14.2148	11.1637	2294.15	5.88278e-05	0.000908531	XM_011670407
LOXE_CONTIGS_DN33974_c1_g278_i1	217	114.608	11.1576	2284.4	5.76264e-05	0.000892231	XM_030988892
LOXE_CONTIGS_DN43574_c0_g1_i1	3468	7.19057	11.1502	2272.7	5.81106e-05	0.000898893	XM_030982207
LOXE_CONTIGS_DN42274_c0_g2_i1	730	33.7301	11.1422	2260.2	5.93918e-05	0.000915546	XM_030994467
LOXE_CONTIGS_DN31719_c2_g7_i2	947	26.2044	11.1409	2258.13	5.91388e-05	0.000912335	XM_030972438
LOXE_CONTIGS_DN30346_c0_g7_i1	283	88.1809	11.1321	2244.43	6.01349e-05	0.000925135	XM_030990995
LOXE_CONTIGS_DN30346_c0_g62_i1	309	80.2066	11.1282	2238.36	6.17904e-05	0.00094679	XM_030974083
LOXE_CONTIGS_DN27406_c1_g2_i1	387	759.125	11.1253	2233.9	0	0	XM_030984385
LOXE_CONTIGS_DN34758_c0_g1_i1	3273	7.48009	11.1074	2206.28	6.26087e-05	0.000957648	XM_030976258
LOXE_CONTIGS_DN33974_c1_g302_i1	254	95.9764	11.1046	2202	6.47989e-05	0.000986784	XM_030974083
LOXE_CONTIGS_DN27406_c2_g76_i1	357	68.2069	11.0971	2190.59	6.38973e-05	0.000974352	XM_030975591
LOXE_CONTIGS_DN35749_c2_g64_i3	903	119.383	11.0547	2127.08	0	0	XM_011675846
LOXE_CONTIGS_DN30346_c0_g15_i1	362	280.842	10.9721	2008.73	0	0	XM_030974083
LOXE_CONTIGS_DN33974_c1_g236_i1	252	660.746	10.8317	1822.46	0	0	XM_030974083
LOXE_CONTIGS_DN44431_c2_g2_i2	2171	140.496	10.8081	1792.96	0	0	XM_030972438
LOXE_CONTIGS_DN31650_c0_g4_i1	1319	170.73	10.7578	1731.44	0	0	XM_030981559
LOXE_CONTIGS_DN35827_c0_g2_i1	2850	53.78	10.7261	1693.89	0	0	XM_779092
LOXE_CONTIGS_DN30346_c0_g57_i1	530	398.327	10.659	1616.92	0	0	XM_030974083
LOXE_CONTIGS_DN35827_c0_g2_i2	2850	49.7324	10.6066	1559.18	0	0	XM_779092
LOXE_CONTIGS_DN23648_c0_g1_i1	687	3269.07	10.6042	1556.57	0	0	XM_030995231
LOXE_CONTIGS_DN26347_c0_g1_i2	1386	446.927	10.5655	1515.37	0	0	XM_030984914
LOXE_CONTIGS_DN35354_c1_g3_i2	1137	65.9177	10.5333	1481.93	7.77156e-16	5.94558e-14	XM_030994108
LOXE_CONTIGS_DN40757_c34_g1_i1	399	170.413	10.3777	1330.45	2.22045e-15	1.63858e-13	XM_030983929
LOXE_CONTIGS_DN38861_c5_g118_i1	1489	150.514	10.367	1320.62	0	0	XM_011672977
LOXE_CONTIGS_DN30346_c0_g44_i1	823	1015.02	10.3354	1292	0	0	XM_030974083
LOXE_CONTIGS_DN33974_c1_g280_i1	237	275.835	10.3279	1285.28	4.21885e-15	3.0519e-13	XM_030988281
LOXE_CONTIGS_DN30346_c0_g17_i1	304	215.496	10.3241	1281.96	3.21965e-15	2.35228e-13	XM_030990995
LOXE_CONTIGS_DN40757_c34_g7_i1	400	155.31	10.2535	1220.68	5.10703e-15	3.66979e-13	XM_030983929
LOXE_CONTIGS_DN43053_c1_g3_i1	616	97.9543	10.2223	1194.58	6.32827e-15	4.50149e-13	XM_780002
LOXE_CONTIGS_DN34204_c3_g1_i1	1128	50.0309	10.1147	1108.72	1.57652e-14	1.08278e-12	XM_001198138
LOXE_CONTIGS_DN37902_c2_g8_i8	2039	132.425	10.0748	1078.5	0	0	XM_030995529
LOXE_CONTIGS_DN44620_c7_g57_i1	1676	32.5006	10.0616	1068.69	1.86517e-14	1.26869e-12	XM_030989687
LOXE_CONTIGS_DN36270_c14_g3_i1	1082	580.171	10.0112	1031.99	0	0	XM_030981927
LOXE_CONTIGS_DN40204_c2_g1_i1	1801	28.7463	9.99119	1017.76	3.17524e-14	2.10741e-12	XM_011670678
LOXE_CONTIGS_DN27406_c1_g4_i1	454	458.068	9.95298	991.163	0	0	XM_030984385
LOXE_CONTIGS_DN42771_c4_g3_i2	4778	51.5038	9.94228	983.84	0	0	XM_011664554
LOXE_CONTIGS_DN20896_c0_g5_i1	329	149.032	9.91717	966.861	6.00631e-14	3.90029e-12	XM_030974083
LOXE_CONTIGS_DN33974_c1_g233_i1	274	317.398	9.91382	964.625	0	0	XM_030974083
LOXE_CONTIGS_DN20896_c0_g11_i1	317	152.385	9.89951	955.1	6.4504e-14	4.17536e-12	XM_030974083
LOXE_CONTIGS_DN33661_c1_g1_i1	780	3272.56	9.89849	954.429	0	0	XM_030980241
LOXE_CONTIGS_DN36216_c1_g30_i1	233	203.088	9.87344	937.999	1.10134e-13	6.95233e-12	XM_011662672
LOXE_CONTIGS_DN27406_c2_g18_i1	357	646.065	9.85543	926.361	0	0	XM_030998951
LOXE_CONTIGS_DN11000_c0_g1_i1	764	1254.97	9.84651	920.652	0	0	XM_030982545
LOXE_CONTIGS_DN30346_c0_g47_i1	433	1688.37	9.82177	904.998	0	0	XM_030974083
LOXE_CONTIGS_DN33974_c1_g316_i1	302	265.321	9.79767	890.007	0	0	XM_030974083
LOXE_CONTIGS_DN18311_c0_g2_i1	586	251.758	9.76427	869.64	0	0	XM_030974083
LOXE_CONTIGS_DN33974_c1_g25_i1	206	211.696	9.75694	865.228	2.43361e-13	1.48413e-11	XM_030974082
LOXE_CONTIGS_DN43109_c3_g1_i1	2342	162.993	9.73298	850.982	0	0	XM_011679348
LOXE_CONTIGS_DN33974_c1_g40_i1	316	766.975	9.71226	838.847	0	0	XM_030974083
LOXE_CONTIGS_DN43322_c2_g1_i1	728	192.776	9.68439	822.796	0	0	XM_789519
LOXE_CONTIGS_DN26347_c1_g7_i1	532	569.966	9.68391	822.524	0	0	XM_030982545
LOXE_CONTIGS_DN30346_c0_g31_i1	203	995.43	9.65719	807.427	0	0	XM_030991282
LOXE_CONTIGS_DN26347_c1_g2_i1	532	498.495	9.65545	806.454	0	0	XM_030982545
LOXE_CONTIGS_DN30346_c0_g30_i1	269	502.548	9.63699	796.199	0	0	XM_030974083
LOXE_CONTIGS_DN37215_c0_g1_i1	1786	22.3964	9.63322	794.126	8.36442e-13	4.88651e-11	XM_030989478
LOXE_CONTIGS_DN30346_c0_g48_i4	907	288.43	9.63018	792.453	0	0	XM_030974083
LOXE_CONTIGS_DN37902_c2_g8_i2	1553	65.978	9.61126	782.125	0	0	XM_030995529
LOXE_CONTIGS_DN27406_c2_g47_i1	323	499.999	9.58572	768.402	0	0	XM_030975591
LOXE_CONTIGS_DN28983_c0_g1_i2	1543	65.4124	9.58466	767.841	0	0	XM_795059
LOXE_CONTIGS_DN33974_c1_g265_i1	254	151.864	9.57131	760.766	5.15921e-13	3.06578e-11	XM_030974083
LOXE_CONTIGS_DN20896_c0_g2_i1	245	276.253	9.54789	748.518	0	0	XM_030988892
LOXE_CONTIGS_DN26347_c0_g1_i1	1400	658.328	9.52997	739.277	0	0	XM_030997871
LOXE_CONTIGS_DN27406_c1_g8_i1	619	1478.09	9.52076	734.574	0	0	XM_030984385
LOXE_CONTIGS_DN44431_c2_g2_i8	1352	91.2866	9.50324	725.706	0	0	XM_030972438
LOXE_CONTIGS_DN33974_c1_g295_i1	324	111.331	9.48309	715.642	9.21818e-13	5.35119e-11	XM_030974083
LOXE_CONTIGS_DN35380_c4_g5_i6	2969	60.1915	9.47719	712.721	0	0	XR_004065518
LOXE_CONTIGS_DN38090_c3_g6_i2	800	80.2509	9.47356	710.929	0	0	XM_030988280
LOXE_CONTIGS_DN44885_c3_g1_i4	2669	24.1782	9.46833	708.353	0	0	XM_030979890
LOXE_CONTIGS_DN31140_c7_g11_i1	900	101.828	9.45702	702.823	0	0	XM_030977103
LOXE_CONTIGS_DN20896_c0_g7_i1	260	341.607	9.44512	697.052	0	0	XM_030988281
LOXE_CONTIGS_DN28915_c0_g1_i1	3670	84.6379	9.43741	693.337	0	0	XM_011665547
LOXE_CONTIGS_DN36216_c1_g34_i1	279	124.524	9.42127	685.624	1.29907e-12	7.45852e-11	XM_011662672
LOXE_CONTIGS_DN24350_c1_g3_i2	923	240.864	9.40415	677.536	0	0	XM_031000139
LOXE_CONTIGS_DN37902_c2_g8_i9	864	70.6209	9.40082	675.971	0	0	XM_030995529
LOXE_CONTIGS_DN35380_c4_g1_i1	538	63.2956	9.39458	673.056	1.56064e-12	8.88794e-11	XM_030976560
LOXE_CONTIGS_DN33974_c1_g91_i1	303	111.745	9.39161	671.669	2.12452e-12	1.1907e-10	XM_030974083
LOXE_CONTIGS_DN18311_c0_g1_i1	586	234.283	9.35684	655.677	0	0	XM_030974083
LOXE_CONTIGS_DN31719_c2_g1_i1	1247	25.3943	9.27712	620.43	3.04856e-12	1.67631e-10	XM_030994108
LOXE_CONTIGS_DN28514_c0_g1_i2	1582	126.62	9.24901	608.455	0	0	XM_031000139
LOXE_CONTIGS_DN36270_c14_g4_i4	1108	115.391	9.24825	608.134	0	0	XM_011679149
LOXE_CONTIGS_DN30346_c0_g13_i1	397	80.0466	9.20235	589.094	9.20124e-11	4.27281e-09	XM_030983359
LOXE_CONTIGS_DN38659_c2_g67_i1	1890	430.714	9.17792	579.2	0	0	XR_004064402
LOXE_CONTIGS_DN38046_c0_g1_i1	3409	15.3895	9.1684	575.392	0	0	XM_030998403
LOXE_CONTIGS_DN39595_c7_g1_i1	1779	156.438	9.15356	569.502	0	0	XM_792417
LOXE_CONTIGS_DN38659_c2_g24_i1	2821	210.181	9.15192	568.858	0	0	XM_011676848
LOXE_CONTIGS_DN31371_c0_g1_i1	2274	42.2619	9.13549	562.414	0	0	XM_031000176
LOXE_CONTIGS_DN17535_c0_g1_i2	3484	60.4007	9.12728	559.222	0	0	XM_030972549
LOXE_CONTIGS_DN39068_c1_g6_i6	3010	9.55453	9.12576	558.636	1.0435e-11	5.44558e-10	XM_011679076
LOXE_CONTIGS_DN43646_c1_g4_i3	2048	35.7417	9.12164	557.043	0	0	XR_004065553
LOXE_CONTIGS_DN20896_c0_g10_i1	341	727.748	9.11551	554.677	0	0	XM_030989394
LOXE_CONTIGS_DN38916_c8_g2_i1	486	56.9924	9.1025	549.699	9.38072e-12	4.9192e-10	XM_030986986
LOXE_CONTIGS_DN24350_c1_g1_i1	522	52.394	9.08586	543.395	1.0158e-11	5.31161e-10	XM_031000139
LOXE_CONTIGS_DN41919_c1_g8_i2	2104	64.3055	9.08226	542.043	0	0	XM_030996752
LOXE_CONTIGS_DN41139_c3_g2_i10	3414	96.9845	9.08177	541.859	0	0	XM_030991989
LOXE_CONTIGS_DN29658_c0_g1_i1	904	30.5985	9.07724	540.158	9.92284e-12	5.19458e-10	XM_011672977
LOXE_CONTIGS_DN33974_c1_g423_i1	319	219.693	9.07267	538.449	0	0	XM_030974083
LOXE_CONTIGS_DN42274_c0_g1_i2	1432	33.0027	9.03762	525.526	0	0	XM_030994177
LOXE_CONTIGS_DN16201_c0_g1_i1	391	228.546	9.03253	523.678	0	0	XM_030974083
LOXE_CONTIGS_DN34926_c0_g1_i3	1133	23.5082	9.0319	523.448	2.13012e-11	1.06874e-09	XM_011682120
LOXE_CONTIGS_DN31246_c1_g5_i1	621	74.8569	8.99343	509.674	0	0	XM_030987695
LOXE_CONTIGS_DN30346_c0_g50_i1	397	521.722	8.98335	506.124	0	0	XM_030983359
LOXE_CONTIGS_DN41841_c0_g7_i1	3527	18.6574	8.98142	505.448	0	0	XM_030973718
LOXE_CONTIGS_DN34948_c5_g41_i1	274	92.9441	8.97774	504.159	2.04671e-11	1.02999e-09	XM_030994899
LOXE_CONTIGS_DN37770_c2_g12_i4	945	48.5054	8.97268	502.394	0	0	XM_030997023
LOXE_CONTIGS_DN43053_c1_g2_i1	616	105.637	8.96292	499.008	0	0	XM_780002
LOXE_CONTIGS_DN43016_c1_g1_i1	1000	45.1777	8.96028	498.096	0	0	XR_004066179
LOXE_CONTIGS_DN37176_c3_g42_i1	1741	140.098	8.95976	497.915	0	0	XR_004063919
LOXE_CONTIGS_DN33974_c1_g247_i1	279	89.8496	8.9479	493.842	2.41189e-11	1.20287e-09	XM_030974083
LOXE_CONTIGS_DN33135_c1_g8_i4	1742	726.155	8.92757	486.928	0	0	XM_030997880
LOXE_CONTIGS_DN43763_c1_g4_i9	3930	6.31547	8.92654	486.582	2.87286e-11	1.42079e-09	XM_030978991
LOXE_CONTIGS_DN39168_c5_g1_i1	618	71.0404	8.91444	482.517	0	0	XM_030972438
LOXE_CONTIGS_DN38990_c0_g3_i1	2311	18.5338	8.88915	474.133	0	0	XM_030973447
LOXE_CONTIGS_DN42778_c2_g1_i1	2498	9.54379	8.88203	471.798	4.59232e-11	2.21967e-09	XM_786627
LOXE_CONTIGS_DN36414_c4_g4_i1	1200	98.2217	8.87616	469.883	0	0	XM_783305
LOXE_CONTIGS_DN27752_c0_g1_i1	1567	14.964	8.86541	466.394	4.5683e-11	2.20981e-09	XM_011670871
LOXE_CONTIGS_DN33974_c1_g396_i1	252	237.372	8.86019	464.71	0	0	XM_030974083
LOXE_CONTIGS_DN41411_c4_g5_i5	1139	53.4677	8.85985	464.601	0	0	XM_031000466
LOXE_CONTIGS_DN27406_c2_g35_i1	323	76.9791	8.85508	463.067	5.40654e-10	2.2871e-08	XM_030984007
LOXE_CONTIGS_DN27797_c0_g6_i1	1246	33.5347	8.85255	462.256	0	0	XM_787019
LOXE_CONTIGS_DN41168_c0_g4_i2	991	78.9946	8.84698	460.475	0	0	XM_030979719
LOXE_CONTIGS_DN40486_c2_g6_i1	2030	20.4669	8.84339	459.332	0	0	XM_030992441
LOXE_CONTIGS_DN41550_c4_g2_i6	1805	22.7149	8.82727	454.228	0	0	XM_785035
LOXE_CONTIGS_DN44431_c2_g2_i7	1335	44.0953	8.81879	451.564	0	0	XM_030972438
LOXE_CONTIGS_DN22106_c0_g1_i5	655	35.0884	8.81427	450.153	6.33383e-11	3.00674e-09	XR_004063670
LOXE_CONTIGS_DN33974_c1_g245_i1	285	204.566	8.79633	444.589	0	0	XM_030974083
LOXE_CONTIGS_DN35592_c8_g18_i1	471	84.6569	8.7843	440.899	0	0	XM_780449
LOXE_CONTIGS_DN33974_c1_g142_i1	263	84.6968	8.77351	437.611	1.15255e-10	5.29053e-09	XM_030974083
LOXE_CONTIGS_DN37967_c0_g2_i1	1028	20.9512	8.74134	427.963	1.04074e-10	4.80495e-09	XM_003723270
LOXE_CONTIGS_DN44661_c0_g1_i1	486	148.872	8.73312	425.531	0	0	XM_030972313
LOXE_CONTIGS_DN13796_c0_g2_i1	378	55.9635	8.71985	421.635	1.15136e-10	5.28635e-09	XM_030974083
LOXE_CONTIGS_DN22521_c0_g3_i1	414	51.9162	8.71529	420.304	1.17961e-10	5.40524e-09	XR_004063666
LOXE_CONTIGS_DN38659_c2_g24_i2	2403	75.5228	8.71407	419.948	0	0	XM_011676848
LOXE_CONTIGS_DN43065_c1_g11_i1	869	82.1079	8.71268	419.543	0	0	XM_030972438
LOXE_CONTIGS_DN35749_c2_g64_i1	579	36.4251	8.70832	418.278	1.21468e-10	5.55348e-09	XM_030976835
LOXE_CONTIGS_DN38215_c0_g1_i1	3968	17.8363	8.69254	413.727	0	0	XM_011683101
LOXE_CONTIGS_DN33974_c1_g323_i1	285	72.6981	8.68576	411.788	1.62047e-10	7.30668e-09	XM_030974083
LOXE_CONTIGS_DN43053_c0_g1_i1	596	172.314	8.68439	411.399	0	0	XM_780002
LOXE_CONTIGS_DN42802_c6_g33_i1	384	95.8998	8.67834	409.675	0	0	XM_030982766
LOXE_CONTIGS_DN40540_c1_g3_i1	984	21.2263	8.66879	406.972	1.6131e-10	7.27704e-09	XM_030987209
LOXE_CONTIGS_DN33974_c1_g229_i1	316	215.67	8.6519	402.238	0	0	XM_030974083
LOXE_CONTIGS_DN44692_c2_g1_i7	5030	3.97734	8.62876	395.837	1.13395e-10	5.21295e-09	XM_792972
LOXE_CONTIGS_DN27406_c1_g1_i1	469	881.572	8.62708	395.374	0	0	XM_030984385
LOXE_CONTIGS_DN33974_c1_g310_i1	258	77.3273	8.62638	395.183	2.14248e-10	9.52231e-09	XM_030974083
LOXE_CONTIGS_DN42802_c6_g39_i1	324	60.9042	8.62058	393.599	2.13123e-10	9.47691e-09	XM_030974191
LOXE_CONTIGS_DN24350_c0_g1_i1	1481	267.119	8.61708	392.645	0	0	XM_030979727
LOXE_CONTIGS_DN27406_c1_g9_i1	389	613.298	8.61379	391.751	0	0	XM_030984385
LOXE_CONTIGS_DN29167_c0_g1_i1	1741	352.394	8.59037	385.441	0	0	XM_030979560
LOXE_CONTIGS_DN24321_c1_g1_i1	544	35.7971	8.58621	384.333	2.38946e-10	1.05332e-08	XR_004063670
LOXE_CONTIGS_DN33974_c1_g121_i1	319	155.241	8.58057	382.834	0	0	XM_030974083
LOXE_CONTIGS_DN35030_c4_g1_i1	1533	170.983	8.57887	382.381	0	0	XM_003727787
LOXE_CONTIGS_DN39337_c6_g2_i1	570	86.6631	8.57528	381.433	0	0	XR_004064733
LOXE_CONTIGS_DN35224_c0_g1_i1	3026	56.5192	8.57391	381.069	0	0	XR_004064008
LOXE_CONTIGS_DN30346_c0_g48_i3	2378	737.337	8.57104	380.311	0	0	XM_030974082
LOXE_CONTIGS_DN35030_c3_g1_i1	1284	167.144	8.56613	379.019	0	0	XM_003727787
LOXE_CONTIGS_DN40486_c2_g10_i1	2556	125.161	8.56396	378.45	0	0	XM_030990329
LOXE_CONTIGS_DN43053_c3_g1_i1	824	240.72	8.54973	374.735	0	0	XM_030982202
LOXE_CONTIGS_DN43757_c3_g5_i1	701	47.9788	8.54913	374.58	1.11022e-16	8.96494e-15	XM_030985776
LOXE_CONTIGS_DN43444_c1_g12_i4	699	48.3374	8.54911	374.576	1.11022e-16	8.96494e-15	XM_030995084
LOXE_CONTIGS_DN38659_c2_g54_i1	757	143.371	8.5474	374.132	0	0	XM_030976575
LOXE_CONTIGS_DN33974_c1_g175_i1	316	60.3731	8.53191	370.135	4.65379e-10	1.987e-08	XM_030974083
LOXE_CONTIGS_DN21572_c0_g1_i1	1436	23.3681	8.52952	369.523	1.11022e-16	8.96494e-15	XM_030977099
LOXE_CONTIGS_DN41511_c0_g2_i1	1832	18.2225	8.52604	368.631	1.11022e-16	8.96494e-15	XM_030972936
LOXE_CONTIGS_DN35592_c8_g1_i1	1601	166.26	8.51896	366.828	0	0	XR_004066499
LOXE_CONTIGS_DN36216_c1_g37_i1	328	100.435	8.51381	365.522	1.11022e-16	8.96494e-15	XM_030988651
LOXE_CONTIGS_DN30052_c0_g2_i1	1845	112.124	8.50822	364.107	0	0	XM_030998713
LOXE_CONTIGS_DN33974_c1_g178_i1	277	66.6515	8.50199	362.537	3.86516e-10	1.66189e-08	XM_030974082
LOXE_CONTIGS_DN33693_c0_g5_i1	411	79.1788	8.49512	360.816	1.11022e-16	8.96494e-15	XM_030987714
LOXE_CONTIGS_DN33974_c1_g169_i1	252	349.206	8.48618	358.588	0	0	XM_030974083
LOXE_CONTIGS_DN43174_c3_g2_i6	1685	10.7947	8.4838	357.996	3.86478e-10	1.66189e-08	XM_030976551
LOXE_CONTIGS_DN40757_c34_g9_i1	1343	425.612	8.47889	356.78	0	0	XM_787883
LOXE_CONTIGS_DN40889_c3_g4_i2	2382	49.1678	8.47852	356.688	0	0	XM_011669160
LOXE_CONTIGS_DN41511_c0_g2_i2	1901	61.5681	8.47824	356.62	0	0	XM_030974283
LOXE_CONTIGS_DN35619_c4_g3_i5	3174	5.71118	8.47433	355.654	6.76241e-10	2.81776e-08	XM_780991
LOXE_CONTIGS_DN41139_c3_g2_i20	4384	13.6545	8.46755	353.986	0	0	XM_030991989
LOXE_CONTIGS_DN39220_c1_g127_i1	287	111.402	8.46111	352.409	3.33067e-16	2.61353e-14	XM_784749
LOXE_CONTIGS_DN38828_c3_g2_i1	1791	49.0611	8.46096	352.373	0	0	XM_030978776
LOXE_CONTIGS_DN39534_c0_g2_i2	745	42.3762	8.45955	352.029	2.22045e-16	1.76195e-14	XM_030974083
LOXE_CONTIGS_DN33974_c1_g350_i1	316	408.265	8.4569	351.382	0	0	XM_030974083
LOXE_CONTIGS_DN35380_c4_g5_i2	2888	35.6752	8.44944	349.569	0	0	XR_004065518
LOXE_CONTIGS_DN20896_c0_g8_i1	341	131.459	8.43397	345.841	0	0	XM_030989394
LOXE_CONTIGS_DN40454_c4_g3_i3	1510	29.6871	8.43397	345.841	0	0	XM_030974252
LOXE_CONTIGS_DN41217_c0_g1_i2	2470	6.98958	8.42708	344.195	4.13265e-10	1.77192e-08	XM_011680070
LOXE_CONTIGS_DN29177_c0_g1_i1	1930	16.0896	8.42695	344.162	2.22045e-16	1.76195e-14	XM_011678694
LOXE_CONTIGS_DN36270_c14_g4_i2	1141	217.535	8.41815	342.071	0	0	XM_011679149
LOXE_CONTIGS_DN30346_c0_g48_i8	2445	839.356	8.4097	340.072	0	0	XM_030974082
LOXE_CONTIGS_DN40066_c1_g1_i4	1384	31.637	8.40027	337.858	0	0	XM_030987711
LOXE_CONTIGS_DN30346_c0_g21_i1	291	289.401	8.40013	337.825	0	0	XM_030983359
LOXE_CONTIGS_DN38861_c5_g25_i1	922	18.772	8.39662	337.003	6.02854e-10	2.5269e-08	XM_011672977
LOXE_CONTIGS_DN44214_c3_g3_i6	888	19.0363	8.39554	336.751	9.57272e-10	3.90448e-08	XM_030985776
LOXE_CONTIGS_DN41550_c4_g2_i5	1142	15.0445	8.39203	335.932	7.52255e-10	3.11609e-08	XR_971845
LOXE_CONTIGS_DN35675_c0_g2_i1	1249	56.1031	8.38394	334.055	0	0	XM_011684502
LOXE_CONTIGS_DN30052_c0_g1_i1	681	122.877	8.38134	333.454	0	0	XM_030997936
LOXE_CONTIGS_DN40510_c5_g8_i1	1518	19.4614	8.35518	327.461	4.44089e-16	3.45954e-14	XM_003726001
LOXE_CONTIGS_DN39759_c0_g3_i1	1353	31.6302	8.34912	326.088	0	0	XM_030984115
LOXE_CONTIGS_DN33974_c1_g441_i1	258	63.2982	8.34737	325.694	1.33665e-09	5.33208e-08	XM_030974083
LOXE_CONTIGS_DN38775_c1_g9_i1	305	52.8954	8.33003	321.803	9.78852e-10	3.99073e-08	XM_030983373
LOXE_CONTIGS_DN34853_c0_g5_i4	5984	36.9088	8.3248	320.637	0	0	XM_030984937
LOXE_CONTIGS_DN38659_c2_g40_i1	397	73.1743	8.3124	317.893	5.55112e-16	4.28799e-14	XR_004066520
LOXE_CONTIGS_DN30962_c0_g3_i1	2127	153.885	8.29136	313.292	0	0	XM_030977128
LOXE_CONTIGS_DN39220_c1_g227_i1	289	139.891	8.28871	312.715	0	0	XM_030993968
LOXE_CONTIGS_DN44144_c6_g10_i1	1635	9.67971	8.28834	312.636	1.18331e-09	4.76149e-08	XM_030993183
LOXE_CONTIGS_DN42760_c4_g11_i3	999	28.1814	8.28728	312.407	4.44089e-16	3.45954e-14	XM_030974927
LOXE_CONTIGS_DN39220_c1_g85_i1	283	99.9792	8.28628	312.189	7.77156e-16	5.94558e-14	XM_030995665
LOXE_CONTIGS_DN39643_c2_g1_i3	4892	53.4684	8.2741	309.564	0	0	XM_030977690
LOXE_CONTIGS_DN31984_c0_g1_i1	2192	7.20288	8.27406	309.557	1.46452e-09	5.81057e-08	XM_030977257
LOXE_CONTIGS_DN39220_c1_g9_i1	266	58.3062	8.27271	309.267	2.00765e-09	7.81002e-08	XR_974095
LOXE_CONTIGS_DN41139_c3_g2_i14	3036	57.6023	8.26623	307.881	0	0	XM_030991988
LOXE_CONTIGS_DN40238_c1_g1_i1	4968	20.1864	8.26315	307.224	0	0	XM_030990545
LOXE_CONTIGS_DN43662_c1_g102_i3	1354	47.1806	8.25741	306.004	0	0	XM_003723293
LOXE_CONTIGS_DN3244_c0_g1_i1	436	63.4232	8.25661	305.836	1.11022e-15	8.38525e-14	XM_780449
LOXE_CONTIGS_DN43109_c5_g6_i4	1313	48.5906	8.2376	301.831	0	0	XM_030994082
LOXE_CONTIGS_DN33974_c1_g352_i1	220	69.0779	8.23662	301.627	1.81903e-09	7.11857e-08	XM_030988892
LOXE_CONTIGS_DN35354_c1_g3_i1	1142	44.6457	8.23455	301.194	0	0	XM_030994108
LOXE_CONTIGS_DN33974_c1_g279_i1	273	143.891	8.22899	300.036	0	0	XM_030974083
LOXE_CONTIGS_DN20199_c0_g1_i1	479	56.6728	8.22273	298.737	1.66533e-15	1.23991e-13	XM_775836
LOXE_CONTIGS_DN41621_c0_g1_i1	3649	10.6203	8.222	298.585	0	0	XM_030996393
LOXE_CONTIGS_DN23954_c1_g1_i1	516	52.0006	8.21975	298.12	3.44169e-15	2.50652e-13	XM_030972681
LOXE_CONTIGS_DN29886_c2_g13_i3	743	83.7138	8.21165	296.452	0	0	XR_004066660
LOXE_CONTIGS_DN30758_c0_g1_i1	1430	118.797	8.20341	294.763	0	0	XR_143681
LOXE_CONTIGS_DN34491_c3_g3_i1	1259	30.5951	8.20099	294.269	0	0	XM_011682120
LOXE_CONTIGS_DN28159_c0_g1_i1	1400	10.5393	8.19936	293.937	2.4647e-09	9.46555e-08	XM_030979715
LOXE_CONTIGS_DN41139_c3_g2_i21	3626	7.41973	8.19395	292.835	3.88578e-15	2.81986e-13	XM_030991989
LOXE_CONTIGS_DN33215_c2_g1_i2	2953	62.6651	8.18751	291.531	0	0	XM_001193049
LOXE_CONTIGS_DN30346_c0_g41_i1	252	516.697	8.1856	291.145	0	0	XM_030983359
LOXE_CONTIGS_DN33543_c4_g3_i1	1164	151.535	8.18464	290.952	0	0	XM_003729762
LOXE_CONTIGS_DN44431_c2_g2_i4	989	26.7402	8.18411	290.845	2.33147e-15	1.71844e-13	XM_030972438
LOXE_CONTIGS_DN38861_c5_g27_i1	348	74.6555	8.17712	289.439	2.22045e-15	1.63858e-13	XM_030980878
LOXE_CONTIGS_DN37942_c4_g15_i2	1055	13.7598	8.17555	289.124	1.96115e-09	7.63724e-08	XM_030995762
LOXE_CONTIGS_DN37876_c0_g3_i1	989	14.6033	8.1649	286.998	2.71793e-09	1.03707e-07	XM_030997121
LOXE_CONTIGS_DN17535_c0_g1_i1	3502	47.0829	8.16221	286.463	0	0	XM_030972549
LOXE_CONTIGS_DN26525_c1_g2_i2	2341	6.22673	8.14838	283.731	3.18711e-09	1.20407e-07	XM_030985095
LOXE_CONTIGS_DN33974_c1_g193_i1	273	174.537	8.14383	282.838	0	0	XM_030974083
LOXE_CONTIGS_DN36761_c1_g1_i2	1290	11.0121	8.13735	281.57	3.02744e-09	1.14658e-07	XM_030996817
LOXE_CONTIGS_DN17661_c0_g1_i1	1190	21.4583	8.13076	280.287	2.9976e-15	2.19706e-13	XM_030989341
LOXE_CONTIGS_DN43109_c5_g6_i5	603	23.2366	8.13025	280.187	3.24978e-09	1.22547e-07	XM_030984582
LOXE_CONTIGS_DN27406_c2_g53_i1	323	44.6413	8.12991	280.122	3.29045e-09	1.2403e-07	XM_030975591
LOXE_CONTIGS_DN37103_c2_g19_i1	927	51.117	8.12982	280.104	0	0	XR_143633
LOXE_CONTIGS_DN39220_c1_g250_i1	286	50.2165	8.12906	279.957	3.21864e-09	1.21473e-07	XM_784749
LOXE_CONTIGS_DN29658_c0_g1_i3	977	48.5639	8.12487	279.145	0	0	XM_011672977
LOXE_CONTIGS_DN39708_c1_g1_i7	1295	11.1183	8.12432	279.038	2.30117e-09	8.88216e-08	XM_030995080
LOXE_CONTIGS_DN37967_c0_g3_i1	1525	138.54	8.10532	275.387	0	0	XM_030996431
LOXE_CONTIGS_DN33974_c1_g242_i1	276	834.44	8.09182	272.823	0	0	XM_030974083
LOXE_CONTIGS_DN43109_c0_g1_i1	495	93.4291	8.08949	272.382	0	0	XM_779092
LOXE_CONTIGS_DN23004_c0_g1_i1	642	21.4364	8.07052	268.825	4.36331e-09	1.61646e-07	XM_003725016
LOXE_CONTIGS_DN37132_c0_g1_i2	1564	8.53796	8.0555	266.04	5.04202e-09	1.84663e-07	XM_030991053
LOXE_CONTIGS_DN36216_c1_g31_i1	1560	744.447	8.03638	262.537	0	0	XM_789484
LOXE_CONTIGS_DN37211_c4_g4_i1	275	47.868	8.03147	261.646	5.6564e-09	2.05401e-07	XM_030995585
LOXE_CONTIGS_DN41363_c2_g24_i1	300	44.5581	8.02811	261.036	5.64557e-09	2.05063e-07	XM_030988653
LOXE_CONTIGS_DN41392_c2_g2_i1	1223	19.0658	8.02473	260.426	1.9762e-14	1.34221e-12	XM_030979719
LOXE_CONTIGS_DN33135_c1_g8_i3	746	72.6432	8.02244	260.013	0	0	XM_030997880
LOXE_CONTIGS_DN41141_c0_g1_i2	3933	24.2442	8.02156	259.855	0	0	XM_030994554
LOXE_CONTIGS_DN43109_c5_g6_i1	538	43.8936	8.02078	259.715	1.85407e-14	1.26254e-12	XM_030984783
LOXE_CONTIGS_DN37048_c2_g3_i4	4197	54.8131	8.01895	259.386	0	0	XM_003724549
LOXE_CONTIGS_DN29566_c0_g1_i1	2383	748.892	8.01052	257.874	0	0	XR_143633
LOXE_CONTIGS_DN44471_c1_g7_i3	3215	15.6933	8.00862	257.534	0	0	XM_011665074
LOXE_CONTIGS_DN37902_c2_g8_i1	1780	29.9659	8.00591	257.05	0	0	XM_030995529
LOXE_CONTIGS_DN17216_c0_g1_i1	991	64.4264	7.99927	255.87	0	0	XM_030998713
LOXE_CONTIGS_DN38659_c2_g52_i1	992	64.2826	7.99874	255.776	0	0	XM_030976575
LOXE_CONTIGS_DN38762_c2_g9_i1	1205	61.4656	7.99698	255.464	0	0	XM_780841
LOXE_CONTIGS_DN36699_c0_g5_i1	1576	27.5474	7.99453	255.031	0	0	XM_001182123
LOXE_CONTIGS_DN41070_c0_g2_i5	1456	15.5444	7.97938	252.367	3.06422e-14	2.03668e-12	XM_030985943
LOXE_CONTIGS_DN44063_c5_g35_i1	327	69.6321	7.96352	249.608	4.84057e-14	3.16798e-12	XM_792410
LOXE_CONTIGS_DN44379_c1_g7_i9	1970	11.4505	7.96005	249.008	2.08722e-14	1.415e-12	XR_004066104
LOXE_CONTIGS_DN44598_c33_g113_i1	338	95.2066	7.95673	248.436	0	0	XM_792417
LOXE_CONTIGS_DN33974_c1_g415_i1	234	96.6621	7.94896	247.101	4.40759e-14	2.89598e-12	XM_030974083
LOXE_CONTIGS_DN33974_c1_g191_i1	270	45.9856	7.94409	246.269	8.36689e-09	2.95632e-07	XM_030988892
LOXE_CONTIGS_DN34797_c2_g2_i2	5591	288.702	7.94382	246.222	0	0	XM_030973973
LOXE_CONTIGS_DN39220_c1_g225_i1	269	45.9025	7.93748	245.143	8.84226e-09	3.10811e-07	XM_030974016
LOXE_CONTIGS_DN43842_c3_g8_i1	3289	9.73197	7.93029	243.925	0	0	XM_030987003
LOXE_CONTIGS_DN43848_c0_g70_i1	301	41.6439	7.9274	243.436	9.68668e-09	3.38676e-07	XM_030999092
LOXE_CONTIGS_DN29209_c1_g1_i2	888	35.6607	7.91694	241.677	0	0	XM_030994161
LOXE_CONTIGS_DN33941_c0_g1_i2	4532	13.1926	7.91447	241.265	0	0	XM_030993050
LOXE_CONTIGS_DN33974_c1_g266_i1	263	47.12	7.91155	240.776	1.09749e-08	3.79876e-07	XM_030974083
[truncated: 9,586 more rows]
