# Supplementary material for: De novo Assembly and Analysis of Tissue-Specific Transcriptomes of the Edible Red Sea Urchin Loxechinus albus Using RNA-Seq
Source: Biology (Basel). 2021 Oct 2;10(10):995. doi: 10.3390/biology10100995 (PMC8533317; doi:10.3390/biology10100995)
Supplement: Supplementary file 1 [file biology-10-00995-s001.zip › SupplementaryTableS1.xlsx]

## Sheet: Hoja1
Table S1: Primer sequences for qPCR assays, including amplicon size and PCR efficiencies for the assessed genes. All sequences were derived from the edible sea urchin (L. albus) reference tran-scriptome.
Contig id	Target	Sequence 5´- 3´ (F/R)
DN29540_c0_g1_i1	testis-specific serine/threonine-protein kinase 3 (TSSK3)	CGGTGGTTGGGTTCGTACTT
		CTACTGGCACATCTTGGGCG
DN17270_c0_g1_i1	centrin 2 (CETN2)	CAGCGACGGAGGAAGAAAT
		TGTGCGGGTAAGTGGATGTC
DN14854_c0_g1_i1	cation channel sperm associated 3 (CATSPER3)	CCCCAGTGCTCTTTGTCTGA
		ATCTGAACGCTCTGAGGACG
DN34598_c0_g2_i3	sperm surface protein Sp17 (SPA17)	AAGGAGGGGGAGACACTGAC
		CGGCTACATCGGTCGTACTC
DN22347_c0_g3_i1	heat shock protein 70kDa 1A (HSP70)	CGTTCTCGTCTGTGAATCGT
		AGGAAAAGCACCAGCCATC
DN19486_c0_g10_i1	ubiquitin A-52 residue ribosomal protein fusion product 1 (UBA52)	TTGTTGTTGCTGTTGCTGCT
		CGTATCCTCGCCCAGAAGTA
DN44721_c0_g2_i4	lysosomal trafficking regulator (LYST)	GGGCATCAGCATCTTTGTCT
		GTGAAGGAGGGAACACTGGA
DN42711_c2_g1_i2	B-cell lymphoma 2 (BCL2)	GAGGATGGGTGGGACTTGT
		CGGTGTTGGGTAACTTGTCTT
DN23637_c0_g1_i2	notch homolog 1 (NOTCH1)	ACTTCCAACCCGATGATGAC
		ATCCATTACCCCGTCTACCA
DN21465_c0_g1_i1	toll like receptor 3 (TLR3)	ATCTGGAATGGGGATGATGA
		TTCTGGGGGCACTAAATGAT
DN39186_c0_g1_i2	caspase 3 (CASP3)	ATGGGTAGCGTGTGAAGGAC
		TGTCAGAAGGGTGGGACTCT
DN15322_c0_g1_i1	glutathione s-transferase theta 1 (GSTT1)	CTCTCCCAGCCTTGTCGT
		GCAAAAGTCTCCGTCTTGA
Normalizer	18S ribosomal RNA	GTGGAGCGATTTGTCTGGTTAAG
		AAGGGCATCACAGACCTGTT
